# Supplementary material for: Development of prognostic signatures and risk index related to lipid metabolism in ccRCC
Source: Front Oncol. 2024 Jun 13;14:1378095. doi: 10.3389/fonc.2024.1378095 (PMC11208495; doi:10.3389/fonc.2024.1378095)
Supplement: Supplementary file 4 [file Table_1.xlsx]

## Sheet: lipid_metabolism.genes
Table S1. Information on 14 lipid metabolism-related pathways.
Pathway	Gene
Fatty acid biosynthesis	ACACA
Fatty acid biosynthesis	ACACB
Fatty acid biosynthesis	ACSBG1
Fatty acid biosynthesis	ACSBG2
Fatty acid biosynthesis	ACSF3
Fatty acid biosynthesis	ACSL1
Fatty acid biosynthesis	ACSL3
Fatty acid biosynthesis	ACSL4
Fatty acid biosynthesis	ACSL5
Fatty acid biosynthesis	ACSL6
Fatty acid biosynthesis	CBR4
Fatty acid biosynthesis	FASN
Fatty acid biosynthesis	HSD17B8
Fatty acid biosynthesis	MCAT
Fatty acid biosynthesis	MECR
Fatty acid biosynthesis	OLAH
Fatty acid biosynthesis	OXSM
Fatty acid elongation	ACAA2
Fatty acid elongation	ACOT1
Fatty acid elongation	ACOT2
Fatty acid elongation	ACOT4
Fatty acid elongation	ACOT7
Fatty acid elongation	ECHS1
Fatty acid elongation	ELOVL1
Fatty acid elongation	ELOVL2
Fatty acid elongation	ELOVL3
Fatty acid elongation	ELOVL4
Fatty acid elongation	ELOVL5
Fatty acid elongation	ELOVL6
Fatty acid elongation	ELOVL7
Fatty acid elongation	HADH
Fatty acid elongation	HADHA
Fatty acid elongation	HADHB
Fatty acid elongation	HSD17B12
Fatty acid elongation	MECR
Fatty acid elongation	PPT1
Fatty acid elongation	PPT2
Fatty acid elongation	TECR
Fatty acid elongation	THEM4
Fatty acid elongation	THEM5
Fatty acid degradation	ACAA1
Fatty acid degradation	ACAA2
Fatty acid degradation	ACADL
Fatty acid degradation	ACADM
Fatty acid degradation	ACADS
Fatty acid degradation	ACADSB
Fatty acid degradation	ACADVL
Fatty acid degradation	ACAT1
Fatty acid degradation	ACAT2
Fatty acid degradation	ACOX1
Fatty acid degradation	ACOX3
Fatty acid degradation	ACSBG1
Fatty acid degradation	ACSBG2
Fatty acid degradation	ACSL1
Fatty acid degradation	ACSL3
Fatty acid degradation	ACSL4
Fatty acid degradation	ACSL5
Fatty acid degradation	ACSL6
Fatty acid degradation	ADH1A
Fatty acid degradation	ADH1B
Fatty acid degradation	ADH1C
Fatty acid degradation	ADH4
Fatty acid degradation	ADH5
Fatty acid degradation	ADH6
Fatty acid degradation	ADH7
Fatty acid degradation	ALDH1B1
Fatty acid degradation	ALDH2
Fatty acid degradation	ALDH3A2
Fatty acid degradation	ALDH7A1
Fatty acid degradation	ALDH9A1
Fatty acid degradation	CPT1A
Fatty acid degradation	CPT1B
Fatty acid degradation	CPT1C
Fatty acid degradation	CPT2
Fatty acid degradation	CYP2U1
Fatty acid degradation	ECHS1
Fatty acid degradation	ECI1
Fatty acid degradation	ECI2
Fatty acid degradation	EHHADH
Fatty acid degradation	GCDH
Fatty acid degradation	HADH
Fatty acid degradation	HADHA
Fatty acid degradation	HADHB
Steroid biosynthesis	CEL
Steroid biosynthesis	CYP24A1
Steroid biosynthesis	CYP27B1
Steroid biosynthesis	CYP2R1
Steroid biosynthesis	CYP51A1
Steroid biosynthesis	DHCR24
Steroid biosynthesis	DHCR7
Steroid biosynthesis	EBP
Steroid biosynthesis	FDFT1
Steroid biosynthesis	HSD17B7
Steroid biosynthesis	LBR
Steroid biosynthesis	LIPA
Steroid biosynthesis	LSS
Steroid biosynthesis	MSMO1
Steroid biosynthesis	NSDHL
Steroid biosynthesis	SC5D
Steroid biosynthesis	SOAT1
Steroid biosynthesis	SOAT2
Steroid biosynthesis	SQLE
Steroid biosynthesis	TM7SF2
Primary bile acid biosynthesis	ACOT8
Primary bile acid biosynthesis	ACOX2
Primary bile acid biosynthesis	AKR1C4
Primary bile acid biosynthesis	AKR1D1
Primary bile acid biosynthesis	AMACR
Primary bile acid biosynthesis	BAAT
Primary bile acid biosynthesis	CH25H
Primary bile acid biosynthesis	CYP27A1
Primary bile acid biosynthesis	CYP39A1
Primary bile acid biosynthesis	CYP46A1
Primary bile acid biosynthesis	CYP7A1
Primary bile acid biosynthesis	CYP7B1
Primary bile acid biosynthesis	CYP8B1
Primary bile acid biosynthesis	HSD17B4
Primary bile acid biosynthesis	HSD3B7
Primary bile acid biosynthesis	SCP2
Primary bile acid biosynthesis	SLC27A5
Steroid hormone biosynthesis	AKR1C1
Steroid hormone biosynthesis	AKR1C2
Steroid hormone biosynthesis	AKR1C3
Steroid hormone biosynthesis	AKR1C4
Steroid hormone biosynthesis	AKR1D1
Steroid hormone biosynthesis	COMT
Steroid hormone biosynthesis	CYP11A1
Steroid hormone biosynthesis	CYP11B1
Steroid hormone biosynthesis	CYP11B2
Steroid hormone biosynthesis	CYP17A1
Steroid hormone biosynthesis	CYP19A1
Steroid hormone biosynthesis	CYP1A1
Steroid hormone biosynthesis	CYP1A2
Steroid hormone biosynthesis	CYP1B1
Steroid hormone biosynthesis	CYP21A2
Steroid hormone biosynthesis	CYP2E1
Steroid hormone biosynthesis	CYP3A4
Steroid hormone biosynthesis	CYP3A5
Steroid hormone biosynthesis	CYP3A7
Steroid hormone biosynthesis	CYP7A1
Steroid hormone biosynthesis	CYP7B1
Steroid hormone biosynthesis	DHRS11
Steroid hormone biosynthesis	HSD11B1
Steroid hormone biosynthesis	HSD11B1L
Steroid hormone biosynthesis	HSD11B2
Steroid hormone biosynthesis	HSD17B1
Steroid hormone biosynthesis	HSD17B11
Steroid hormone biosynthesis	HSD17B12
Steroid hormone biosynthesis	HSD17B2
Steroid hormone biosynthesis	HSD17B3
Steroid hormone biosynthesis	HSD17B6
Steroid hormone biosynthesis	HSD17B7
Steroid hormone biosynthesis	HSD17B8
Steroid hormone biosynthesis	HSD3B1
Steroid hormone biosynthesis	HSD3B2
Steroid hormone biosynthesis	LRTOMT
Steroid hormone biosynthesis	SRD5A1
Steroid hormone biosynthesis	SRD5A2
Steroid hormone biosynthesis	SRD5A3
Steroid hormone biosynthesis	STS
Steroid hormone biosynthesis	SULT1E1
Steroid hormone biosynthesis	SULT2B1
Steroid hormone biosynthesis	UGT1A1
Steroid hormone biosynthesis	UGT1A10
Steroid hormone biosynthesis	UGT1A3
Steroid hormone biosynthesis	UGT1A4
Steroid hormone biosynthesis	UGT1A5
Steroid hormone biosynthesis	UGT1A6
Steroid hormone biosynthesis	UGT1A7
Steroid hormone biosynthesis	UGT1A8
Steroid hormone biosynthesis	UGT1A9
Steroid hormone biosynthesis	UGT2A1
Steroid hormone biosynthesis	UGT2A2
Steroid hormone biosynthesis	UGT2A3
Steroid hormone biosynthesis	UGT2B10
Steroid hormone biosynthesis	UGT2B11
Steroid hormone biosynthesis	UGT2B15
Steroid hormone biosynthesis	UGT2B17
Steroid hormone biosynthesis	UGT2B28
Steroid hormone biosynthesis	UGT2B4
Steroid hormone biosynthesis	UGT2B7
Glycerolipid metabolism	ABHD16A
Glycerolipid metabolism	AGK
Glycerolipid metabolism	AGPAT1
Glycerolipid metabolism	AGPAT2
Glycerolipid metabolism	AGPAT3
Glycerolipid metabolism	AGPAT4
Glycerolipid metabolism	AGPAT5
Glycerolipid metabolism	AKR1A1
Glycerolipid metabolism	AKR1B1
Glycerolipid metabolism	AKR1B10
Glycerolipid metabolism	ALDH1B1
Glycerolipid metabolism	ALDH2
Glycerolipid metabolism	ALDH3A2
Glycerolipid metabolism	ALDH7A1
Glycerolipid metabolism	ALDH9A1
Glycerolipid metabolism	CEL
Glycerolipid metabolism	DGAT1
Glycerolipid metabolism	DGAT2
Glycerolipid metabolism	DGKA
Glycerolipid metabolism	DGKB
Glycerolipid metabolism	DGKD
Glycerolipid metabolism	DGKE
Glycerolipid metabolism	DGKG
Glycerolipid metabolism	DGKH
Glycerolipid metabolism	DGKI
Glycerolipid metabolism	DGKK
Glycerolipid metabolism	DGKQ
Glycerolipid metabolism	DGKZ
Glycerolipid metabolism	GK
Glycerolipid metabolism	GK2
Glycerolipid metabolism	GLA
Glycerolipid metabolism	GLYCTK
Glycerolipid metabolism	GPAM
Glycerolipid metabolism	GPAT2
Glycerolipid metabolism	LCLAT1
Glycerolipid metabolism	LIPC
Glycerolipid metabolism	LIPF
Glycerolipid metabolism	LIPG
Glycerolipid metabolism	LPIN1
Glycerolipid metabolism	LPIN2
Glycerolipid metabolism	LPIN3
Glycerolipid metabolism	LPL
Glycerolipid metabolism	MBOAT1
Glycerolipid metabolism	MBOAT2
Glycerolipid metabolism	MGLL
Glycerolipid metabolism	MOGAT1
Glycerolipid metabolism	MOGAT2
Glycerolipid metabolism	MOGAT3
Glycerolipid metabolism	PNLIP
Glycerolipid metabolism	PNLIPRP1
Glycerolipid metabolism	PNLIPRP2
Glycerolipid metabolism	PNLIPRP3
Glycerolipid metabolism	PNPLA2
Glycerolipid metabolism	PNPLA3
Glycerophospholipid metabolism	ACHE
Glycerophospholipid metabolism	ADPRM
Glycerophospholipid metabolism	AGPAT1
Glycerophospholipid metabolism	AGPAT2
Glycerophospholipid metabolism	AGPAT3
Glycerophospholipid metabolism	AGPAT4
Glycerophospholipid metabolism	AGPAT5
Glycerophospholipid metabolism	CDIPT
Glycerophospholipid metabolism	CDS1
Glycerophospholipid metabolism	CDS2
Glycerophospholipid metabolism	CEPT1
Glycerophospholipid metabolism	CHAT
Glycerophospholipid metabolism	CHKA
Glycerophospholipid metabolism	CHKB
Glycerophospholipid metabolism	CHPT1
Glycerophospholipid metabolism	CRLS1
Glycerophospholipid metabolism	DGKA
Glycerophospholipid metabolism	DGKB
Glycerophospholipid metabolism	DGKD
Glycerophospholipid metabolism	DGKE
Glycerophospholipid metabolism	DGKG
Glycerophospholipid metabolism	DGKH
Glycerophospholipid metabolism	DGKI
Glycerophospholipid metabolism	DGKK
Glycerophospholipid metabolism	DGKQ
Glycerophospholipid metabolism	DGKZ
Glycerophospholipid metabolism	ETNK1
Glycerophospholipid metabolism	ETNK2
Glycerophospholipid metabolism	ETNPPL
Glycerophospholipid metabolism	GNPAT
Glycerophospholipid metabolism	GPAM
Glycerophospholipid metabolism	GPAT2
Glycerophospholipid metabolism	GPCPD1
Glycerophospholipid metabolism	GPD1
Glycerophospholipid metabolism	GPD1L
Glycerophospholipid metabolism	GPD2
Glycerophospholipid metabolism	JMJD7-PLA2G4B
Glycerophospholipid metabolism	LCAT
Glycerophospholipid metabolism	LCLAT1
Glycerophospholipid metabolism	LPCAT1
Glycerophospholipid metabolism	LPCAT2
Glycerophospholipid metabolism	LPCAT3
Glycerophospholipid metabolism	LPCAT4
Glycerophospholipid metabolism	LPGAT1
Glycerophospholipid metabolism	LPIN1
Glycerophospholipid metabolism	LPIN2
Glycerophospholipid metabolism	LPIN3
Glycerophospholipid metabolism	LYPLA1
Glycerophospholipid metabolism	LYPLA2
Glycerophospholipid metabolism	MBOAT1
Glycerophospholipid metabolism	MBOAT2
Glycerophospholipid metabolism	MBOAT7
Glycerophospholipid metabolism	PCYT1A
Glycerophospholipid metabolism	PCYT1B
Glycerophospholipid metabolism	PCYT2
Glycerophospholipid metabolism	PEMT
Glycerophospholipid metabolism	PGS1
Glycerophospholipid metabolism	PHOSPHO1
Glycerophospholipid metabolism	PISD
Glycerophospholipid metabolism	PLA1A
Glycerophospholipid metabolism	PLA2G10
Glycerophospholipid metabolism	PLA2G12A
Glycerophospholipid metabolism	PLA2G12B
Glycerophospholipid metabolism	PLA2G15
Glycerophospholipid metabolism	PLA2G1B
Glycerophospholipid metabolism	PLA2G2A
Glycerophospholipid metabolism	PLA2G2C
Glycerophospholipid metabolism	PLA2G2D
Glycerophospholipid metabolism	PLA2G2E
Glycerophospholipid metabolism	PLA2G2F
Glycerophospholipid metabolism	PLA2G3
Glycerophospholipid metabolism	PLA2G4A
Glycerophospholipid metabolism	PLA2G4B
Glycerophospholipid metabolism	PLA2G4C
Glycerophospholipid metabolism	PLA2G4D
Glycerophospholipid metabolism	PLA2G4E
Glycerophospholipid metabolism	PLA2G4F
Glycerophospholipid metabolism	PLA2G5
Glycerophospholipid metabolism	PLA2G6
Glycerophospholipid metabolism	PLB1
Glycerophospholipid metabolism	PLD1
Glycerophospholipid metabolism	PLD2
Glycerophospholipid metabolism	PLD3
Glycerophospholipid metabolism	PLD4
Glycerophospholipid metabolism	PNPLA6
Glycerophospholipid metabolism	PNPLA7
Glycerophospholipid metabolism	PTDSS1
Glycerophospholipid metabolism	PTDSS2
Ether lipid metabolism	AGPS
Ether lipid metabolism	CEPT1
Ether lipid metabolism	CHPT1
Ether lipid metabolism	ENPP2
Ether lipid metabolism	ENPP6
Ether lipid metabolism	GAL3ST1
Ether lipid metabolism	GDPD1
Ether lipid metabolism	GDPD3
Ether lipid metabolism	JMJD7-PLA2G4B
Ether lipid metabolism	LPCAT1
Ether lipid metabolism	LPCAT2
Ether lipid metabolism	LPCAT4
Ether lipid metabolism	PAFAH1B1
Ether lipid metabolism	PAFAH1B2
Ether lipid metabolism	PAFAH1B3
Ether lipid metabolism	PAFAH2
Ether lipid metabolism	PLA2G10
Ether lipid metabolism	PLA2G12A
Ether lipid metabolism	PLA2G12B
Ether lipid metabolism	PLA2G1B
Ether lipid metabolism	PLA2G2A
Ether lipid metabolism	PLA2G2C
Ether lipid metabolism	PLA2G2D
Ether lipid metabolism	PLA2G2E
Ether lipid metabolism	PLA2G2F
Ether lipid metabolism	PLA2G3
Ether lipid metabolism	PLA2G4A
Ether lipid metabolism	PLA2G4B
Ether lipid metabolism	PLA2G4C
Ether lipid metabolism	PLA2G4D
Ether lipid metabolism	PLA2G4E
Ether lipid metabolism	PLA2G4F
Ether lipid metabolism	PLA2G5
Ether lipid metabolism	PLA2G6
Ether lipid metabolism	PLA2G7
Ether lipid metabolism	PLB1
Ether lipid metabolism	PLD1
Ether lipid metabolism	PLD2
Ether lipid metabolism	PLD3
Ether lipid metabolism	PLD4
Ether lipid metabolism	TMEM86B
Ether lipid metabolism	UGT8
Arachidonic acid metabolism	AKR1C3
Arachidonic acid metabolism	ALOX12
Arachidonic acid metabolism	ALOX12B
Arachidonic acid metabolism	ALOX15
Arachidonic acid metabolism	ALOX15B
Arachidonic acid metabolism	ALOX5
Arachidonic acid metabolism	ALOXE3
Arachidonic acid metabolism	CBR1
Arachidonic acid metabolism	CBR3
Arachidonic acid metabolism	CYP2B6
Arachidonic acid metabolism	CYP2C19
Arachidonic acid metabolism	CYP2C8
Arachidonic acid metabolism	CYP2C9
Arachidonic acid metabolism	CYP2E1
Arachidonic acid metabolism	CYP2J2
Arachidonic acid metabolism	CYP2U1
Arachidonic acid metabolism	CYP4F2
Arachidonic acid metabolism	CYP4F3
Arachidonic acid metabolism	CYP4F8
Arachidonic acid metabolism	EPHX2
Arachidonic acid metabolism	GGT1
Arachidonic acid metabolism	GGT5
Arachidonic acid metabolism	GPX4
Arachidonic acid metabolism	HPGD
Arachidonic acid metabolism	HPGDS
Arachidonic acid metabolism	JMJD7-PLA2G4B
Arachidonic acid metabolism	LTA4H
Arachidonic acid metabolism	LTC4S
Arachidonic acid metabolism	PLA2G10
Arachidonic acid metabolism	PLA2G12A
Arachidonic acid metabolism	PLA2G12B
Arachidonic acid metabolism	PLA2G1B
Arachidonic acid metabolism	PLA2G2A
Arachidonic acid metabolism	PLA2G2C
Arachidonic acid metabolism	PLA2G2D
Arachidonic acid metabolism	PLA2G2E
Arachidonic acid metabolism	PLA2G2F
Arachidonic acid metabolism	PLA2G3
Arachidonic acid metabolism	PLA2G4A
Arachidonic acid metabolism	PLA2G4B
Arachidonic acid metabolism	PLA2G4C
Arachidonic acid metabolism	PLA2G4D
Arachidonic acid metabolism	PLA2G4E
Arachidonic acid metabolism	PLA2G4F
Arachidonic acid metabolism	PLA2G5
Arachidonic acid metabolism	PLA2G6
Arachidonic acid metabolism	PLB1
Arachidonic acid metabolism	PTGDS
Arachidonic acid metabolism	PTGES
Arachidonic acid metabolism	PTGES2
Arachidonic acid metabolism	PTGES3
Arachidonic acid metabolism	PTGIS
Arachidonic acid metabolism	PTGR1
Arachidonic acid metabolism	PTGR2
Arachidonic acid metabolism	PTGS1
Arachidonic acid metabolism	PTGS2
Arachidonic acid metabolism	TBXAS1
Linoleic acid metabolism	ALOX15
Linoleic acid metabolism	CYP1A2
Linoleic acid metabolism	CYP2C19
Linoleic acid metabolism	CYP2C8
Linoleic acid metabolism	CYP2C9
Linoleic acid metabolism	CYP2E1
Linoleic acid metabolism	CYP2J2
Linoleic acid metabolism	CYP3A4
Linoleic acid metabolism	JMJD7-PLA2G4B
Linoleic acid metabolism	PLA2G10
Linoleic acid metabolism	PLA2G12A
Linoleic acid metabolism	PLA2G12B
Linoleic acid metabolism	PLA2G1B
Linoleic acid metabolism	PLA2G2A
Linoleic acid metabolism	PLA2G2C
Linoleic acid metabolism	PLA2G2D
Linoleic acid metabolism	PLA2G2E
Linoleic acid metabolism	PLA2G2F
Linoleic acid metabolism	PLA2G3
Linoleic acid metabolism	PLA2G4A
Linoleic acid metabolism	PLA2G4B
Linoleic acid metabolism	PLA2G4C
Linoleic acid metabolism	PLA2G4D
Linoleic acid metabolism	PLA2G4E
Linoleic acid metabolism	PLA2G4F
Linoleic acid metabolism	PLA2G5
Linoleic acid metabolism	PLA2G6
Linoleic acid metabolism	PLB1
alpha-Linolenic acid metabolism	ACAA1
alpha-Linolenic acid metabolism	ACOX1
alpha-Linolenic acid metabolism	ACOX3
alpha-Linolenic acid metabolism	FADS2
alpha-Linolenic acid metabolism	JMJD7-PLA2G4B
alpha-Linolenic acid metabolism	PLA2G10
alpha-Linolenic acid metabolism	PLA2G12A
alpha-Linolenic acid metabolism	PLA2G12B
alpha-Linolenic acid metabolism	PLA2G1B
alpha-Linolenic acid metabolism	PLA2G2A
alpha-Linolenic acid metabolism	PLA2G2C
alpha-Linolenic acid metabolism	PLA2G2D
alpha-Linolenic acid metabolism	PLA2G2E
alpha-Linolenic acid metabolism	PLA2G2F
alpha-Linolenic acid metabolism	PLA2G3
alpha-Linolenic acid metabolism	PLA2G4A
alpha-Linolenic acid metabolism	PLA2G4B
alpha-Linolenic acid metabolism	PLA2G4C
alpha-Linolenic acid metabolism	PLA2G4D
alpha-Linolenic acid metabolism	PLA2G4E
alpha-Linolenic acid metabolism	PLA2G4F
alpha-Linolenic acid metabolism	PLA2G5
alpha-Linolenic acid metabolism	PLA2G6
alpha-Linolenic acid metabolism	PLB1
Sphingolipid metabolism	ACER1
Sphingolipid metabolism	ACER2
Sphingolipid metabolism	ACER3
Sphingolipid metabolism	ARSA
Sphingolipid metabolism	ASAH1
Sphingolipid metabolism	ASAH2
Sphingolipid metabolism	B4GALNT1
Sphingolipid metabolism	B4GALT5
Sphingolipid metabolism	B4GALT6
Sphingolipid metabolism	CERK
Sphingolipid metabolism	CERS1
Sphingolipid metabolism	CERS2
Sphingolipid metabolism	CERS3
Sphingolipid metabolism	CERS4
Sphingolipid metabolism	CERS5
Sphingolipid metabolism	CERS6
Sphingolipid metabolism	DEGS1
Sphingolipid metabolism	DEGS2
Sphingolipid metabolism	ENPP7
Sphingolipid metabolism	GAL3ST1
Sphingolipid metabolism	GALC
Sphingolipid metabolism	GBA
Sphingolipid metabolism	GBA2
Sphingolipid metabolism	GLA
Sphingolipid metabolism	GLB1
Sphingolipid metabolism	HEXA
Sphingolipid metabolism	HEXB
Sphingolipid metabolism	KDSR
Sphingolipid metabolism	NEU1
Sphingolipid metabolism	NEU2
Sphingolipid metabolism	NEU3
Sphingolipid metabolism	NEU4
Sphingolipid metabolism	PSAP
Sphingolipid metabolism	PSAPL1
Sphingolipid metabolism	SGMS1
Sphingolipid metabolism	SGMS2
Sphingolipid metabolism	SGPL1
Sphingolipid metabolism	SGPP1
Sphingolipid metabolism	SGPP2
Sphingolipid metabolism	SMPD1
Sphingolipid metabolism	SMPD2
Sphingolipid metabolism	SMPD3
Sphingolipid metabolism	SMPD4
Sphingolipid metabolism	SPHK1
Sphingolipid metabolism	SPHK2
Sphingolipid metabolism	SPTLC1
Sphingolipid metabolism	SPTLC2
Sphingolipid metabolism	SPTLC3
Sphingolipid metabolism	UGCG
Sphingolipid metabolism	UGT8
Biosynthesis of unsaturated fatty acids	ACAA1
Biosynthesis of unsaturated fatty acids	ACOT1
Biosynthesis of unsaturated fatty acids	ACOT2
Biosynthesis of unsaturated fatty acids	ACOT4
Biosynthesis of unsaturated fatty acids	ACOT7
Biosynthesis of unsaturated fatty acids	ACOX1
Biosynthesis of unsaturated fatty acids	ACOX3
Biosynthesis of unsaturated fatty acids	BAAT
Biosynthesis of unsaturated fatty acids	ELOVL1
Biosynthesis of unsaturated fatty acids	ELOVL2
Biosynthesis of unsaturated fatty acids	ELOVL3
Biosynthesis of unsaturated fatty acids	ELOVL4
Biosynthesis of unsaturated fatty acids	ELOVL5
Biosynthesis of unsaturated fatty acids	ELOVL6
Biosynthesis of unsaturated fatty acids	ELOVL7
Biosynthesis of unsaturated fatty acids	FADS1
Biosynthesis of unsaturated fatty acids	FADS2
Biosynthesis of unsaturated fatty acids	HSD17B12
Biosynthesis of unsaturated fatty acids	HSD17B4
Biosynthesis of unsaturated fatty acids	SCD
Biosynthesis of unsaturated fatty acids	SCD5
Biosynthesis of unsaturated fatty acids	SCP2
Biosynthesis of unsaturated fatty acids	TECR
