# Supplementary material for: Development of prognostic signatures and risk index related to lipid metabolism in ccRCC
Source: Front Oncol. 2024 Jun 13;14:1378095. doi: 10.3389/fonc.2024.1378095 (PMC11208495; doi:10.3389/fonc.2024.1378095)
Supplement: Supplementary file 5 [file Table_2.xlsx]

## Sheet: S2
Table S2. Differential expression analysis of 372 lipid metabolism-related genes.
Gene	baseMean	log2FoldChange	lfcSE	stat	pvalue	padj	Significant
ACHE	248.553	1.38713	0.232035	5.97809	2.25765e-09	8.01692e-09	Sig_UP
AKR1B10	185.066	1.10038	0.406911	2.70423	0.00684638	0.0120779	Sig_UP
AKR1D1	8.1058	2.94352	0.418759	7.02915	2.07793e-12	9.25323e-12	Sig_UP
ALOX12B	31.6611	1.64792	0.190747	8.63933	5.65433e-18	3.64277e-17	Sig_UP
ALOX15B	119.39	3.91432	0.279756	13.9919	1.74642e-44	4.84945e-43	Sig_UP
ALOX5	2054.06	2.33706	0.210503	11.1023	1.22286e-28	1.47032e-27	Sig_UP
B4GALNT1	297.971	3.08317	0.235744	13.0785	4.36981e-39	9.17707e-38	Sig_UP
BAAT	118.996	3.99602	0.332389	12.0221	2.71921e-33	4.22682e-32	Sig_UP
CBR3	153.887	1.14485	0.151929	7.5354	4.86825e-14	2.42113e-13	Sig_UP
CERS1	14.0865	1.08227	0.272361	3.97365	7.07788e-05	0.000163588	Sig_UP
CHAT	3.11563	4.63381	0.740108	6.26098	3.82558e-10	1.44071e-09	Sig_UP
CYP21A2	45.9582	1.75994	0.233991	7.5214	5.41942e-14	2.68773e-13	Sig_UP
CYP2C8	135.768	1.53816	0.263528	5.8368	5.32116e-09	1.8288e-08	Sig_UP
CYP2J2	5823.01	5.35383	0.222173	24.0976	2.64695e-128	3.83562e-125	Sig_UP
CYP3A5	1145.9	1.72499	0.2297	7.50974	5.92451e-14	2.93042e-13	Sig_UP
DEGS1	7091.19	1.44633	0.104515	13.8385	1.49267e-43	3.946e-42	Sig_UP
DGKD	1735.04	1.88957	0.103772	18.2088	4.3921e-74	5.14494e-72	Sig_UP
DGKK	15.1838	1.23666	0.265427	4.65915	3.17525e-06	8.48636e-06	Sig_UP
DGKZ	3414.72	1.18282	0.0892696	13.25	4.51209e-40	9.92331e-39	Sig_UP
ELOVL2	136.292	2.65642	0.232369	11.4319	2.89616e-30	3.78464e-29	Sig_UP
ENPP2	24969.1	2.045	0.189204	10.8085	3.1391e-27	3.47727e-26	Sig_UP
GAL3ST1	6581.42	3.15143	0.177591	17.7454	1.8697e-70	1.88536e-68	Sig_UP
HSD17B3	23.0718	1.62351	0.235166	6.90367	5.06761e-12	2.20104e-11	Sig_UP
HSD17B7	515.304	1.40273	0.125691	11.1602	6.38785e-29	7.82237e-28	Sig_UP
HSD3B7	3338.37	2.38613	0.158476	15.0567	3.12077e-51	1.22591e-49	Sig_UP
LIPA	10947.7	1.40725	0.102509	13.7281	6.89585e-43	1.75195e-41	Sig_UP
LIPC	1809.05	1.01799	0.203477	5.00298	5.64513e-07	1.62163e-06	Sig_UP
LPCAT1	9437.13	2.45592	0.118405	20.7418	1.45525e-95	4.51879e-93	Sig_UP
MOGAT3	173.209	2.30098	0.32624	7.05302	1.75081e-12	7.84566e-12	Sig_UP
PLA1A	2160.18	1.66777	0.149072	11.1876	4.68776e-29	5.76938e-28	Sig_UP
PLA2G10	5.25582	1.01965	0.176288	5.78402	7.29371e-09	2.48101e-08	Sig_UP
PLA2G1B	24.7924	1.68376	0.237335	7.09445	1.29867e-12	5.87335e-12	Sig_UP
PLA2G2C	5.54321	1.30147	0.287035	4.53417	5.78297e-06	1.50198e-05	Sig_UP
PLA2G2D	107.794	3.51069	0.37079	9.46812	2.84915e-21	2.23797e-20	Sig_UP
PLA2G4D	15.9397	4.13139	0.434161	9.5158	1.80325e-21	1.43486e-20	Sig_UP
PLA2G5	27.5785	2.56198	0.282671	9.06346	1.26371e-19	9.01748e-19	Sig_UP
PLA2G7	356.286	3.81027	0.245091	15.5463	1.6845e-54	7.84594e-53	Sig_UP
PLB1	244.261	1.49039	0.142881	10.431	1.79045e-25	1.79343e-24	Sig_UP
PLD4	558.977	2.53803	0.208507	12.1724	4.36067e-34	7.10288e-33	Sig_UP
SCD	17520.8	3.04285	0.200086	15.2077	3.14339e-52	1.29322e-50	Sig_UP
SPHK1	296.521	1.39538	0.194318	7.18089	6.9257e-13	3.195e-12	Sig_UP
TBXAS1	1408.1	2.01466	0.115021	17.5156	1.08969e-68	1.03985e-66	Sig_UP
UGT1A1	12.7318	1.82409	0.29088	6.27094	3.58866e-10	1.35397e-09	Sig_UP
UGT1A10	82.5625	5.30237	0.526334	10.0742	7.18755e-24	6.58578e-23	Sig_UP
UGT1A3	15.2861	3.59433	0.336343	10.6865	1.17728e-26	1.26126e-25	Sig_UP
UGT1A4	0.900636	1.30943	0.379323	3.45203	0.000556382	0.00115311	Sig_UP
UGT1A5	0.811419	1.94403	0.420344	4.62486	3.74859e-06	9.94396e-06	Sig_UP
UGT1A8	19.6523	2.80431	0.416464	6.73362	1.6549e-11	6.91233e-11	Sig_UP
UGT2A3	8908.59	1.16628	0.21623	5.3937	6.90219e-08	2.15814e-07	Sig_UP
UGT2B17	20.645	2.38711	0.336716	7.08939	1.34709e-12	6.08321e-12	Sig_UP
ACAA1	6266.51	-1.56313	0.129617	-12.0596	1.72541e-33	2.71219e-32	Sig_Down
ACADM	10408.5	-1.17818	0.11653	-10.1105	4.96268e-24	4.59562e-23	Sig_Down
ACADSB	8181.01	-1.79732	0.142356	-12.6255	1.52808e-36	2.81215e-35	Sig_Down
ACAT1	16705.3	-1.24634	0.132922	-9.37649	6.8205e-21	5.24164e-20	Sig_Down
ACOT1	409.56	-1.0956	0.163504	-6.70074	2.07368e-11	8.60003e-11	Sig_Down
ACOT2	1493.38	-1.03995	0.106109	-9.80085	1.11645e-22	9.5228e-22	Sig_Down
ACOX2	1857.05	-1.74169	0.206996	-8.4141	3.95912e-17	2.42449e-16	Sig_Down
ACSBG2	43.0287	-2.03681	0.236271	-8.62066	6.6572e-18	4.27409e-17	Sig_Down
ACSL4	10083.3	-1.33144	0.101345	-13.1377	2.00253e-39	4.27668e-38	Sig_Down
ACSL6	422.001	-2.48071	0.184396	-13.4532	2.94914e-41	6.94253e-40	Sig_Down
ADH1A	6.75397	-2.46408	0.251074	-9.81414	9.78703e-23	8.36613e-22	Sig_Down
ADH1B	4451.61	-3.28103	0.29985	-10.9422	7.24049e-28	8.3417e-27	Sig_Down
ADH1C	881.325	-5.9725	0.255024	-23.4194	2.71258e-121	2.72128e-118	Sig_Down
ADH4	20.2037	-1.76246	0.352522	-4.99957	5.74578e-07	1.64945e-06	Sig_Down
ADH6	1634.51	-2.56604	0.296023	-8.66838	4.38296e-18	2.84431e-17	Sig_Down
AKR1C1	3190.16	-1.26297	0.230385	-5.48201	4.20525e-08	1.33982e-07	Sig_Down
AKR1C2	852.732	-1.2637	0.275433	-4.58807	4.47368e-06	1.17701e-05	Sig_Down
ALDH1B1	4741.85	-1.27447	0.169841	-7.50391	6.19422e-14	3.06073e-13	Sig_Down
CDS1	2864.3	-1.32302	0.121129	-10.9224	9.0092e-28	1.03217e-26	Sig_Down
CEL	353.348	-4.50937	0.263198	-17.133	8.42071e-66	6.83527e-64	Sig_Down
CH25H	199.886	-1.25581	0.214089	-5.86582	4.46928e-09	1.54703e-08	Sig_Down
CYP11A1	43.0558	-1.09076	0.329022	-3.31516	0.00091591	0.00184204	Sig_Down
CYP17A1	1684.45	-3.54604	0.337549	-10.5052	8.17091e-26	8.3491e-25	Sig_Down
CYP1A1	100.997	-3.34625	0.488631	-6.84821	7.47802e-12	3.20774e-11	Sig_Down
CYP1A2	9.53546	-3.91442	0.331957	-11.792	4.2942e-32	6.24342e-31	Sig_Down
CYP1B1	5556.12	-1.6508	0.186688	-8.84258	9.3533e-19	6.34335e-18	Sig_Down
CYP24A1	1237.9	-1.51485	0.373245	-4.0586	4.93684e-05	0.000116155	Sig_Down
CYP27B1	709.138	-4.28887	0.284851	-15.0565	3.12852e-51	1.22717e-49	Sig_Down
CYP2B6	573.466	-4.48352	0.411022	-10.9082	1.05296e-27	1.20213e-26	Sig_Down
CYP2E1	113.776	-2.22715	0.267314	-8.3316	7.97543e-17	4.78513e-16	Sig_Down
CYP39A1	507.457	-1.59098	0.181467	-8.76734	1.82938e-18	1.21975e-17	Sig_Down
CYP3A4	84.8448	-2.76478	0.274847	-10.0593	8.35764e-24	7.62754e-23	Sig_Down
CYP4F2	1383.43	-4.76849	0.456985	-10.4347	1.72237e-25	1.727e-24	Sig_Down
CYP4F3	1314.88	-2.46241	0.359611	-6.84743	7.51905e-12	3.22428e-11	Sig_Down
CYP51A1	331.52	-1.06846	0.103514	-10.3218	5.61314e-25	5.48761e-24	Sig_Down
DEGS2	985.39	-3.46078	0.223855	-15.4599	6.46796e-54	2.94255e-52	Sig_Down
DGAT2	236.867	-1.02276	0.178271	-5.73709	9.63174e-09	3.24838e-08	Sig_Down
DGKB	93.2788	-1.2581	0.218307	-5.76298	8.26427e-09	2.80084e-08	Sig_Down
DHRS11	805.486	-1.56758	0.0993384	-15.7802	4.2562e-56	2.16546e-54	Sig_Down
ECHS1	16864.2	-1.28862	0.12551	-10.267	9.92164e-25	9.55648e-24	Sig_Down
ELOVL3	23.4774	-1.17787	0.200018	-5.88881	3.88985e-09	1.35545e-08	Sig_Down
ENPP6	1108.48	-4.36526	0.299708	-14.5651	4.6853e-48	1.59402e-46	Sig_Down
EPHX2	7576.02	-1.27087	0.142964	-8.88949	6.13895e-19	4.19833e-18	Sig_Down
ETNK2	4118.42	-1.4777	0.191928	-7.69924	1.36877e-14	7.08282e-14	Sig_Down
ETNPPL	145.273	-2.4322	0.382363	-6.36098	2.00468e-10	7.71372e-10	Sig_Down
GCDH	1618.75	-1.03815	0.111301	-9.32735	1.08554e-20	8.23895e-20	Sig_Down
GDPD3	339.769	-1.10297	0.248944	-4.43061	9.39664e-06	2.38698e-05	Sig_Down
GK	2385.5	-1.47216	0.190709	-7.71938	1.16893e-14	6.07363e-14	Sig_Down
GLYCTK	1130.67	-1.2007	0.172873	-6.94557	3.76928e-12	1.65107e-11	Sig_Down
GPD1	7795.37	-1.43726	0.30824	-4.6628	3.1193e-06	8.34366e-06	Sig_Down
GPD1L	3637.65	-1.82312	0.0991394	-18.3894	1.59641e-75	2.00834e-73	Sig_Down
HADH	6847.89	-1.6102	0.111547	-14.4351	3.11126e-47	1.00935e-45	Sig_Down
HPGD	2459.23	-1.96138	0.231893	-8.45812	2.71726e-17	1.67924e-16	Sig_Down
HSD11B1	212.851	-1.7363	0.256699	-6.76397	1.34261e-11	5.64713e-11	Sig_Down
HSD11B2	18429	-3.88481	0.184108	-21.1007	7.82913e-99	2.78468e-96	Sig_Down
HSD17B6	67.5099	-1.39667	0.172705	-8.08705	6.11266e-16	3.46154e-15	Sig_Down
HSD3B1	0.830304	-1.06121	0.377719	-2.80951	0.00496175	0.00896047	Sig_Down
LIPF	2.55142	-1.00499	0.359079	-2.79881	0.0051292	0.00923516	Sig_Down
LIPG	1300.59	-1.53115	0.208323	-7.34988	1.98378e-13	9.48266e-13	Sig_Down
LPIN1	1855.51	-1.00669	0.07927	-12.6995	5.94825e-37	1.11833e-35	Sig_Down
LPL	3302.59	-1.56494	0.191043	-8.19156	2.5787e-16	1.49492e-15	Sig_Down
MBOAT2	2388.74	-1.54179	0.114623	-13.4509	3.04197e-41	7.15677e-40	Sig_Down
MOGAT2	80.2845	-4.76889	0.364973	-13.0664	5.12356e-39	1.0714e-37	Sig_Down
NEU4	121.984	-1.35318	0.321243	-4.21233	2.52748e-05	6.14209e-05	Sig_Down
OLAH	17.3151	-1.80288	0.143996	-12.5203	5.77942e-36	1.03157e-34	Sig_Down
PCYT2	2816.47	-1.36867	0.115267	-11.8739	1.61741e-32	2.40979e-31	Sig_Down
PLA2G2F	1.96177	-1.41689	0.516188	-2.74492	0.00605254	0.0107732	Sig_Down
PLA2G3	10.0985	-5.17954	0.290242	-17.8456	3.12815e-71	3.25502e-69	Sig_Down
PLA2G4A	737.521	-1.71168	0.161164	-10.6207	2.38733e-26	2.50414e-25	Sig_Down
PLA2G4F	1180.4	-5.77437	0.421445	-13.7014	9.96459e-43	2.50556e-41	Sig_Down
PNPLA3	151.13	-1.7467	0.284881	-6.13134	8.71434e-10	3.19659e-09	Sig_Down
PTGDS	3421.51	-2.0969	0.295876	-7.0871	1.36956e-12	6.1811e-12	Sig_Down
PTGES	694.622	-1.39254	0.22998	-6.05505	1.40377e-09	5.07225e-09	Sig_Down
PTGR1	8648.5	-1.17129	0.113668	-10.3044	6.73012e-25	6.54852e-24	Sig_Down
SCD5	5367.31	-1.59193	0.189829	-8.3861	5.02544e-17	3.05169e-16	Sig_Down
SGPP1	3563.32	-1.14547	0.0919913	-12.4519	1.36528e-35	2.40075e-34	Sig_Down
SPHK2	1193.12	-1.25941	0.102892	-12.2401	1.89714e-34	3.15853e-33	Sig_Down
SRD5A2	28.479	-1.76807	0.320786	-5.51169	3.55403e-08	1.14042e-07	Sig_Down
SULT2B1	281.411	-3.69835	0.310517	-11.9103	1.0459e-32	1.57146e-31	Sig_Down
TM7SF2	1758.16	-1.17315	0.116984	-10.0283	1.14479e-23	1.03897e-22	Sig_Down
UGT2A1	185.678	-6.48389	0.514629	-12.5992	2.1343e-36	3.90209e-35	Sig_Down
UGT2B4	6.87468	-1.70621	0.429674	-3.97093	7.1592e-05	0.00016535	Sig_Down
UGT2B7	25849.6	-1.18285	0.244511	-4.83762	1.31405e-06	3.64962e-06	Sig_Down
UGT8	4621.37	-1.73062	0.145839	-11.8666	1.76498e-32	2.62167e-31	Sig_Down
ABHD16A	321.779	-0.0368095	0.054006	-0.681582	0.495503	0.567871	NoDiff
ACAA2	17995.8	-0.162885	0.12021	-1.355	0.175417	0.23243	NoDiff
ACACA	2700.72	-0.492802	0.0862992	-5.71039	1.12717e-08	3.77379e-08	NoDiff
ACACB	3846.77	-0.996657	0.115477	-8.63079	6.09288e-18	3.91692e-17	NoDiff
ACADL	2223.62	0.578227	0.162684	3.55429	0.000378996	0.000800963	NoDiff
ACADS	3574.17	0.131587	0.113267	1.16175	0.245338	0.311671	NoDiff
ACADVL	23267.8	0.104467	0.0804183	1.29904	0.19393	0.253984	NoDiff
ACAT2	1035.37	-0.490057	0.0659773	-7.42766	1.10532e-13	5.37815e-13	NoDiff
ACER1	2.25114	-0.108391	0.261127	-0.415091	0.678075	0.735648	NoDiff
ACER2	328.979	-0.162175	0.167185	-0.970034	0.332029	0.404671	NoDiff
ACER3	2168.75	0.263692	0.0778293	3.38809	0.000703819	0.00143969	NoDiff
ACOT4	630.896	-0.294776	0.155925	-1.8905	0.0586911	0.0871954	NoDiff
ACOT7	3564.79	0.38319	0.175017	2.18944	0.0285649	0.0451082	NoDiff
ACOT8	1174.49	-0.404907	0.0767916	-5.2728	1.34357e-07	4.09434e-07	NoDiff
ACOX1	6872.34	-0.854326	0.0847765	-10.0774	6.95457e-24	6.37829e-23	NoDiff
ACOX3	1065.94	0.000151205	0.0686424	0.0022028	0.998242	0.998614	NoDiff
ACSBG1	17.6495	0.33281	0.196073	1.69738	0.0896251	0.127898	NoDiff
ACSF3	1404.1	-0.258189	0.0887511	-2.90914	0.00362429	0.00667452	NoDiff
ACSL1	22668.3	-0.791501	0.116279	-6.80692	9.97112e-12	4.23998e-11	NoDiff
ACSL3	5273.15	-0.898565	0.0647995	-13.8669	1.00593e-43	2.68833e-42	NoDiff
ACSL5	2216.67	0.732289	0.121952	6.00474	1.91639e-09	6.84864e-09	NoDiff
ADH5	12089.7	-0.50543	0.0621931	-8.12678	4.40836e-16	2.51518e-15	NoDiff
ADH7	0.117926	-0.0028036	1.04829	-0.00267445	0.997866		NoDiff
ADPRM	401.495	0.230583	0.0574634	4.01268	6.00321e-05	0.000139832	NoDiff
AGK	1937.01	-0.226176	0.0522575	-4.32811	1.50396e-05	3.74197e-05	NoDiff
AGPAT1	5777.14	-0.0243541	0.0446642	-0.545271	0.585567	0.652381	NoDiff
AGPAT2	3108.61	-0.419105	0.113893	-3.6798	0.000233416	0.000507074	NoDiff
AGPAT3	10583	-0.439957	0.103592	-4.24704	2.16614e-05	5.29623e-05	NoDiff
AGPAT4	941.281	-0.960226	0.0993954	-9.66066	4.42994e-22	3.64964e-21	NoDiff
AGPAT5	3088.07	0.453155	0.0838336	5.40541	6.46602e-08	2.02857e-07	NoDiff
AGPS	5002.79	0.353121	0.0748824	4.71568	2.4091e-06	6.51435e-06	NoDiff
AKR1A1	11181.8	-0.268904	0.142224	-1.89071	0.058663	0.0871602	NoDiff
AKR1B1	23754.1	-0.58412	0.238472	-2.44943	0.0143083	0.0239615	NoDiff
AKR1C3	6471.95	0.708198	0.139676	5.07029	3.97214e-07	1.15839e-06	NoDiff
AKR1C4	19.013	0.615267	0.262987	2.33954	0.0193078	0.0315743	NoDiff
ALDH2	16029.2	-0.651965	0.121132	-5.38226	7.35556e-08	2.29275e-07	NoDiff
ALDH3A2	13220.9	-0.640062	0.123222	-5.19439	2.05389e-07	6.16056e-07	NoDiff
ALDH7A1	8229.77	-0.60047	0.101332	-5.92575	3.10875e-09	1.09065e-08	NoDiff
ALDH9A1	10654.2	-0.575512	0.072685	-7.9179	2.41558e-15	1.31026e-14	NoDiff
ALOX12	90.1935	0.693647	0.0883354	7.85243	4.08062e-15	2.18375e-14	NoDiff
ALOX15	5.75445	-0.0176875	0.228409	-0.0774379	0.938275	0.951999	NoDiff
ALOXE3	6.0243	-0.279306	0.232665	-1.20046	0.229961	0.294556	NoDiff
AMACR	2255.42	0.266437	0.157225	1.69462	0.0901471	0.128554	NoDiff
ARSA	2067.05	0.545242	0.1008	5.40916	6.33208e-08	1.98798e-07	NoDiff
ASAH1	24443.8	-0.601429	0.0933996	-6.4393	1.20023e-10	4.69403e-10	NoDiff
ASAH2	68.59	-0.58847	0.124157	-4.73973	2.14008e-06	5.82352e-06	NoDiff
B4GALT5	9069.76	0.710222	0.0853282	8.32342	8.54607e-17	5.11888e-16	NoDiff
B4GALT6	600.961	-0.575412	0.132454	-4.34423	1.39762e-05	3.48937e-05	NoDiff
CBR1	6612.01	-0.844991	0.102784	-8.22107	2.01695e-16	1.17887e-15	NoDiff
CBR4	2356.97	-0.911565	0.0763254	-11.9431	7.0511e-33	1.06804e-31	NoDiff
CDIPT	7010	0.30292	0.0643825	4.705	2.53862e-06	6.84611e-06	NoDiff
CDS2	7354.41	-0.166548	0.0469436	-3.54783	0.000388414	0.000819847	NoDiff
CEPT1	1949.76	-0.114188	0.063771	-1.79059	0.0733586	0.106773	NoDiff
CERK	4042	-0.284599	0.0886039	-3.21203	0.00131798	0.00259283	NoDiff
CERS2	18167.2	0.333052	0.0617214	5.39605	6.81231e-08	2.13089e-07	NoDiff
CERS3	3.88112	0.289993	0.259897	1.1158	0.264507	0.332536	NoDiff
CERS4	2564.62	0.122957	0.113438	1.08391	0.278404	0.347461	NoDiff
CERS5	2557.13	0.147049	0.0498132	2.95201	0.00315717	0.00586674	NoDiff
CERS6	1873.92	-0.214534	0.0907749	-2.36336	0.0181102	0.0297514	NoDiff
CHKA	782.897	-0.425236	0.0844787	-5.03365	4.8123e-07	1.39138e-06	NoDiff
CHKB	125.37	0.470734	0.106729	4.41054	1.03114e-05	2.60969e-05	NoDiff
CHPT1	3959.36	-0.464307	0.078887	-5.88573	3.96311e-09	1.37951e-08	NoDiff
COMT	5947.8	-0.299307	0.0924145	-3.23874	0.00120058	0.00237572	NoDiff
CPT1A	10601	-0.542078	0.0946745	-5.72571	1.03004e-08	3.46462e-08	NoDiff
CPT1B	55.1843	0.422212	0.177315	2.38115	0.0172589	0.0284761	NoDiff
CPT1C	164.751	0.586421	0.139173	4.21361	2.51325e-05	6.10789e-05	NoDiff
CPT2	3014.35	-0.453231	0.0899963	-5.0361	4.75107e-07	1.37449e-06	NoDiff
CRLS1	3885.79	-0.173531	0.0879315	-1.97348	0.048441	0.0732296	NoDiff
CYP11B1	0.0909677	0.322309	1.28653	0.250527	0.80218		NoDiff
CYP11B2	0.109657	0.281671	1.11995	0.251503	0.801425		NoDiff
CYP19A1	12.7273	0.711444	0.295422	2.40823	0.0160302	0.0266128	NoDiff
CYP27A1	4369.98	0.458125	0.167267	2.73888	0.00616489	0.0109587	NoDiff
CYP2C19	0.129977	-0.00280324	0.887948	-0.00315699	0.997481		NoDiff
CYP2C9	45.6874	-0.0398719	0.269688	-0.147845	0.882465	0.907375	NoDiff
CYP2R1	457.059	0.392441	0.0625748	6.27155	3.57483e-10	1.3494e-09	NoDiff
CYP2U1	1267.12	-0.258959	0.069358	-3.73366	0.000188717	0.000414364	NoDiff
CYP3A7	251.398	-0.864675	0.257617	-3.35643	0.000789557	0.00160276	NoDiff
CYP46A1	110.523	0.113435	0.149333	0.759613	0.447486	0.521441	NoDiff
CYP4F8	0.459806	-0.136991	0.455058	-0.30104	0.763384	0.809876	NoDiff
CYP7A1	3.44415	-0.384977	0.19892	-1.93534	0.0529483	0.0794083	NoDiff
CYP7B1	775.207	-0.138592	0.114407	-1.2114	0.225743	0.289885	NoDiff
CYP8B1	1246.22	-0.9313	0.302236	-3.08137	0.0020605	0.00394466	NoDiff
DGAT1	1911.91	-0.245523	0.0777138	-3.15933	0.00158134	0.00307719	NoDiff
DGKA	698.934	0.840565	0.110796	7.58661	3.28383e-14	1.6529e-13	NoDiff
DGKE	628.518	-0.131832	0.0997085	-1.32218	0.186109	0.244888	NoDiff
DGKG	323.581	0.530472	0.169418	3.13114	0.00174127	0.00336682	NoDiff
DGKH	1725.94	0.765737	0.114318	6.69833	2.10818e-11	8.7394e-11	NoDiff
DGKI	513.254	0.767013	0.173043	4.43251	9.31444e-06	2.36641e-05	NoDiff
DGKQ	770.623	0.300731	0.081121	3.70719	0.000209571	0.000457942	NoDiff
DHCR24	10301.2	-0.430113	0.141808	-3.03306	0.00242086	0.00458208	NoDiff
DHCR7	2100.09	-0.838992	0.0871885	-9.62273	6.41052e-22	5.23615e-21	NoDiff
EBP	2306.71	-0.451126	0.0992662	-4.54461	5.50369e-06	1.43287e-05	NoDiff
ECI1	4094.2	-0.194955	0.101692	-1.91711	0.0552242	0.0825398	NoDiff
ECI2	6749.85	-0.901176	0.0914959	-9.84936	6.89803e-23	5.95116e-22	NoDiff
EHHADH	12549.3	-0.362859	0.164831	-2.20141	0.0277072	0.0438973	NoDiff
ELOVL1	4290.1	0.152248	0.0555568	2.7404	0.00613649	0.0109127	NoDiff
ELOVL4	103.371	-0.62809	0.172856	-3.63361	0.000279488	0.000601054	NoDiff
ELOVL5	4680.88	0.791717	0.101388	7.80876	5.77512e-15	3.06043e-14	NoDiff
ELOVL6	1278.94	-0.436296	0.132779	-3.28587	0.00101667	0.00203236	NoDiff
ELOVL7	4133.58	0.688891	0.10945	6.29414	3.09103e-10	1.17186e-09	NoDiff
ENPP7	331.165	0.262732	0.351678	0.747082	0.455014	0.528827	NoDiff
ETNK1	4967.49	-0.575703	0.0705838	-8.15629	3.45459e-16	1.98649e-15	NoDiff
FADS1	2039.86	0.465436	0.0884562	5.26177	1.42671e-07	4.33858e-07	NoDiff
FADS2	2698.23	0.941652	0.167786	5.61221	1.99758e-08	6.55721e-08	NoDiff
FASN	3092.06	0.0211223	0.107612	0.196281	0.84439	0.876562	NoDiff
FDFT1	5698.37	-0.911769	0.0752415	-12.1179	8.49017e-34	1.36027e-32	NoDiff
GALC	3782.84	0.0888418	0.0813596	1.09197	0.274848	0.343747	NoDiff
GBA	4277.34	0.568967	0.0634211	8.97125	2.93159e-19	2.04126e-18	NoDiff
GBA2	5397.53	-0.704652	0.0696979	-10.1101	4.98408e-24	4.61435e-23	NoDiff
GDPD1	216.266	-0.126011	0.091494	-1.37726	0.168433	0.224321	NoDiff
GGT1	8384.84	0.700893	0.204938	3.42002	0.00062617	0.00128854	NoDiff
GGT5	2901.27	-0.818646	0.161076	-5.08235	3.72796e-07	1.09043e-06	NoDiff
GK2	0.0217675	-0.00281242	2.90561	-0.000967928	0.999228		NoDiff
GLA	1494.02	0.414169	0.0764308	5.41888	5.99743e-08	1.88625e-07	NoDiff
GLB1	5558.05	-0.7549	0.0782068	-9.65261	4.7921e-22	3.94137e-21	NoDiff
GNPAT	3615.69	0.143912	0.0434366	3.31314	0.000922533	0.00185469	NoDiff
GPAM	1026.49	-0.725393	0.0612923	-11.835	2.57408e-32	3.79611e-31	NoDiff
GPAT2	86.7285	0.93419	0.176434	5.29485	1.19116e-07	3.64692e-07	NoDiff
GPCPD1	2094.82	0.244925	0.0872741	2.80639	0.00501002	0.00904054	NoDiff
GPD2	2971.03	-0.235633	0.077807	-3.02843	0.00245829	0.00464798	NoDiff
GPX4	13797.3	0.410738	0.109439	3.75312	0.000174645	0.000385218	NoDiff
HADHA	22683.9	0.00893542	0.0582462	0.153408	0.878077	0.903739	NoDiff
HADHB	16690.9	-0.507907	0.0667076	-7.61392	2.65898e-14	1.34757e-13	NoDiff
HEXA	6705.27	0.161726	0.0596283	2.71224	0.00668303	0.0118105	NoDiff
HEXB	7483.66	0.667081	0.0743017	8.978	2.75732e-19	1.92437e-18	NoDiff
HPGDS	99.3967	0.581917	0.160713	3.62085	0.000293638	0.000630238	NoDiff
HSD11B1L	388.823	-0.595173	0.097079	-6.1308	8.74363e-10	3.20644e-09	NoDiff
HSD17B1	113.566	-0.802272	0.064958	-12.3506	4.83349e-35	8.29795e-34	NoDiff
HSD17B11	4519.62	0.589572	0.107939	5.4621	4.70539e-08	1.49334e-07	NoDiff
HSD17B12	7069.89	-0.864008	0.073253	-11.7948	4.1499e-32	6.04036e-31	NoDiff
HSD17B2	270.546	-0.585855	0.248858	-2.35417	0.018564	0.030451	NoDiff
HSD17B4	10318.7	-0.567289	0.0597182	-9.49943	2.11042e-21	1.67214e-20	NoDiff
HSD17B8	1414.44	-0.558959	0.0924199	-6.04803	1.46627e-09	5.29076e-09	NoDiff
HSD3B2	23.9048	0.268013	0.266028	1.00746	0.313713	0.385237	NoDiff
JMJD7-PLA2G4B	98.5706	0.417542	0.144803	2.88351	0.00393265	0.00720544	NoDiff
KDSR	6196.54	0.407967	0.0643229	6.34249	2.26083e-10	8.66443e-10	NoDiff
LBR	3571.06	0.0996884	0.0718953	1.38658	0.165571	0.220977	NoDiff
LCAT	304.234	0.81893	0.104483	7.83789	4.58167e-15	2.4422e-14	NoDiff
LCLAT1	1250.87	0.0818533	0.0782067	1.04663	0.295271	0.365874	NoDiff
LPCAT2	2746.12	-0.811789	0.117193	-6.92696	4.29978e-12	1.87923e-11	NoDiff
LPCAT3	2134.46	0.386642	0.0902583	4.28373	1.83784e-05	4.53063e-05	NoDiff
LPCAT4	1004.45	0.216344	0.0746606	2.8977	0.00375912	0.0069056	NoDiff
LPGAT1	4865.94	0.870493	0.0721699	12.0617	1.68228e-33	2.64654e-32	NoDiff
LPIN2	6734.4	-0.87449	0.0867959	-10.0752	7.10806e-24	6.51447e-23	NoDiff
LPIN3	1322.76	0.846644	0.102465	8.26275	1.4235e-16	8.41558e-16	NoDiff
LRTOMT	777.842	-0.656222	0.0595899	-11.0123	3.33413e-28	3.91031e-27	NoDiff
LSS	2159.1	-0.532001	0.0749547	-7.09762	1.2692e-12	5.74274e-12	NoDiff
LTA4H	7015.77	0.461251	0.0571764	8.06716	7.19541e-16	4.05415e-15	NoDiff
LTC4S	2.32868	0.651482	0.231548	2.81359	0.0048991	0.00885304	NoDiff
LYPLA1	4893.72	-0.638347	0.0777193	-8.21349	2.14851e-16	1.25444e-15	NoDiff
LYPLA2	3829.22	-0.398773	0.070536	-5.65347	1.57238e-08	5.20203e-08	NoDiff
MBOAT1	282.835	-0.711682	0.095486	-7.45326	9.10639e-14	4.45304e-13	NoDiff
MBOAT7	3977.38	0.104265	0.0842548	1.2375	0.215902	0.278877	NoDiff
MCAT	1253.15	-0.367092	0.0827909	-4.43396	9.25185e-06	2.35082e-05	NoDiff
MECR	1084.19	-0.166118	0.0601906	-2.75987	0.00578246	0.0103169	NoDiff
MGLL	16508.5	0.652462	0.078808	8.27913	1.24076e-16	7.35862e-16	NoDiff
MOGAT1	10.0996	-0.0712116	0.248448	-0.286626	0.774399	0.818808	NoDiff
MSMO1	3584.74	-0.415331	0.0867152	-4.7896	1.67113e-06	4.59085e-06	NoDiff
NEU1	7624.04	0.380723	0.0767761	4.95888	7.09019e-07	2.01924e-06	NoDiff
NEU2	0.0233041	0.159743	2.90561	0.0549774	0.956156		NoDiff
NEU3	850.742	-0.133933	0.0542827	-2.46732	0.0136128	0.0228662	NoDiff
NSDHL	1394.19	0.293015	0.0599824	4.88502	1.0342e-06	2.90183e-06	NoDiff
OXSM	656.181	-0.427095	0.0573387	-7.44863	9.43118e-14	4.60841e-13	NoDiff
PAFAH1B1	10563.4	-0.22748	0.043878	-5.18438	2.16737e-07	6.49001e-07	NoDiff
PAFAH1B2	7136.7	-0.175425	0.049034	-3.57763	0.000346725	0.00073674	NoDiff
PAFAH1B3	708.537	0.0075647	0.106663	0.0709215	0.94346	0.955544	NoDiff
PAFAH2	2505.65	-0.914287	0.0577979	-15.8187	2.31284e-56	1.19066e-54	NoDiff
PCYT1A	4588.95	0.131685	0.0487245	2.70265	0.00687894	0.0121294	NoDiff
PCYT1B	56.3549	0.20507	0.2476	0.828232	0.407539	0.481838	NoDiff
PEMT	1030.2	-0.0865567	0.113863	-0.760181	0.447146	0.521107	NoDiff
PGS1	1289.09	0.283932	0.0456102	6.22518	4.80992e-10	1.79826e-09	NoDiff
PHOSPHO1	59.6486	0.540569	0.14896	3.62896	0.000284571	0.000611581	NoDiff
PISD	2014.82	-0.217909	0.065923	-3.30551	0.000948027	0.00190291	NoDiff
PLA2G12A	3355.4	-0.244404	0.0708815	-3.44806	0.000564621	0.00116895	NoDiff
PLA2G12B	510.294	0.532991	0.366869	1.45281	0.146277	0.198099	NoDiff
PLA2G15	3165.4	-0.161572	0.0861432	-1.87562	0.0607076	0.0899078	NoDiff
PLA2G2A	50.459	-1.06373	0.559413	-1.90151	0.0572356	0.0852304	NoDiff
PLA2G2E	0.0337509	0.0784703	2.14911	0.0365129	0.970873		NoDiff
PLA2G4B	11.3668	0.432686	0.190287	2.27386	0.0229742	0.0369888	NoDiff
PLA2G4C	1046.35	0.9625	0.12242	7.86225	3.77308e-15	2.02205e-14	NoDiff
PLA2G4E	1.9892	0.442105	0.325864	1.35672	0.174872	0.231731	NoDiff
PLA2G6	464.735	0.39236	0.124932	3.14058	0.00168613	0.00326663	NoDiff
PLD1	2484.66	0.43509	0.130867	3.32467	0.00088522	0.0017838	NoDiff
PLD2	1519.4	0.742226	0.0677751	10.9513	6.54908e-28	7.56123e-27	NoDiff
PLD3	12199	0.564124	0.0713234	7.90938	2.58675e-15	1.40001e-14	NoDiff
PNLIP	2.06313	1.90796	1.07444	1.77577	0.0757705	0.109936	NoDiff
PNLIPRP1	2.82623	-0.830499	0.330879	-2.50998	0.0120737	0.0204593	NoDiff
PNLIPRP2	1.67454	-0.281989	0.395168	-0.713594	0.475478	0.548602	NoDiff
PNLIPRP3	1.00757	0.22564	0.74984	0.300917	0.763478	0.809909	NoDiff
PNPLA2	5486.19	0.140188	0.0813232	1.72384	0.0847365	0.121605	NoDiff
PNPLA6	3966.53	-0.221159	0.0781413	-2.83025	0.00465122	0.00843902	NoDiff
PNPLA7	429.006	0.489192	0.132675	3.68716	0.000226774	0.000493468	NoDiff
PPT1	11781.7	0.484833	0.0594833	8.15074	3.61705e-16	2.07686e-15	NoDiff
PPT2	896.995	-0.163823	0.0542119	-3.0219	0.00251196	0.00474234	NoDiff
PSAP	140730	0.247146	0.0753793	3.27869	0.00104289	0.00208031	NoDiff
PSAPL1	0.165915	-0.0434425	0.908493	-0.0478182	0.961861		NoDiff
PTDSS1	4695.52	-0.0534706	0.061683	-0.866861	0.386018	0.460484	NoDiff
PTDSS2	2103.42	-0.105348	0.0744354	-1.41529	0.156984	0.210798	NoDiff
PTGES2	2263.37	-0.586877	0.0865586	-6.78011	1.20083e-11	5.07368e-11	NoDiff
PTGES3	15663.8	0.123553	0.0585899	2.10877	0.0349644	0.0543173	NoDiff
PTGIS	1231.69	-0.946844	0.221797	-4.26897	1.96376e-05	4.82493e-05	NoDiff
PTGR2	1395.5	-0.623168	0.0939119	-6.63566	3.23044e-11	1.32015e-10	NoDiff
PTGS1	6947.07	0.0386292	0.287467	0.134378	0.893104	0.915689	NoDiff
PTGS2	1417.83	-0.838525	0.293644	-2.85559	0.00429572	0.0078307	NoDiff
SC5D	2836.44	-0.815821	0.0953142	-8.55928	1.1357e-17	7.19699e-17	NoDiff
SCP2	13180.1	-0.416148	0.0560831	-7.4202	1.1694e-13	5.68002e-13	NoDiff
SGMS1	3380.9	-0.751497	0.0689702	-10.896	1.20468e-27	1.36896e-26	NoDiff
SGMS2	3649.51	-0.0061111	0.0931757	-0.0655869	0.947707	0.958856	NoDiff
SGPL1	6414.48	-0.316325	0.0667974	-4.73558	2.18425e-06	5.93589e-06	NoDiff
SGPP2	4354.23	-0.447524	0.0977478	-4.57836	4.68643e-06	1.23e-05	NoDiff
SLC27A5	295.201	-0.86135	0.0892826	-9.64745	5.03911e-22	4.13757e-21	NoDiff
SMPD1	4177.15	-0.773122	0.086825	-8.90437	5.36922e-19	3.68287e-18	NoDiff
SMPD2	615.509	0.17367	0.0779601	2.22767	0.0259024	0.041282	NoDiff
SMPD3	117.183	-0.522653	0.186657	-2.80007	0.00510917	0.00920205	NoDiff
SMPD4	2682.82	0.19694	0.0496642	3.96543	7.32624e-05	0.000168979	NoDiff
SOAT1	4618.69	0.572915	0.078629	7.2863	3.18582e-13	1.50284e-12	NoDiff
SOAT2	24.9588	-0.743581	0.272631	-2.72743	0.00638303	0.0113192	NoDiff
SPTLC1	4041.53	-0.365079	0.0566822	-6.44081	1.18839e-10	4.65283e-10	NoDiff
SPTLC2	8955.04	-0.524638	0.0726766	-7.2188	5.24484e-13	2.43971e-12	NoDiff
SPTLC3	2961.03	0.253046	0.119776	2.11267	0.0346292	0.0538415	NoDiff
SQLE	1526.64	-0.607749	0.0931178	-6.52667	6.72475e-11	2.68093e-10	NoDiff
SRD5A1	1938.75	0.234726	0.0896404	2.61853	0.00883097	0.015299	NoDiff
SRD5A3	1434.61	0.881361	0.0771097	11.43	2.96229e-30	3.86589e-29	NoDiff
STS	2316.28	0.70937	0.112936	6.28114	3.36092e-10	1.27098e-09	NoDiff
SULT1E1	16.4878	0.189297	0.272773	0.693973	0.487699	0.560339	NoDiff
TECR	6253	-0.124939	0.0778176	-1.60553	0.108377	0.151692	NoDiff
THEM4	1468.37	-0.708301	0.0715368	-9.90121	4.11253e-23	3.60688e-22	NoDiff
THEM5	199.284	0.225722	0.120163	1.87847	0.0603164	0.0893623	NoDiff
TMEM86B	63.7643	0.714508	0.125465	5.69488	1.23457e-08	4.12242e-08	NoDiff
UGCG	5895.62	0.381752	0.118157	3.23089	0.00123406	0.00243777	NoDiff
UGT1A6	1744	0.994454	0.223398	4.45149	8.52747e-06	2.17424e-05	NoDiff
UGT1A7	10.6496	-0.281685	0.278617	-1.01101	0.312011	0.383496	NoDiff
UGT1A9	5643.31	-0.636315	0.375011	-1.69679	0.0897362	0.128029	NoDiff
UGT2A2	0.00854727	0.0378262	2.90561	0.0130183	0.989613		NoDiff
UGT2B10	2.71934	-0.309165	0.330686	-0.934919	0.34983	0.423264	NoDiff
UGT2B11	26.0212	0.712352	0.251062	2.83735	0.00454898	0.00826387	NoDiff
UGT2B15	2.66629	0.807611	0.357187	2.26103	0.0237576	0.0381605	NoDiff
UGT2B28	3.85409	-0.689609	0.360908	-1.91076	0.0560353	0.0836212	NoDiff
