# Supplementary material for: Development of prognostic signatures and risk index related to lipid metabolism in ccRCC
Source: Front Oncol. 2024 Jun 13;14:1378095. doi: 10.3389/fonc.2024.1378095 (PMC11208495; doi:10.3389/fonc.2024.1378095)
Supplement: Supplementary file 6 [file Table_3.xlsx]

## Sheet: S3
Table S3. Results of univariate and multivariate COX analysis of lipid metabolism-related genes.
gene	coef	HR	pvalue	lower95	upper95	model.wald.p	prognosis	method
ABHD16A	0.114424	1.12123	0.0243548	1.01493	1.23866	0.0243548	poor	univariate
ACAA1	-0.0115401	0.988526	0.0678031	0.976359	1.00084	0.0678031	NS	univariate
ACAA2	-0.00254277	0.99746	0.00534099	0.995678	0.999247	0.00534099	good	univariate
ACACA	-0.00483976	0.995172	0.792551	0.959918	1.03172	0.792551	NS	univariate
ACACB	-0.0173365	0.982813	0.174682	0.958515	1.00773	0.174682	NS	univariate
ACADL	0.000735938	1.00074	0.841318	0.993552	1.00797	0.841318	NS	univariate
ACADM	-0.00587553	0.994142	0.00751272	0.989868	0.998434	0.00751272	good	univariate
ACADS	-0.00373997	0.996267	0.132702	0.991422	1.00114	0.132702	NS	univariate
ACADSB	-0.0121713	0.987903	0.00195934	0.980321	0.995543	0.00195934	good	univariate
ACADVL	0.00164327	1.00164	0.0164771	1.0003	1.00299	0.0164771	poor	univariate
ACAT1	-0.00333358	0.996672	0.0106705	0.994125	0.999226	0.0106705	good	univariate
ACAT2	-0.0034734	0.996533	0.875691	0.954095	1.04086	0.875691	NS	univariate
ACER1	0.395975	1.48583	0.00282098	1.14581	1.92675	0.00282098	poor	univariate
ACER2	-0.0288252	0.971586	0.107974	0.93803	1.00634	0.107974	NS	univariate
ACER3	-0.0182158	0.981949	0.232507	0.95302	1.01176	0.232507	NS	univariate
ACHE	0.0265727	1.02693	1.79626e-05	1.01453	1.03948	1.79626e-05	poor	univariate
ACOT1	0.000966679	1.00097	0.928922	0.979931	1.02246	0.928922	NS	univariate
ACOT2	0.00340826	1.00341	0.574542	0.991545	1.01543	0.574542	NS	univariate
ACOT4	-0.0126513	0.987428	0.183603	0.969186	1.00601	0.183603	NS	univariate
ACOT7	-0.00182045	0.998181	0.553217	0.992193	1.00421	0.553217	NS	univariate
ACOT8	0.00370528	1.00371	0.815821	0.972901	1.0355	0.815821	NS	univariate
ACOX1	-0.0164132	0.983721	0.0151748	0.970774	0.99684	0.0151748	good	univariate
ACOX2	-0.0119946	0.988077	0.119219	0.97328	1.0031	0.119219	NS	univariate
ACOX3	-0.0161552	0.983975	0.390634	0.948343	1.02095	0.390634	NS	univariate
ACSBG1	-0.0448593	0.956132	0.475565	0.845274	1.08153	0.475565	NS	univariate
ACSBG2	-0.0946718	0.909671	0.66691	0.591084	1.39997	0.66691	NS	univariate
ACSF3	0.0493457	1.05058	0.134792	0.98479	1.12077	0.134792	NS	univariate
ACSL1	-0.0013828	0.998618	0.140972	0.996781	1.00046	0.140972	NS	univariate
ACSL3	-0.0115745	0.988492	0.0850717	0.975555	1.0016	0.0850717	NS	univariate
ACSL4	-0.00366203	0.996345	0.188053	0.990927	1.00179	0.188053	NS	univariate
ACSL5	-0.00287695	0.997127	0.53309	0.988147	1.00619	0.53309	NS	univariate
ACSL6	0.0344985	1.0351	0.413607	0.952938	1.12435	0.413607	NS	univariate
ADH1A	0.00951494	1.00956	0.000690959	1.00403	1.01512	0.000690959	poor	univariate
ADH1B	0.00150727	1.00151	0.628772	0.995407	1.00765	0.628772	NS	univariate
ADH1C	0.0041737	1.00418	0.00171526	1.00157	1.00681	0.00171526	poor	univariate
ADH4	0.00508383	1.0051	0.000965385	1.00207	1.00814	0.000965385	poor	univariate
ADH5	-0.00695264	0.993071	0.000863961	0.989018	0.997142	0.000863961	good	univariate
ADH6	-0.00918402	0.990858	0.245788	0.975609	1.00634	0.245788	NS	univariate
ADH7	1.14706	3.14892	0.0625477	0.941675	10.5299	0.0625477	NS	univariate
ADPRM	-0.0233426	0.976928	0.15811	0.945769	1.00911	0.15811	NS	univariate
AGK	0.0381198	1.03886	0.0290151	1.00391	1.07502	0.0290151	poor	univariate
AGPAT1	-0.00571245	0.994304	0.0754126	0.988062	1.00058	0.0754126	NS	univariate
AGPAT2	-0.00117669	0.998824	0.565391	0.994825	1.00284	0.565391	NS	univariate
AGPAT3	-0.00700307	0.993021	0.0793826	0.985282	1.00082	0.0793826	NS	univariate
AGPAT4	-0.0271623	0.973203	0.398004	0.913794	1.03648	0.398004	NS	univariate
AGPAT5	-0.00906406	0.990977	0.0604524	0.981644	1.0004	0.0604524	NS	univariate
AGPS	-0.0135321	0.986559	0.0145954	0.975903	0.997331	0.0145954	good	univariate
AKR1A1	-0.00121639	0.998784	0.335157	0.996317	1.00126	0.335157	NS	univariate
AKR1B1	-6.19703e-06	0.999994	0.983769	0.999397	1.00059	0.983769	NS	univariate
AKR1B10	0.00089208	1.00089	0.211531	0.999493	1.00229	0.211531	NS	univariate
AKR1C1	-0.00449172	0.995518	0.470636	0.983444	1.00774	0.470636	NS	univariate
AKR1C2	0.00907479	1.00912	0.325148	0.991038	1.02752	0.325148	NS	univariate
AKR1C3	-0.00146784	0.998533	0.45523	0.994694	1.00239	0.45523	NS	univariate
AKR1C4	0.0229717	1.02324	0.00132618	1.00899	1.03769	0.00132618	poor	univariate
AKR1D1	0.0570288	1.05869	0.00291764	1.01966	1.0992	0.00291764	poor	univariate
ALDH1B1	-0.00154531	0.998456	0.345932	0.995252	1.00167	0.345932	NS	univariate
ALDH2	-0.00519424	0.994819	0.064692	0.989352	1.00032	0.064692	NS	univariate
ALDH3A2	-0.006331	0.993689	0.000304471	0.990281	0.997109	0.000304471	good	univariate
ALDH7A1	-0.00628192	0.993738	0.118363	0.985934	1.0016	0.118363	NS	univariate
ALDH9A1	-0.00238637	0.997616	0.108894	0.99471	1.00053	0.108894	NS	univariate
ALOX12	0.104576	1.11024	0.00912917	1.0263	1.20104	0.00912917	poor	univariate
ALOX12B	0.153798	1.16626	0.0272818	1.01739	1.3369	0.0272818	poor	univariate
ALOX15	0.0463292	1.04742	0.8827	0.566039	1.93818	0.8827	NS	univariate
ALOX15B	0.00436758	1.00438	0.673218	0.984196	1.02497	0.673218	NS	univariate
ALOX5	0.00306818	1.00307	0.186707	0.998515	1.00765	0.186707	NS	univariate
ALOXE3	-0.0155921	0.984529	0.847438	0.839929	1.15402	0.847438	NS	univariate
AMACR	-0.00601663	0.994001	0.223746	0.984413	1.00368	0.223746	NS	univariate
ARSA	0.00720322	1.00723	0.0544259	0.999863	1.01465	0.0544259	NS	univariate
ASAH1	-0.00139684	0.998604	0.0592223	0.997156	1.00005	0.0592223	NS	univariate
ASAH2	-0.554425	0.574402	0.148186	0.27092	1.21784	0.148186	NS	univariate
B4GALNT1	-0.00075442	0.999246	0.828466	0.99245	1.00609	0.828466	NS	univariate
B4GALT5	-0.00118585	0.998815	0.418606	0.995949	1.00169	0.418606	NS	univariate
B4GALT6	-0.121441	0.885643	0.000359261	0.828494	0.946733	0.000359261	good	univariate
BAAT	-0.000361361	0.999639	0.631748	0.998163	1.00112	0.631748	NS	univariate
CBR1	-0.00371838	0.996289	0.0716184	0.992266	1.00033	0.0716184	NS	univariate
CBR3	-0.00271215	0.997292	0.741016	0.98138	1.01346	0.741016	NS	univariate
CBR4	-0.0294317	0.970997	0.0131071	0.94868	0.99384	0.0131071	good	univariate
CDIPT	-0.00176881	0.998233	0.466031	0.993497	1.00299	0.466031	NS	univariate
CDS1	-0.0204615	0.979746	0.00372469	0.966294	0.993387	0.00372469	good	univariate
CDS2	-0.0243985	0.975897	0.0008748	0.961974	0.990021	0.0008748	good	univariate
CEL	0.00604484	1.00606	0.105555	0.998725	1.01345	0.105555	NS	univariate
CEPT1	-0.0276821	0.972698	0.108507	0.940364	1.00614	0.108507	NS	univariate
CERK	-0.00280408	0.9972	0.513721	0.988843	1.00563	0.513721	NS	univariate
CERS1	0.0483672	1.04956	0.314041	0.95524	1.15318	0.314041	NS	univariate
CERS2	-0.00155939	0.998442	0.116329	0.9965	1.00039	0.116329	NS	univariate
CERS3	0.475563	1.60892	0.342044	0.603238	4.29121	0.342044	NS	univariate
CERS4	-0.00826139	0.991773	0.144065	0.98084	1.00283	0.144065	NS	univariate
CERS5	0.0273915	1.02777	0.0437435	1.00077	1.0555	0.0437435	poor	univariate
CERS6	-0.0213243	0.978901	0.0865615	0.955318	1.00307	0.0865615	NS	univariate
CH25H	-0.00167365	0.998328	0.887058	0.975535	1.02165	0.887058	NS	univariate
CHAT	0.0440054	1.04499	0.0914968	0.992922	1.09978	0.0914968	NS	univariate
CHKA	0.00847828	1.00851	0.518672	0.982879	1.03482	0.518672	NS	univariate
CHKB	0.0638595	1.06594	0.000332455	1.02941	1.10378	0.000332455	poor	univariate
CHPT1	-0.0126673	0.987413	0.089687	0.973072	1.00196	0.089687	NS	univariate
COMT	0.00122257	1.00122	0.787891	0.992346	1.01018	0.787891	NS	univariate
CPT1A	-0.00671394	0.993309	0.00843577	0.988359	0.998283	0.00843577	good	univariate
CPT1B	0.0898365	1.094	0.00498611	1.0275	1.16479	0.00498611	poor	univariate
CPT1C	0.160919	1.17459	6.63484e-05	1.0853	1.27123	6.63484e-05	poor	univariate
CPT2	-0.0109988	0.989061	0.0211245	0.979858	0.998352	0.0211245	good	univariate
CRLS1	-0.00753496	0.992493	0.199437	0.981136	1.00398	0.199437	NS	univariate
CYP11A1	0.024563	1.02487	0.220779	0.985354	1.06597	0.220779	NS	univariate
CYP11B1	-2.82589	0.059256	0.479023	2.36959e-05	148.18	0.479023	NS	univariate
CYP11B2	10.5539	38324.8	0.0733631	0.368445	3.98645e+09	0.0733631	NS	univariate
CYP17A1	-0.0018753	0.998126	0.300824	0.994587	1.00168	0.300824	NS	univariate
CYP19A1	0.340276	1.40533	0.364187	0.673883	2.93073	0.364187	NS	univariate
CYP1A1	-0.00727652	0.99275	0.822702	0.931532	1.05799	0.822702	NS	univariate
CYP1A2	0.0330097	1.03356	0.0243389	1.00429	1.06369	0.0243389	poor	univariate
CYP1B1	-0.000540569	0.99946	0.651984	0.997114	1.00181	0.651984	NS	univariate
CYP21A2	0.0829224	1.08646	0.000262918	1.03913	1.13594	0.000262918	poor	univariate
CYP24A1	-0.000844283	0.999156	0.75258	0.993925	1.00441	0.75258	NS	univariate
CYP27A1	-0.00167924	0.998322	0.280114	0.995285	1.00137	0.280114	NS	univariate
CYP27B1	-0.0224523	0.977798	0.133771	0.949518	1.00692	0.133771	NS	univariate
CYP2B6	-0.0104218	0.989632	0.48285	0.961241	1.01886	0.48285	NS	univariate
CYP2C19	-0.581559	0.559026	0.818145	0.00393107	79.4974	0.818145	NS	univariate
CYP2C8	0.0044525	1.00446	0.661639	0.984632	1.02469	0.661639	NS	univariate
CYP2C9	0.00878177	1.00882	0.349451	0.990432	1.02755	0.349451	NS	univariate
CYP2E1	-0.00741672	0.992611	0.786386	0.940771	1.04731	0.786386	NS	univariate
CYP2J2	-0.000141736	0.999858	0.760153	0.998949	1.00077	0.760153	NS	univariate
CYP2R1	0.0602532	1.06211	0.0295929	1.00599	1.12135	0.0295929	poor	univariate
CYP2U1	-0.0691966	0.933143	0.000731187	0.896417	0.971375	0.000731187	good	univariate
CYP39A1	-0.0172526	0.982895	0.318431	0.95014	1.01678	0.318431	NS	univariate
CYP3A4	-0.0414735	0.959375	0.501752	0.85003	1.08278	0.501752	NS	univariate
CYP3A5	-0.0029752	0.997029	0.553339	0.987269	1.00689	0.553339	NS	univariate
CYP3A7	-0.155564	0.855932	0.00118248	0.779128	0.940307	0.00118248	good	univariate
CYP46A1	0.168582	1.18363	0.129972	0.951585	1.47225	0.129972	NS	univariate
CYP4F2	-0.00879777	0.991241	0.174694	0.978727	1.00391	0.174694	NS	univariate
CYP4F3	-0.000176314	0.999824	0.981766	0.98482	1.01506	0.981766	NS	univariate
CYP4F8	0.602999	1.82759	0.159667	0.788624	4.23535	0.159667	NS	univariate
CYP51A1	-0.0987788	0.905943	0.0364792	0.825849	0.993805	0.0364792	good	univariate
CYP7A1	0.050865	1.05218	0.000726379	1.02159	1.08368	0.000726379	poor	univariate
CYP7B1	-0.0215172	0.978713	0.0181175	0.961402	0.996335	0.0181175	good	univariate
CYP8B1	0.00370244	1.00371	0.563707	0.991173	1.0164	0.563707	NS	univariate
DEGS1	0.000913002	1.00091	0.15146	0.999666	1.00216	0.15146	NS	univariate
DEGS2	-0.0096889	0.990358	0.456073	0.965444	1.01591	0.456073	NS	univariate
DGAT1	0.0168377	1.01698	0.120091	0.995616	1.0388	0.120091	NS	univariate
DGAT2	0.0600396	1.06188	0.000262772	1.02819	1.09668	0.000262772	poor	univariate
DGKA	0.071463	1.07408	0.000818093	1.03005	1.11999	0.000818093	poor	univariate
DGKB	-0.264684	0.767448	0.383323	0.423268	1.3915	0.383323	NS	univariate
DGKD	0.00603501	1.00605	0.396454	0.992117	1.02019	0.396454	NS	univariate
DGKE	-0.0376765	0.963024	0.362497	0.888013	1.04437	0.362497	NS	univariate
DGKG	0.0210879	1.02131	0.730894	0.905666	1.15172	0.730894	NS	univariate
DGKH	-0.0236292	0.976648	0.235948	0.93922	1.01557	0.235948	NS	univariate
DGKI	-0.0600563	0.941711	0.342771	0.831829	1.06611	0.342771	NS	univariate
DGKK	-1.70834	0.181167	0.0388972	0.0358086	0.916578	0.0388972	good	univariate
DGKQ	0.0492001	1.05043	0.00591356	1.01427	1.08788	0.00591356	poor	univariate
DGKZ	0.027163	1.02754	0.00184235	1.01012	1.04525	0.00184235	poor	univariate
DHCR24	0.000405288	1.00041	0.664937	0.998572	1.00224	0.664937	NS	univariate
DHCR7	-0.00535703	0.994657	0.428505	0.981554	1.00794	0.428505	NS	univariate
DHRS11	-0.0296416	0.970793	0.324964	0.915153	1.02982	0.324964	NS	univariate
EBP	0.00362025	1.00363	0.356685	0.99593	1.01138	0.356685	NS	univariate
ECHS1	-0.00116735	0.998833	0.0253041	0.997812	0.999856	0.0253041	good	univariate
ECI1	-0.00442949	0.99558	0.140158	0.989738	1.00146	0.140158	NS	univariate
ECI2	-0.0102549	0.989798	0.00860895	0.982254	0.997399	0.00860895	good	univariate
EHHADH	-0.00270928	0.997294	0.0235058	0.994959	0.999635	0.0235058	good	univariate
ELOVL1	-0.00166403	0.998337	0.580064	0.99247	1.00424	0.580064	NS	univariate
ELOVL2	0.0168582	1.017	0.00550772	1.00497	1.02918	0.00550772	poor	univariate
ELOVL3	0.154467	1.16704	0.152258	0.944585	1.44188	0.152258	NS	univariate
ELOVL4	-0.0198274	0.980368	0.489395	0.926775	1.03706	0.489395	NS	univariate
ELOVL5	0.000269584	1.00027	0.912614	0.995465	1.0051	0.912614	NS	univariate
ELOVL6	-0.0236987	0.97658	0.205359	0.941411	1.01306	0.205359	NS	univariate
ELOVL7	-0.00591333	0.994104	0.0309483	0.988779	0.999458	0.0309483	good	univariate
ENPP2	-0.00086972	0.999131	0.0325956	0.998334	0.999928	0.0325956	good	univariate
ENPP6	-0.0243703	0.975924	0.103249	0.947729	1.00496	0.103249	NS	univariate
ENPP7	-0.000185974	0.999814	0.989178	0.973304	1.02705	0.989178	NS	univariate
EPHX2	-0.00579845	0.994218	0.0116709	0.989748	0.998709	0.0116709	good	univariate
ETNK1	-0.0148152	0.985294	0.0555913	0.970461	1.00035	0.0555913	NS	univariate
ETNK2	-0.0123927	0.987684	0.00398517	0.979387	0.996051	0.00398517	good	univariate
ETNPPL	0.00433233	1.00434	0.884116	0.947503	1.06459	0.884116	NS	univariate
FADS1	0.0210238	1.02125	0.0667587	0.998548	1.04446	0.0667587	NS	univariate
FADS2	0.0147503	1.01486	0.0099628	1.00354	1.02631	0.0099628	poor	univariate
FASN	0.00949837	1.00954	0.00136974	1.00369	1.01543	0.00136974	poor	univariate
FDFT1	-0.00623873	0.993781	0.200174	0.98434	1.00331	0.200174	NS	univariate
GAL3ST1	0.00108742	1.00109	0.114703	0.999736	1.00244	0.114703	NS	univariate
GALC	-0.0140502	0.986048	0.0249043	0.974015	0.998229	0.0249043	good	univariate
GBA	-0.00554432	0.994471	0.0946848	0.988026	1.00096	0.0946848	NS	univariate
GBA2	4.67258e-05	1.00005	0.989753	0.992941	1.0072	0.989753	NS	univariate
GCDH	-0.0245283	0.97577	0.104898	0.947266	1.00513	0.104898	NS	univariate
GDPD1	-0.123546	0.883781	0.019663	0.796642	0.980452	0.019663	good	univariate
GDPD3	0.00425736	1.00427	0.48753	0.992268	1.01641	0.48753	NS	univariate
GGT1	-0.00167508	0.998326	0.134168	0.996141	1.00052	0.134168	NS	univariate
GGT5	0.00125824	1.00126	0.738142	0.9939	1.00867	0.738142	NS	univariate
GK	-0.0111334	0.988928	0.146752	0.974168	1.00391	0.146752	NS	univariate
GK2	13.6258	827162	0.000815421	283.689	2.41178e+09	0.000815421	poor	univariate
GLA	0.00863684	1.00867	0.0805083	0.998952	1.01849	0.0805083	NS	univariate
GLB1	-0.00601766	0.994	0.0960923	0.98698	1.00107	0.0960923	NS	univariate
GLYCTK	0.00779029	1.00782	0.362306	0.99107	1.02485	0.362306	NS	univariate
GNPAT	-0.00386257	0.996145	0.382691	0.987543	1.00482	0.382691	NS	univariate
GPAM	-0.0656768	0.936433	0.129937	0.860123	1.01951	0.129937	NS	univariate
GPAT2	0.083014	1.08656	0.0179903	1.01434	1.16391	0.0179903	poor	univariate
GPCPD1	0.012175	1.01225	0.193697	0.993834	1.03101	0.193697	NS	univariate
GPD1	-0.000561232	0.999439	0.666675	0.99689	1.00199	0.666675	NS	univariate
GPD1L	-0.00621649	0.993803	0.171054	0.984996	1.00269	0.171054	NS	univariate
GPD2	-0.0166136	0.983524	0.10284	0.964086	1.00335	0.10284	NS	univariate
GPX4	-0.000379751	0.99962	0.447303	0.998642	1.0006	0.447303	NS	univariate
HADH	-0.00871185	0.991326	0.00122912	0.986103	0.996577	0.00122912	good	univariate
HADHA	-0.000839016	0.999161	0.29865	0.997582	1.00074	0.29865	NS	univariate
HADHB	-0.00238983	0.997613	0.0755558	0.994987	1.00025	0.0755558	NS	univariate
HEXA	-0.00130092	0.9987	0.898968	0.978844	1.01896	0.898968	NS	univariate
HEXB	-0.00301179	0.996993	0.236609	0.992032	1.00198	0.236609	NS	univariate
HPGD	-0.018645	0.981528	0.0161026	0.966736	0.996546	0.0161026	good	univariate
HPGDS	-0.0339823	0.966589	0.393081	0.894072	1.04499	0.393081	NS	univariate
HSD11B1	0.00112181	1.00112	0.770388	0.993609	1.00869	0.770388	NS	univariate
HSD11B1L	0.00408463	1.00409	0.885997	0.949562	1.06176	0.885997	NS	univariate
HSD11B2	-0.000646752	0.999353	0.115817	0.998548	1.00016	0.115817	NS	univariate
HSD17B1	0.00968948	1.00974	0.960923	0.685289	1.48779	0.960923	NS	univariate
HSD17B11	-0.00629254	0.993727	0.00130577	0.989922	0.997547	0.00130577	good	univariate
HSD17B12	-0.0128398	0.987242	0.0340355	0.975591	0.999033	0.0340355	good	univariate
HSD17B2	0.0781771	1.08131	0.0209522	1.01188	1.15551	0.0209522	poor	univariate
HSD17B3	0.0748014	1.07767	1.95231e-07	1.04773	1.10846	1.95231e-07	poor	univariate
HSD17B4	-0.00771809	0.992312	0.0914987	0.983456	1.00125	0.0914987	NS	univariate
HSD17B6	0.00674694	1.00677	0.000377695	1.00303	1.01052	0.000377695	poor	univariate
HSD17B7	0.00473896	1.00475	0.581786	0.987948	1.02184	0.581786	NS	univariate
HSD17B8	-0.00664883	0.993373	0.0443995	0.986955	0.999834	0.0443995	good	univariate
HSD3B1	0.936658	2.55144	1.43045e-07	1.7999	3.61679	1.43045e-07	poor	univariate
HSD3B2	0.246195	1.27915	0.00827737	1.06551	1.53562	0.00827737	poor	univariate
HSD3B7	0.000720857	1.00072	0.459902	0.99881	1.00264	0.459902	NS	univariate
JMJD7-PLA2G4B	0.166045	1.18063	0.00265082	1.05947	1.31564	0.00265082	poor	univariate
KDSR	-0.018317	0.98185	0.00273481	0.970155	0.993686	0.00273481	good	univariate
LBR	-0.00664634	0.993376	0.217328	0.982942	1.00392	0.217328	NS	univariate
LCAT	0.0275359	1.02792	5.95509e-05	1.01419	1.04183	5.95509e-05	poor	univariate
LCLAT1	-0.0347676	0.96583	0.131294	0.923186	1.01044	0.131294	NS	univariate
LIPA	-0.000675636	0.999325	0.460065	0.997535	1.00112	0.460065	NS	univariate
LIPC	-0.00864782	0.991389	0.0250374	0.983919	0.998917	0.0250374	good	univariate
LIPF	0.0569709	1.05862	0.863638	0.552564	2.02816	0.863638	NS	univariate
LIPG	0.00610042	1.00612	0.159879	0.997596	1.01471	0.159879	NS	univariate
LPCAT1	0.000834588	1.00083	0.362268	0.99904	1.00263	0.362268	NS	univariate
LPCAT2	-0.0197616	0.980432	0.0616952	0.960318	1.00097	0.0616952	NS	univariate
LPCAT3	-0.00277523	0.997229	0.652426	0.985258	1.00935	0.652426	NS	univariate
LPCAT4	0.0226311	1.02289	0.0557804	0.999442	1.04689	0.0557804	NS	univariate
LPGAT1	-0.00331387	0.996692	0.498861	0.987165	1.00631	0.498861	NS	univariate
LPIN1	-0.00514681	0.994866	0.817972	0.952204	1.03944	0.817972	NS	univariate
LPIN2	-0.00533866	0.994676	0.260977	0.98546	1.00398	0.260977	NS	univariate
LPIN3	0.00801064	1.00804	0.0106795	1.00186	1.01426	0.0106795	poor	univariate
LPL	-0.00331187	0.996694	0.302194	0.990443	1.00298	0.302194	NS	univariate
LRTOMT	-0.121269	0.885796	0.0156737	0.802816	0.977353	0.0156737	good	univariate
LSS	0.00846895	1.0085	0.53805	0.981682	1.03606	0.53805	NS	univariate
LTA4H	-0.00484735	0.995164	0.262423	0.986763	1.00364	0.262423	NS	univariate
LTC4S	0.0951203	1.09979	0.796296	0.534148	2.26443	0.796296	NS	univariate
LYPLA1	-0.010439	0.989615	0.0183029	0.981071	0.998234	0.0183029	good	univariate
LYPLA2	-0.00370338	0.996303	0.271105	0.989754	1.0029	0.271105	NS	univariate
MBOAT1	0.00741418	1.00744	0.58311	0.981118	1.03447	0.58311	NS	univariate
MBOAT2	-0.0212977	0.978928	0.121848	0.952867	1.0057	0.121848	NS	univariate
MBOAT7	0.00936368	1.00941	0.0128344	1.00199	1.01688	0.0128344	poor	univariate
MCAT	-0.008385	0.99165	0.454699	0.970089	1.01369	0.454699	NS	univariate
MECR	-0.0121683	0.987905	0.57797	0.946451	1.03118	0.57797	NS	univariate
MGLL	-0.000207259	0.999793	0.901542	0.996515	1.00308	0.901542	NS	univariate
MOGAT1	-0.192853	0.824603	0.147175	0.635332	1.07026	0.147175	NS	univariate
MOGAT2	0.0011349	1.00114	0.991903	0.804073	1.24649	0.991903	NS	univariate
MOGAT3	0.00994142	1.00999	0.303463	0.991047	1.0293	0.303463	NS	univariate
MSMO1	-0.00720297	0.992823	0.0692287	0.985139	1.00057	0.0692287	NS	univariate
NEU1	-0.00638669	0.993634	0.017518	0.988412	0.998883	0.017518	good	univariate
NEU2	0.430224	1.5376	0.917987	0.000426941	5537.58	0.917987	NS	univariate
NEU3	-0.0105513	0.989504	0.755468	0.925933	1.05744	0.755468	NS	univariate
NEU4	-0.0469771	0.954109	0.333056	0.867537	1.04932	0.333056	NS	univariate
NSDHL	-0.00201063	0.997991	0.775433	0.9843	1.01187	0.775433	NS	univariate
OLAH	0.0622683	1.06425	0.0400723	1.00283	1.12943	0.0400723	poor	univariate
OXSM	-0.0532849	0.94811	0.0191113	0.906783	0.99132	0.0191113	good	univariate
PAFAH1B1	-0.00783555	0.992195	0.0304187	0.985181	0.99926	0.0304187	good	univariate
PAFAH1B2	-0.0135169	0.986574	0.0109143	0.976359	0.996896	0.0109143	good	univariate
PAFAH1B3	0.0100404	1.01009	0.00558634	1.00294	1.01729	0.00558634	poor	univariate
PAFAH2	-0.028611	0.971794	0.00226404	0.954109	0.989808	0.00226404	good	univariate
PCYT1A	-0.00779946	0.992231	0.338487	0.97651	1.0082	0.338487	NS	univariate
PCYT1B	-0.00594228	0.994075	0.952534	0.817419	1.20891	0.952534	NS	univariate
PCYT2	-0.0160191	0.984108	0.145674	0.9631	1.00558	0.145674	NS	univariate
PEMT	0.00138442	1.00139	0.584062	0.996434	1.00636	0.584062	NS	univariate
PGS1	0.0323774	1.03291	0.00482096	1.00991	1.05642	0.00482096	poor	univariate
PHOSPHO1	0.0107703	1.01083	0.767574	0.941149	1.08567	0.767574	NS	univariate
PISD	0.0180782	1.01824	0.0184445	1.00305	1.03367	0.0184445	poor	univariate
PLA1A	-0.00100122	0.998999	0.435096	0.996491	1.00151	0.435096	NS	univariate
PLA2G10	0.09302	1.09748	0.0940889	0.984249	1.22375	0.0940889	NS	univariate
PLA2G12A	-0.0180945	0.982068	0.0159983	0.967716	0.996633	0.0159983	good	univariate
PLA2G12B	-0.00419909	0.99581	0.380484	0.986508	1.0052	0.380484	NS	univariate
PLA2G15	-0.00939537	0.990649	0.187163	0.976914	1.00458	0.187163	NS	univariate
PLA2G1B	0.0416753	1.04256	0.198508	0.978387	1.11093	0.198508	NS	univariate
PLA2G2A	0.00504001	1.00505	0.316613	0.995188	1.01502	0.316613	NS	univariate
PLA2G2C	0.793031	2.21009	0.000384645	1.42653	3.42402	0.000384645	poor	univariate
PLA2G2D	0.00871145	1.00875	0.119223	0.997755	1.01986	0.119223	NS	univariate
PLA2G2E	0.165787	1.18032	0.0451533	1.00359	1.38818	0.0451533	poor	univariate
PLA2G2F	0.585595	1.79606	0.108065	0.879288	3.66869	0.108065	NS	univariate
PLA2G3	-0.267405	0.765363	0.478278	0.365481	1.60277	0.478278	NS	univariate
PLA2G4A	-0.0202543	0.979949	0.144675	0.953638	1.00699	0.144675	NS	univariate
PLA2G4B	0.651955	1.91929	4.52949e-05	1.40307	2.62543	4.52949e-05	poor	univariate
PLA2G4C	0.0181453	1.01831	0.138349	0.994164	1.04304	0.138349	NS	univariate
PLA2G4D	0.0830772	1.08663	0.210626	0.954094	1.23757	0.210626	NS	univariate
PLA2G4E	0.733199	2.08173	0.0293723	1.07631	4.02635	0.0293723	poor	univariate
PLA2G4F	-0.0074702	0.992558	0.34279	0.977357	1.008	0.34279	NS	univariate
PLA2G5	0.0572619	1.05893	0.303451	0.949519	1.18096	0.303451	NS	univariate
PLA2G6	0.0435245	1.04449	0.000493521	1.01922	1.07037	0.000493521	poor	univariate
PLA2G7	0.00113387	1.00113	0.79962	0.992408	1.00994	0.79962	NS	univariate
PLB1	0.0547155	1.05624	0.321907	0.94786	1.17701	0.321907	NS	univariate
PLD1	-0.0254903	0.974832	0.117949	0.944173	1.00649	0.117949	NS	univariate
PLD2	0.0185024	1.01867	0.0600191	0.99922	1.03851	0.0600191	NS	univariate
PLD3	0.00110219	1.0011	0.488276	0.997987	1.00423	0.488276	NS	univariate
PLD4	-0.00569782	0.994318	0.71381	0.964497	1.02506	0.71381	NS	univariate
PNLIP	-0.0311696	0.969311	0.655603	0.845229	1.11161	0.655603	NS	univariate
PNLIPRP1	0.614065	1.84793	0.0507633	0.997962	3.42181	0.0507633	NS	univariate
PNLIPRP2	-0.0189035	0.981274	0.951024	0.536806	1.79376	0.951024	NS	univariate
PNLIPRP3	-0.0490066	0.952175	0.399948	0.849489	1.06727	0.399948	NS	univariate
PNPLA2	0.00277369	1.00278	0.356499	0.996883	1.00871	0.356499	NS	univariate
PNPLA3	-0.0216092	0.978623	0.628338	0.896637	1.0681	0.628338	NS	univariate
PNPLA6	-0.000340833	0.999659	0.969749	0.982204	1.01742	0.969749	NS	univariate
PNPLA7	0.0445456	1.04555	0.0137932	1.00913	1.08329	0.0137932	poor	univariate
PPT1	-0.00181157	0.99819	0.0869939	0.996121	1.00026	0.0869939	NS	univariate
PPT2	-0.00751571	0.992512	0.611073	0.964176	1.02168	0.611073	NS	univariate
PSAP	-0.000128849	0.999871	0.127089	0.999706	1.00004	0.127089	NS	univariate
PSAPL1	-1.1744	0.309003	0.531901	0.00777659	12.2783	0.531901	NS	univariate
PTDSS1	-0.00173559	0.998266	0.790582	0.98556	1.01114	0.790582	NS	univariate
PTDSS2	-0.000888402	0.999112	0.948063	0.972759	1.02618	0.948063	NS	univariate
PTGDS	-0.000201526	0.999798	0.757363	0.998521	1.00108	0.757363	NS	univariate
PTGES	0.000116828	1.00012	0.963018	0.99519	1.00507	0.963018	NS	univariate
PTGES2	-0.0021744	0.997828	0.681954	0.987505	1.00826	0.681954	NS	univariate
PTGES3	-0.00119117	0.99881	0.235223	0.996847	1.00078	0.235223	NS	univariate
PTGIS	0.00349034	1.0035	0.0668174	0.999758	1.00725	0.0668174	NS	univariate
PTGR1	-0.00106826	0.998932	0.572564	0.995233	1.00265	0.572564	NS	univariate
PTGR2	-0.0265118	0.973837	0.243214	0.931426	1.01818	0.243214	NS	univariate
PTGS1	-0.0013443	0.998657	0.308999	0.996074	1.00125	0.308999	NS	univariate
PTGS2	0.000181596	1.00018	0.929774	0.99615	1.00423	0.929774	NS	univariate
SC5D	-0.0129476	0.987136	0.0464957	0.974633	0.999799	0.0464957	good	univariate
SCD	0.000381873	1.00038	0.304359	0.999653	1.00111	0.304359	NS	univariate
SCD5	-0.00382062	0.996187	0.0706088	0.992069	1.00032	0.0706088	NS	univariate
SCP2	-0.0100859	0.989965	0.00574176	0.982905	0.997075	0.00574176	good	univariate
SGMS1	-0.0319239	0.96858	0.00129348	0.949926	0.987601	0.00129348	good	univariate
SGMS2	-0.023079	0.977185	0.00212777	0.962901	0.991681	0.00212777	good	univariate
SGPL1	-0.00740008	0.992627	0.179684	0.981955	1.00342	0.179684	NS	univariate
SGPP1	-0.0031577	0.996847	0.41402	0.989323	1.00443	0.41402	NS	univariate
SGPP2	-0.00717877	0.992847	0.00494019	0.98789	0.997829	0.00494019	good	univariate
SLC27A5	0.0326902	1.03323	0.00255635	1.01152	1.05541	0.00255635	poor	univariate
SMPD1	-0.00392556	0.996082	0.198341	0.990142	1.00206	0.198341	NS	univariate
SMPD2	0.020178	1.02038	0.133805	0.993819	1.04766	0.133805	NS	univariate
SMPD3	0.0685666	1.07097	0.0274091	1.00767	1.13825	0.0274091	poor	univariate
SMPD4	0.0222583	1.02251	0.0525818	0.999752	1.04578	0.0525818	NS	univariate
SOAT1	-0.00687346	0.99315	0.174841	0.983338	1.00306	0.174841	NS	univariate
SOAT2	0.0703079	1.07284	0.160406	0.972523	1.1835	0.160406	NS	univariate
SPHK1	0.0156441	1.01577	0.0100668	1.00374	1.02794	0.0100668	poor	univariate
SPHK2	-0.0263618	0.973983	0.269736	0.929437	1.02066	0.269736	NS	univariate
SPTLC1	-0.0100183	0.990032	0.0125591	0.982274	0.997851	0.0125591	good	univariate
SPTLC2	-0.00718382	0.992842	0.111537	0.984096	1.00167	0.111537	NS	univariate
SPTLC3	-0.00808189	0.991951	0.286086	0.97733	1.00679	0.286086	NS	univariate
SQLE	0.0109815	1.01104	0.114278	0.997356	1.02492	0.114278	NS	univariate
SRD5A1	-0.00725069	0.992776	0.54036	0.969998	1.01609	0.54036	NS	univariate
SRD5A2	0.242749	1.27475	0.0548317	0.994987	1.63317	0.0548317	NS	univariate
SRD5A3	0.011368	1.01143	0.249845	0.992037	1.03121	0.249845	NS	univariate
STS	-0.00476389	0.995247	0.503179	0.981464	1.00922	0.503179	NS	univariate
SULT1E1	0.0265248	1.02688	0.515439	0.947993	1.11233	0.515439	NS	univariate
SULT2B1	0.0251813	1.0255	0.169397	0.989322	1.063	0.169397	NS	univariate
TBXAS1	0.00491547	1.00493	0.601839	0.986542	1.02366	0.601839	NS	univariate
TECR	-0.00114946	0.998851	0.816109	0.989221	1.00857	0.816109	NS	univariate
THEM4	-0.00981482	0.990233	0.568854	0.957357	1.02424	0.568854	NS	univariate
THEM5	-0.00682806	0.993195	0.52899	0.972305	1.01453	0.52899	NS	univariate
TM7SF2	-0.00721981	0.992806	0.259366	0.980428	1.00534	0.259366	NS	univariate
TMEM86B	0.0901185	1.0943	0.00307972	1.03091	1.1616	0.00307972	poor	univariate
UGCG	0.00115572	1.00116	0.526788	0.99758	1.00475	0.526788	NS	univariate
UGT1A1	0.129028	1.13772	0.000627245	1.05662	1.22505	0.000627245	poor	univariate
UGT1A10	0.00479654	1.00481	0.648767	0.984281	1.02576	0.648767	NS	univariate
UGT1A3	-0.021037	0.979183	0.795663	0.835057	1.14818	0.795663	NS	univariate
UGT1A4	0.0852184	1.08895	0.041848	1.00315	1.1821	0.041848	poor	univariate
UGT1A5	0.00892789	1.00897	0.906243	0.869669	1.17058	0.906243	NS	univariate
UGT1A6	-0.00150752	0.998494	0.512403	0.994	1.00301	0.512403	NS	univariate
UGT1A7	-0.0106528	0.989404	0.782376	0.917374	1.06709	0.782376	NS	univariate
UGT1A8	0.00558473	1.0056	0.764669	0.969495	1.04305	0.764669	NS	univariate
UGT1A9	-0.000716195	0.999284	0.421714	0.99754	1.00103	0.421714	NS	univariate
UGT2A1	-0.0529345	0.948442	0.201722	0.874414	1.02874	0.201722	NS	univariate
UGT2A2	1	1	1	1	1	1	NS	univariate
UGT2A3	-0.00167689	0.998325	0.0119326	0.99702	0.99963	0.0119326	good	univariate
UGT2B10	0.00699299	1.00702	0.000629481	1.00299	1.01106	0.000629481	poor	univariate
UGT2B11	0.0565179	1.05815	0.184754	0.973356	1.15032	0.184754	NS	univariate
UGT2B15	0.0125231	1.0126	0.000376776	1.00564	1.01962	0.000376776	poor	univariate
UGT2B17	0.135641	1.14527	0.0527662	0.998381	1.31377	0.0527662	NS	univariate
UGT2B28	0.0443528	1.04535	0.756415	0.789866	1.38347	0.756415	NS	univariate
UGT2B4	0.00939978	1.00944	0.000397459	1.00421	1.01471	0.000397459	poor	univariate
UGT2B7	-0.000471389	0.999529	0.0856445	0.998992	1.00007	0.0856445	NS	univariate
UGT8	-0.00947408	0.990571	0.0222337	0.982558	0.998648	0.0222337	good	univariate
ABHD16A	0.173068	1.18895	0.00078528	1.07471	1.31533	8.23112e-25	poor	multivariate
ACAA1	-0.0130914	0.986994	0.0325988	0.975214	0.998916	6.4082e-23	good	multivariate
ACAA2	-0.00211108	0.997891	0.0140037	0.996212	0.999573	3.48303e-23	good	multivariate
ACACA	0.00495988	1.00497	0.793953	0.968255	1.04308	7.40917e-22	NS	multivariate
ACACB	-0.0135859	0.986506	0.267675	0.963089	1.01049	3.5613e-22	NS	multivariate
ACADL	0.000485458	1.00049	0.888558	0.993715	1.0073	6.81771e-22	NS	multivariate
ACADM	-0.00501411	0.994998	0.0157076	0.990959	0.999055	2.14554e-23	good	multivariate
ACADS	-0.00308447	0.99692	0.228155	0.991932	1.00193	4.41337e-22	NS	multivariate
ACADSB	-0.0105392	0.989516	0.00347801	0.982546	0.996536	3.69854e-24	good	multivariate
ACADVL	0.00137475	1.00138	0.0398434	1.00006	1.00269	2.61717e-23	poor	multivariate
ACAT1	-0.0036778	0.996329	0.00276424	0.993932	0.998732	2.28245e-24	good	multivariate
ACAT2	0.0148534	1.01496	0.524205	0.969614	1.06244	7.75464e-22	NS	multivariate
ACER1	0.3508	1.4202	0.00772579	1.09712	1.83842	4.40759e-23	poor	multivariate
ACER2	-0.0139924	0.986105	0.399282	0.954538	1.01872	5.42012e-22	NS	multivariate
ACER3	-0.00733712	0.99269	0.609257	0.96515	1.02102	5.37826e-22	NS	multivariate
ACHE	0.0295392	1.02998	8.87395e-06	1.01665	1.04349	7.02449e-26	poor	multivariate
ACOT1	0.00154691	1.00155	0.890334	0.979765	1.02382	7.51936e-22	NS	multivariate
ACOT2	0.00268205	1.00269	0.64924	0.991163	1.01434	7.14311e-22	NS	multivariate
ACOT4	-0.0111993	0.988863	0.233979	0.970793	1.00727	3.53928e-22	NS	multivariate
ACOT7	-0.00268719	0.997316	0.387211	0.99126	1.00341	5.45088e-22	NS	multivariate
ACOT8	0.0114273	1.01149	0.485527	0.979526	1.0445	6.70173e-22	NS	multivariate
ACOX1	-0.0162159	0.983915	0.0131125	0.971389	0.996602	1.9488e-23	good	multivariate
ACOX2	-0.0140946	0.986004	0.0519836	0.972087	1.00012	1.07213e-22	NS	multivariate
ACOX3	-0.0138412	0.986254	0.464022	0.950384	1.02348	4.74058e-22	NS	multivariate
ACSBG1	-0.0154312	0.984687	0.797201	0.875353	1.10768	6.99048e-22	NS	multivariate
ACSBG2	-0.178456	0.836561	0.39096	0.556456	1.25766	4.57693e-22	NS	multivariate
ACSF3	0.0388956	1.03966	0.258694	0.971806	1.11226	2.53582e-22	NS	multivariate
ACSL1	-0.0013553	0.998646	0.137808	0.99686	1.00043	1.35618e-22	NS	multivariate
ACSL3	-0.00910377	0.990938	0.164663	0.978294	1.00374	1.22872e-22	NS	multivariate
ACSL4	-0.00235709	0.997646	0.388657	0.992314	1.00301	3.44721e-22	NS	multivariate
ACSL5	-0.000246751	0.999753	0.956631	0.990902	1.00868	7.14683e-22	NS	multivariate
ACSL6	-0.0347537	0.965843	0.427211	0.886437	1.05236	4.22546e-22	NS	multivariate
ADH1A	0.00843926	1.00847	0.00288572	1.00289	1.01409	1.05111e-23	poor	multivariate
ADH1B	0.00171868	1.00172	0.588229	0.995507	1.00797	7.18408e-22	NS	multivariate
ADH1C	0.00376034	1.00377	0.00438013	1.00117	1.00637	2.07746e-23	poor	multivariate
ADH4	0.00459902	1.00461	0.00244143	1.00163	1.0076	8.9957e-24	poor	multivariate
ADH5	-0.00562991	0.994386	0.00528209	0.99046	0.998327	6.26197e-24	good	multivariate
ADH6	-0.0153945	0.984723	0.0571619	0.969226	1.00047	9.20295e-23	NS	multivariate
ADH7	1.3616	3.90244	0.0135428	1.32418	11.5007	6.58184e-23	poor	multivariate
ADPRM	0.00307021	1.00307	0.857648	0.969982	1.0373	7.3727e-22	NS	multivariate
AGK	0.0543553	1.05586	0.00250637	1.01929	1.09374	9.70707e-24	poor	multivariate
AGPAT1	-0.00628717	0.993733	0.0455448	0.987627	0.999875	1.37527e-22	good	multivariate
AGPAT2	-0.00121882	0.998782	0.60109	0.994229	1.00336	6.89093e-22	NS	multivariate
AGPAT3	-0.00907586	0.990965	0.0311973	0.982817	0.999181	1.07265e-22	good	multivariate
AGPAT4	-0.0169068	0.983235	0.61804	0.920018	1.0508	6.43231e-22	NS	multivariate
AGPAT5	-0.00518723	0.994826	0.261195	0.985865	1.00387	3.32677e-22	NS	multivariate
AGPS	-0.0083456	0.991689	0.147249	0.98056	1.00294	2.83272e-22	NS	multivariate
AKR1A1	-0.00144374	0.998557	0.260845	0.996047	1.00107	4.33206e-22	NS	multivariate
AKR1B1	8.79565e-05	1.00009	0.755254	0.999535	1.00064	7.8722e-22	NS	multivariate
AKR1B10	0.00024236	1.00024	0.74857	0.998761	1.00173	6.72236e-22	NS	multivariate
AKR1C1	-0.00165454	0.998347	0.791706	0.986163	1.01068	6.89701e-22	NS	multivariate
AKR1C2	0.009207	1.00925	0.315129	0.991281	1.02754	4.26696e-22	NS	multivariate
AKR1C3	-0.000621526	0.999379	0.753308	0.995513	1.00326	7.30231e-22	NS	multivariate
AKR1C4	0.0210973	1.02132	0.00224646	1.00759	1.03524	8.1725e-24	poor	multivariate
AKR1D1	0.0517901	1.05315	0.00585937	1.01507	1.09267	1.99874e-23	poor	multivariate
ALDH1B1	-0.0014698	0.998531	0.436446	0.994842	1.00223	5.31952e-22	NS	multivariate
ALDH2	-0.00653197	0.993489	0.0141984	0.988316	0.99869	3.67501e-23	good	multivariate
ALDH3A2	-0.00577184	0.994245	0.000746926	0.990915	0.997586	3.16082e-24	good	multivariate
ALDH7A1	-0.00756703	0.992462	0.0570097	0.984758	1.00023	1.10929e-22	NS	multivariate
ALDH9A1	-0.00214969	0.997853	0.129601	0.995083	1.00063	1.5576e-22	NS	multivariate
ALOX12	0.150829	1.1628	0.000231237	1.07309	1.26	4.73439e-25	poor	multivariate
ALOX12B	0.113805	1.12053	0.101783	0.977738	1.28418	1.45585e-22	NS	multivariate
ALOX15	0.372655	1.45158	0.0761363	0.96159	2.19126	3.75003e-22	NS	multivariate
ALOX15B	0.00490962	1.00492	0.617505	0.985743	1.02447	7.38482e-22	NS	multivariate
ALOX5	0.00393544	1.00394	0.0781395	0.999557	1.00835	1.91408e-22	NS	multivariate
ALOXE3	0.0338043	1.03438	0.663661	0.888204	1.20462	7.03086e-22	NS	multivariate
AMACR	-0.000521298	0.999479	0.921963	0.989109	1.00996	7.3509e-22	NS	multivariate
ARSA	0.00558529	1.0056	0.112023	0.998698	1.01255	2.01647e-22	NS	multivariate
ASAH1	-0.000810503	0.99919	0.275416	0.997736	1.00065	3.50007e-22	NS	multivariate
ASAH2	-0.520941	0.593962	0.181229	0.276756	1.27474	2.32979e-22	NS	multivariate
B4GALNT1	0.0003172	1.00032	0.929675	0.993295	1.00739	7.35245e-22	NS	multivariate
B4GALT5	5.28078e-05	1.00005	0.972102	0.997097	1.00302	7.16289e-22	NS	multivariate
B4GALT6	-0.0923148	0.911818	0.00484494	0.855097	0.972301	8.80553e-24	good	multivariate
BAAT	-0.000217552	0.999782	0.76619	0.99835	1.00122	7.84854e-22	NS	multivariate
CBR1	-0.00320052	0.996805	0.133413	0.992647	1.00098	1.73664e-22	NS	multivariate
CBR3	0.00146886	1.00147	0.881697	0.982282	1.02103	7.12993e-22	NS	multivariate
CBR4	-0.0222392	0.978006	0.0566152	0.955897	1.00063	9.8208e-23	NS	multivariate
CDIPT	-0.00230231	0.9977	0.321632	0.993168	1.00225	5.4156e-22	NS	multivariate
CDS1	-0.0188644	0.981312	0.00497112	0.96848	0.994315	5.84605e-24	good	multivariate
CDS2	-0.0206497	0.979562	0.00512664	0.9655	0.993829	1.43637e-23	good	multivariate
CEL	0.00292431	1.00293	0.478309	0.994854	1.01107	6.0124e-22	NS	multivariate
CEPT1	-0.00327466	0.996731	0.848072	0.963892	1.03069	6.59241e-22	NS	multivariate
CERK	-0.00384494	0.996162	0.359584	0.988002	1.00439	4.29522e-22	NS	multivariate
CERS1	-0.0144261	0.985677	0.798776	0.8822	1.10129	6.80444e-22	NS	multivariate
CERS2	-0.000971791	0.999029	0.313395	0.997143	1.00092	4.03387e-22	NS	multivariate
CERS3	1.09949	3.00263	0.013465	1.25542	7.18151	2.15624e-22	poor	multivariate
CERS4	-0.00682264	0.993201	0.231933	0.982152	1.00437	4.14463e-22	NS	multivariate
CERS5	0.0399793	1.04079	0.00317912	1.01351	1.06881	5.08627e-24	poor	multivariate
CERS6	-0.0128419	0.98724	0.32048	0.962543	1.01257	5.16422e-22	NS	multivariate
CH25H	0.00739071	1.00742	0.558007	0.982813	1.03264	7.24113e-22	NS	multivariate
CHAT	0.019691	1.01989	0.456096	0.968417	1.07409	5.35876e-22	NS	multivariate
CHKA	0.0212614	1.02149	0.0976139	0.996113	1.04751	1.99797e-22	NS	multivariate
CHKB	0.0819376	1.08539	6.28818e-06	1.04747	1.12468	6.30709e-27	poor	multivariate
CHPT1	-0.009365	0.990679	0.207015	0.976372	1.00519	2.15127e-22	NS	multivariate
COMT	0.0001022	1.0001	0.982807	0.990849	1.00944	7.2427e-22	NS	multivariate
CPT1A	-0.00833971	0.991695	0.00113379	0.986728	0.996687	2.57232e-24	good	multivariate
CPT1B	0.125448	1.13366	0.000198427	1.06117	1.2111	8.3825e-25	poor	multivariate
CPT1C	0.15238	1.1646	4.76584e-05	1.08214	1.25335	7.52149e-26	poor	multivariate
CPT2	-0.0111233	0.988938	0.0173838	0.979915	0.998045	3.87035e-23	good	multivariate
CRLS1	-0.000402499	0.999598	0.94611	0.987999	1.01133	7.07032e-22	NS	multivariate
CYP11A1	0.027692	1.02808	0.170614	0.988153	1.06962	5.63151e-22	NS	multivariate
CYP11B1	-2.47956	0.0837799	0.54415	2.77614e-05	252.835	6.04569e-22	NS	multivariate
CYP11B2	12.0142	165086	0.0414901	1.58951	1.71458e+10	1.29099e-22	poor	multivariate
CYP17A1	-0.00171766	0.998284	0.456436	0.993781	1.00281	9.20359e-22	NS	multivariate
CYP19A1	0.563653	1.75708	0.141701	0.828503	3.72639	4.73943e-22	NS	multivariate
CYP1A1	0.0204441	1.02065	0.457737	0.967039	1.07724	6.93608e-22	NS	multivariate
CYP1A2	0.0527896	1.05421	0.000167698	1.02562	1.08359	6.35832e-24	poor	multivariate
CYP1B1	-0.000528449	0.999472	0.635514	0.99729	1.00166	5.30645e-22	NS	multivariate
CYP21A2	0.0672784	1.06959	0.0014431	1.02623	1.11479	3.96616e-24	poor	multivariate
CYP24A1	0.000154864	1.00015	0.953779	0.994931	1.00541	7.33834e-22	NS	multivariate
CYP27A1	-0.00102147	0.998979	0.530081	0.995799	1.00217	6.60484e-22	NS	multivariate
CYP27B1	-0.0279297	0.972457	0.0745009	0.943063	1.00277	1.04086e-22	NS	multivariate
CYP2B6	-0.0142064	0.985894	0.363248	0.956159	1.01655	3.99546e-22	NS	multivariate
CYP2C19	-0.360642	0.697229	0.882561	0.00582514	83.4534	6.9607e-22	NS	multivariate
CYP2C8	0.00983244	1.00988	0.380926	0.987912	1.03234	4.55491e-22	NS	multivariate
CYP2C9	0.00628305	1.0063	0.535389	0.986506	1.0265	7.00433e-22	NS	multivariate
CYP2E1	0.0121619	1.01224	0.580876	0.969463	1.0569	6.52573e-22	NS	multivariate
CYP2J2	-0.000567185	0.999433	0.220439	0.998527	1.00034	5.90345e-22	NS	multivariate
CYP2R1	0.101319	1.10663	0.000243898	1.04832	1.16818	1.17672e-24	poor	multivariate
CYP2U1	-0.0514209	0.949879	0.0152918	0.911217	0.990181	5.40221e-23	good	multivariate
CYP39A1	-0.0247379	0.975566	0.149499	0.943294	1.00894	2.0708e-22	NS	multivariate
CYP3A4	-0.0360518	0.96459	0.561604	0.854035	1.08946	7.08933e-22	NS	multivariate
CYP3A5	0.001265	1.00127	0.799643	0.991532	1.01109	6.65715e-22	NS	multivariate
CYP3A7	-0.133268	0.875231	0.00439973	0.798531	0.959298	2.39559e-23	good	multivariate
CYP46A1	0.150902	1.16288	0.167285	0.938693	1.44062	2.33982e-22	NS	multivariate
CYP4F2	-0.0118155	0.988254	0.0833468	0.975125	1.00156	1.33903e-22	NS	multivariate
CYP4F3	-0.00607067	0.993948	0.426667	0.979181	1.00894	4.68987e-22	NS	multivariate
CYP4F8	0.611567	1.84332	0.131924	0.831891	4.08445	3.54926e-22	NS	multivariate
CYP51A1	-0.0880104	0.915751	0.0477996	0.839316	0.999147	6.06693e-23	good	multivariate
CYP7A1	0.0455597	1.04661	0.00242209	1.01625	1.07789	8.94342e-24	poor	multivariate
CYP7B1	-0.0173314	0.982818	0.0552988	0.965552	1.00039	7.55893e-23	NS	multivariate
CYP8B1	0.00913332	1.00918	0.156495	0.996506	1.02201	4.38544e-22	NS	multivariate
DEGS1	0.0015265	1.00153	0.0248241	1.00019	1.00286	1.56503e-22	poor	multivariate
DEGS2	-0.016539	0.983597	0.232857	0.957232	1.01069	2.55053e-22	NS	multivariate
DGAT1	0.022327	1.02258	0.0447631	1.00052	1.04512	1.02737e-22	poor	multivariate
DGAT2	0.0497243	1.05098	0.00542606	1.01478	1.08847	2.11444e-23	poor	multivariate
DGKA	0.08409	1.08773	5.12943e-05	1.04435	1.13291	1.79767e-25	poor	multivariate
DGKB	-0.434962	0.647289	0.136549	0.365097	1.14759	1.81111e-22	NS	multivariate
DGKD	0.014428	1.01453	0.0580702	0.999507	1.02978	8.15464e-23	NS	multivariate
DGKE	0.0096744	1.00972	0.818059	0.929832	1.09647	7.04602e-22	NS	multivariate
DGKG	0.0669077	1.0692	0.309839	0.939676	1.21657	4.8317e-22	NS	multivariate
DGKH	-0.00573569	0.994281	0.756658	0.958856	1.03101	7.64059e-22	NS	multivariate
DGKI	-0.0194398	0.980748	0.668342	0.897293	1.07197	7.7088e-22	NS	multivariate
DGKK	-0.906507	0.403933	0.262366	0.0827684	1.9713	8.07068e-22	NS	multivariate
DGKQ	0.0667146	1.06899	0.000373808	1.03042	1.10901	7.05003e-25	poor	multivariate
DGKZ	0.0247312	1.02504	0.00570241	1.00722	1.04317	3.97036e-24	poor	multivariate
DHCR24	0.000880828	1.00088	0.396846	0.998844	1.00292	7.01228e-22	NS	multivariate
DHCR7	-0.00612631	0.993892	0.377107	0.980472	1.0075	3.78802e-22	NS	multivariate
DHRS11	-0.0430779	0.957837	0.169908	0.90069	1.01861	2.48447e-22	NS	multivariate
EBP	0.0029368	1.00294	0.467928	0.995019	1.01093	6.26899e-22	NS	multivariate
ECHS1	-0.00132377	0.998677	0.00923475	0.997682	0.999673	1.47809e-23	good	multivariate
ECI1	-0.00581738	0.9942	0.0668113	0.988034	1.0004	3.16275e-22	NS	multivariate
ECI2	-0.0102337	0.989818	0.00523226	0.982734	0.996954	7.35162e-24	good	multivariate
EHHADH	-0.00276446	0.997239	0.0151656	0.995017	0.999467	4.94943e-23	good	multivariate
ELOVL1	-0.000586076	0.999414	0.847362	0.993468	1.0054	6.90572e-22	NS	multivariate
ELOVL2	0.018165	1.01833	0.000930109	1.00744	1.02934	9.82775e-24	poor	multivariate
ELOVL3	0.246194	1.27915	0.0411507	1.00994	1.62011	4.08878e-22	poor	multivariate
ELOVL4	0.00755468	1.00758	0.780407	0.955465	1.06254	7.19625e-22	NS	multivariate
ELOVL5	0.00301465	1.00302	0.222335	0.998175	1.00789	3.70191e-22	NS	multivariate
ELOVL6	-0.0234994	0.976775	0.202726	0.942088	1.01274	1.8242e-22	NS	multivariate
ELOVL7	-0.00347908	0.996527	0.197744	0.991265	1.00182	2.94164e-22	NS	multivariate
ENPP2	-0.000714319	0.999286	0.0593851	0.998544	1.00003	1.0869e-22	NS	multivariate
ENPP6	-0.0308543	0.969617	0.0397316	0.94152	0.998552	4.16336e-23	good	multivariate
ENPP7	-0.00984305	0.990205	0.473611	0.963904	1.01722	6.51719e-22	NS	multivariate
EPHX2	-0.00631363	0.993706	0.00320004	0.989544	0.997886	5.39719e-24	good	multivariate
ETNK1	-0.00582821	0.994189	0.423287	0.980107	1.00847	3.54448e-22	NS	multivariate
ETNK2	-0.0135372	0.986554	0.00168292	0.978256	0.994922	6.30189e-24	good	multivariate
ETNPPL	-0.0216836	0.97855	0.48959	0.920176	1.04063	5.90985e-22	NS	multivariate
FADS1	0.030222	1.03068	0.0105908	1.00707	1.05485	3.37531e-23	poor	multivariate
FADS2	0.0154632	1.01558	0.00642415	1.00435	1.02694	1.7436e-23	poor	multivariate
FASN	0.00885827	1.0089	0.00229619	1.00317	1.01466	1.43075e-23	poor	multivariate
FDFT1	-0.00374977	0.996257	0.450859	0.986593	1.00602	4.87338e-22	NS	multivariate
GAL3ST1	0.000639605	1.00064	0.3619	0.999265	1.00202	2.44801e-22	NS	multivariate
GALC	-0.0070805	0.992945	0.273383	0.980443	1.00561	2.93544e-22	NS	multivariate
GBA	-0.00404406	0.995964	0.189751	0.989962	1.002	2.65075e-22	NS	multivariate
GBA2	0.0010592	1.00106	0.779997	0.993647	1.00853	6.73316e-22	NS	multivariate
GCDH	-0.0294993	0.970932	0.0323589	0.94505	0.997522	3.16195e-23	good	multivariate
GDPD1	-0.0409655	0.959862	0.458931	0.861244	1.06977	4.99299e-22	NS	multivariate
GDPD3	0.0110327	1.01109	0.0826913	0.998572	1.02377	2.83767e-22	NS	multivariate
GGT1	-0.00161098	0.99839	0.162165	0.996138	1.00065	4.39396e-22	NS	multivariate
GGT5	-0.00149309	0.998508	0.712478	0.990611	1.00647	6.61784e-22	NS	multivariate
GK	-0.0132154	0.986872	0.0848733	0.972148	1.00182	1.34799e-22	NS	multivariate
GK2	11.9641	157016	0.000623446	165.674	1.4881e+08	1.08052e-24	poor	multivariate
GLA	0.0112777	1.01134	0.023626	1.00151	1.02127	1.53168e-22	poor	multivariate
GLB1	-0.00202064	0.997981	0.601078	0.990451	1.00557	5.17225e-22	NS	multivariate
GLYCTK	0.00279851	1.0028	0.734354	0.986724	1.01914	6.34375e-22	NS	multivariate
GNPAT	0.000310911	1.00031	0.942052	0.99196	1.00873	7.33466e-22	NS	multivariate
GPAM	-0.0511578	0.950129	0.220173	0.87552	1.0311	2.49844e-22	NS	multivariate
GPAT2	0.0324978	1.03303	0.343766	0.965819	1.10492	3.36398e-22	NS	multivariate
GPCPD1	0.0206153	1.02083	0.0180101	1.00354	1.03842	3.28848e-23	poor	multivariate
GPD1	-0.0019412	0.998061	0.153229	0.995405	1.00072	2.86869e-22	NS	multivariate
GPD1L	-0.00552304	0.994492	0.207365	0.985991	1.00307	2.07807e-22	NS	multivariate
GPD2	-0.00779941	0.992231	0.440613	0.972756	1.0121	4.58684e-22	NS	multivariate
GPX4	-0.000721186	0.999279	0.158252	0.998279	1.00028	3.63811e-22	NS	multivariate
HADH	-0.00736383	0.992663	0.00261735	0.987914	0.997435	2.07655e-24	good	multivariate
HADHA	-0.000813055	0.999187	0.300675	0.99765	1.00073	3.78574e-22	NS	multivariate
HADHB	-0.00200557	0.997996	0.11649	0.9955	1.0005	1.15727e-22	NS	multivariate
HEXA	0.0107322	1.01079	0.289291	0.990924	1.03105	6.69418e-22	NS	multivariate
HEXB	0.00100059	1.001	0.698093	0.995953	1.00607	7.66158e-22	NS	multivariate
HPGD	-0.0187472	0.981427	0.0156937	0.966614	0.996468	6.92664e-23	good	multivariate
HPGDS	0.0305493	1.03102	0.436806	0.954611	1.11355	5.9936e-22	NS	multivariate
HSD11B1	0.000747896	1.00075	0.876357	0.991364	1.01022	7.32425e-22	NS	multivariate
HSD11B1L	-0.0139837	0.986114	0.62957	0.931642	1.04377	6.68607e-22	NS	multivariate
HSD11B2	-0.000858829	0.999142	0.0348199	0.998345	0.999939	2.62047e-23	good	multivariate
HSD17B1	0.127865	1.1364	0.526728	0.764878	1.68838	5.36817e-22	NS	multivariate
HSD17B11	-0.00412061	0.995888	0.0392423	0.991994	0.999797	1.38088e-22	good	multivariate
HSD17B12	-0.0100858	0.989965	0.0808501	0.978819	1.00124	5.49233e-23	NS	multivariate
HSD17B2	0.0699724	1.07248	0.0345654	1.00509	1.14438	1.42294e-22	poor	multivariate
HSD17B3	0.0542284	1.05573	0.000128429	1.02683	1.08544	2.19721e-26	poor	multivariate
HSD17B4	-0.00571285	0.994303	0.20768	0.985507	1.00318	2.51871e-22	NS	multivariate
HSD17B6	0.00607331	1.00609	0.00130308	1.00237	1.00982	5.27186e-24	poor	multivariate
HSD17B7	0.0159375	1.01607	0.0555203	0.999624	1.03278	2.55286e-22	NS	multivariate
HSD17B8	-0.00449646	0.995514	0.154585	0.98937	1.0017	2.52591e-22	NS	multivariate
HSD3B1	0.727745	2.07041	4.01272e-05	1.46291	2.93018	1.09268e-26	poor	multivariate
HSD3B2	0.331077	1.39247	0.000393119	1.15953	1.6722	1.12105e-24	poor	multivariate
HSD3B7	0.000236554	1.00024	0.800228	0.998406	1.00207	6.71079e-22	NS	multivariate
JMJD7-PLA2G4B	0.258787	1.29536	7.78973e-06	1.15643	1.45097	1.58599e-26	poor	multivariate
KDSR	-0.0108806	0.989178	0.0629938	0.977897	1.00059	1.19752e-22	NS	multivariate
LBR	8.9807e-05	1.00009	0.987197	0.989179	1.01112	7.19221e-22	NS	multivariate
LCAT	0.0342963	1.03489	1.06099e-06	1.02073	1.04924	1.01918e-27	poor	multivariate
LCLAT1	-0.0193511	0.980835	0.391477	0.938371	1.02522	5.51057e-22	NS	multivariate
LIPA	0.000264693	1.00026	0.757004	0.998589	1.00194	7.55551e-22	NS	multivariate
LIPC	-0.00580092	0.994216	0.112969	0.98711	1.00137	2.68549e-22	NS	multivariate
LIPF	0.278014	1.32051	0.396381	0.69456	2.51056	5.9188e-22	NS	multivariate
LIPG	0.010725	1.01078	0.0146631	1.00211	1.01953	2.52966e-22	poor	multivariate
LPCAT1	0.000807387	1.00081	0.367398	0.999052	1.00257	4.01485e-22	NS	multivariate
LPCAT2	-0.0122003	0.987874	0.242128	0.967883	1.00828	2.03141e-22	NS	multivariate
LPCAT3	0.00373649	1.00374	0.541219	0.991784	1.01585	6.53589e-22	NS	multivariate
LPCAT4	0.0224494	1.0227	0.0479293	1.0002	1.04571	4.91328e-23	poor	multivariate
LPGAT1	0.00271376	1.00272	0.566766	0.99345	1.01207	6.44933e-22	NS	multivariate
LPIN1	-0.00779844	0.992232	0.714579	0.951617	1.03458	5.53628e-22	NS	multivariate
LPIN2	-0.00334346	0.996662	0.46635	0.987736	1.00567	4.87875e-22	NS	multivariate
LPIN3	0.00943969	1.00948	0.0022072	1.0034	1.0156	6.60866e-25	poor	multivariate
LPL	-0.00412264	0.995886	0.222204	0.989315	1.0025	2.68582e-22	NS	multivariate
LRTOMT	-0.112594	0.893514	0.027436	0.808428	0.987554	7.33966e-23	good	multivariate
LSS	0.00944516	1.00949	0.514205	0.981244	1.03855	4.87224e-22	NS	multivariate
LTA4H	-0.000619255	0.999381	0.886191	0.990942	1.00789	6.99051e-22	NS	multivariate
LTC4S	0.330015	1.39099	0.323423	0.722509	2.67796	4.86489e-22	NS	multivariate
LYPLA1	-0.00579137	0.994225	0.163511	0.986159	1.00236	1.41563e-22	NS	multivariate
LYPLA2	-0.00310872	0.996896	0.391292	0.989836	1.00401	4.45661e-22	NS	multivariate
MBOAT1	0.0190392	1.01922	0.141638	0.993669	1.04543	3.32169e-22	NS	multivariate
MBOAT2	-0.0198792	0.980317	0.142328	0.954626	1.0067	2.06438e-22	NS	multivariate
MBOAT7	0.00922983	1.00927	0.0212319	1.00138	1.01723	7.13173e-23	poor	multivariate
MCAT	-0.0153063	0.98481	0.186285	0.962708	1.00742	3.27727e-22	NS	multivariate
MECR	-0.0108436	0.989215	0.589952	0.950962	1.02901	5.7433e-22	NS	multivariate
MGLL	-0.000427854	0.999572	0.792141	0.996397	1.00276	6.66344e-22	NS	multivariate
MOGAT1	-0.0692345	0.933108	0.60633	0.717085	1.21421	9.14345e-22	NS	multivariate
MOGAT2	-0.117055	0.889536	0.307094	0.710572	1.11357	3.11664e-22	NS	multivariate
MOGAT3	0.0120068	1.01208	0.214994	0.993052	1.03147	2.8922e-22	NS	multivariate
MSMO1	-0.00511373	0.994899	0.18708	0.98737	1.00249	2.08022e-22	NS	multivariate
NEU1	-0.00373681	0.99627	0.182558	0.990811	1.00176	3.80064e-22	NS	multivariate
NEU2	-2.56635	0.0768156	0.50314	4.19638e-05	140.612	7.22784e-22	NS	multivariate
NEU3	0.042587	1.04351	0.223247	0.974388	1.11753	3.80159e-22	NS	multivariate
NEU4	-0.0828883	0.920454	0.10916	0.831687	1.0187	1.64257e-22	NS	multivariate
NSDHL	0.00393043	1.00394	0.578774	0.990104	1.01797	6.05539e-22	NS	multivariate
OLAH	0.094619	1.09924	0.00283417	1.03303	1.16969	1.12084e-22	poor	multivariate
OXSM	-0.021589	0.978642	0.350535	0.935275	1.02402	3.75615e-22	NS	multivariate
PAFAH1B1	-0.00580712	0.99421	0.108791	0.987178	1.00129	1.60096e-22	NS	multivariate
PAFAH1B2	-0.010392	0.989662	0.0562172	0.979161	1.00028	7.63565e-23	NS	multivariate
PAFAH1B3	0.0100624	1.01011	0.00685978	1.00277	1.01751	1.87095e-23	poor	multivariate
PAFAH2	-0.0259769	0.974358	0.00380346	0.957366	0.991651	3.73815e-24	good	multivariate
PCYT1A	0.000220955	1.00022	0.979015	0.983888	1.01683	7.17047e-22	NS	multivariate
PCYT1B	0.0358079	1.03646	0.755573	0.827256	1.29856	6.52706e-22	NS	multivariate
PCYT2	-0.0278982	0.972487	0.0122244	0.951495	0.993943	3.87923e-23	good	multivariate
PEMT	0.00278334	1.00279	0.263959	0.997902	1.0077	6.36909e-22	NS	multivariate
PGS1	0.0440858	1.04507	5.89278e-05	1.02283	1.06779	1.55878e-25	poor	multivariate
PHOSPHO1	0.0344238	1.03502	0.321596	0.966914	1.10793	4.50425e-22	NS	multivariate
PISD	0.0151073	1.01522	0.0350301	1.00106	1.02958	4.99304e-23	poor	multivariate
PLA1A	-0.000767096	0.999233	0.552691	0.996706	1.00177	6.08812e-22	NS	multivariate
PLA2G10	0.0882289	1.09224	0.0891403	0.986596	1.20919	2.35906e-22	NS	multivariate
PLA2G12A	-0.0143288	0.985773	0.0514653	0.971661	1.00009	6.51233e-23	NS	multivariate
PLA2G12B	-0.00428608	0.995723	0.39496	0.985938	1.0056	6.21058e-22	NS	multivariate
PLA2G15	-0.00964405	0.990402	0.186764	0.976323	1.00468	2.04094e-22	NS	multivariate
PLA2G1B	0.0498727	1.05114	0.110314	0.988721	1.11749	2.46705e-22	NS	multivariate
PLA2G2A	0.00395079	1.00396	0.401968	0.994726	1.01328	5.35454e-22	NS	multivariate
PLA2G2C	0.601876	1.82554	0.00381107	1.2143	2.74446	6.67747e-24	poor	multivariate
PLA2G2D	0.00624172	1.00626	0.217404	0.99633	1.01629	3.73355e-22	NS	multivariate
PLA2G2E	0.146832	1.15816	0.072363	0.986757	1.35933	2.14152e-22	NS	multivariate
PLA2G2F	0.571053	1.77013	0.143062	0.824313	3.80118	3.90757e-22	NS	multivariate
PLA2G3	-0.548719	0.577689	0.196849	0.251066	1.32923	1.92785e-22	NS	multivariate
PLA2G4A	-0.0146359	0.985471	0.269254	0.960212	1.01139	2.84293e-22	NS	multivariate
PLA2G4B	0.810448	2.24891	1.05377e-07	1.66814	3.03189	7.02685e-28	poor	multivariate
PLA2G4C	0.017179	1.01733	0.159443	0.99327	1.04197	1.83232e-22	NS	multivariate
PLA2G4D	0.034909	1.03553	0.601396	0.908404	1.18044	6.3209e-22	NS	multivariate
PLA2G4E	0.649291	1.91418	0.0547646	0.986828	3.71301	2.17768e-22	NS	multivariate
PLA2G4F	-0.00906816	0.990973	0.272626	0.975047	1.00716	2.61854e-22	NS	multivariate
PLA2G5	0.0739058	1.07671	0.195212	0.962788	1.2041	5.63357e-22	NS	multivariate
PLA2G6	0.0463327	1.04742	0.000213183	1.02205	1.07343	4.10571e-26	poor	multivariate
PLA2G7	0.00624686	1.00627	0.152735	0.997687	1.01492	5.52658e-22	NS	multivariate
PLB1	0.0747471	1.07761	0.177538	0.966665	1.20129	4.43152e-22	NS	multivariate
PLD1	-0.00684085	0.993182	0.677257	0.961698	1.0257	7.31279e-22	NS	multivariate
PLD2	0.0281035	1.0285	0.00459902	1.0087	1.04869	4.75615e-24	poor	multivariate
PLD3	0.00155249	1.00155	0.343312	0.998343	1.00477	5.10208e-22	NS	multivariate
PLD4	-0.00273789	0.997266	0.85403	0.968598	1.02678	7.49292e-22	NS	multivariate
PNLIP	-0.0164191	0.983715	0.806267	0.862743	1.12165	6.91634e-22	NS	multivariate
PNLIPRP1	0.56193	1.75405	0.0633883	0.969156	3.17463	2.20689e-22	NS	multivariate
PNLIPRP2	0.130982	1.13995	0.657268	0.639146	2.03315	7.34537e-22	NS	multivariate
PNLIPRP3	-0.0165211	0.983615	0.77677	0.877458	1.10261	7.19839e-22	NS	multivariate
PNPLA2	0.00147428	1.00148	0.627507	0.995529	1.00746	4.87756e-22	NS	multivariate
PNPLA3	-0.0325875	0.967938	0.466626	0.886633	1.0567	5.77626e-22	NS	multivariate
PNPLA6	-0.00511699	0.994896	0.575479	0.977237	1.01287	6.75124e-22	NS	multivariate
PNPLA7	0.0584243	1.06016	0.0011592	1.02345	1.0982	3.04579e-25	poor	multivariate
PPT1	-0.000734259	0.999266	0.483119	0.997218	1.00132	4.55858e-22	NS	multivariate
PPT2	0.00203545	1.00204	0.894752	0.972271	1.03271	7.06586e-22	NS	multivariate
PSAP	-5.88152e-05	0.999941	0.473213	0.99978	1.0001	4.23747e-22	NS	multivariate
PSAPL1	-0.778983	0.458872	0.602523	0.0244598	8.60857	6.55689e-22	NS	multivariate
PTDSS1	0.00188255	1.00188	0.738525	0.990871	1.01302	7.3091e-22	NS	multivariate
PTDSS2	-0.00414973	0.995859	0.760154	0.969677	1.02275	7.01372e-22	NS	multivariate
PTGDS	-0.00033587	0.999664	0.733831	0.997731	1.0016	6.86855e-22	NS	multivariate
PTGES	0.00304909	1.00305	0.242255	0.997941	1.00819	6.34995e-22	NS	multivariate
PTGES2	-0.00250382	0.997499	0.636752	0.987187	1.00792	6.05303e-22	NS	multivariate
PTGES3	0.000151318	1.00015	0.881829	0.998158	1.00215	7.49142e-22	NS	multivariate
PTGIS	0.00449659	1.00451	0.0585111	0.999838	1.0092	2.70546e-22	NS	multivariate
PTGR1	-0.00161242	0.998389	0.396154	0.994677	1.00211	4.39373e-22	NS	multivariate
PTGR2	-0.0184059	0.981762	0.415568	0.939209	1.02624	4.68364e-22	NS	multivariate
PTGS1	-0.000278082	0.999722	0.833523	0.997133	1.00232	6.7728e-22	NS	multivariate
PTGS2	0.00211304	1.00212	0.34817	0.997701	1.00655	4.9454e-22	NS	multivariate
SC5D	-0.00917595	0.990866	0.115239	0.979616	1.00224	1.34946e-22	NS	multivariate
SCD	0.0007413	1.00074	0.0511066	0.999996	1.00149	8.2074e-23	NS	multivariate
SCD5	-0.0033767	0.996629	0.109728	0.992514	1.00076	1.16783e-22	NS	multivariate
SCP2	-0.00796666	0.992065	0.0262056	0.985122	0.999057	3.11713e-23	good	multivariate
SGMS1	-0.0244846	0.975813	0.0103601	0.957716	0.994252	1.09437e-23	good	multivariate
SGMS2	-0.0166928	0.983446	0.0248083	0.969214	0.997887	2.99785e-23	good	multivariate
SGPL1	-0.00590525	0.994112	0.290332	0.98329	1.00505	3.04161e-22	NS	multivariate
SGPP1	-0.00238992	0.997613	0.558068	0.989667	1.00562	5.52514e-22	NS	multivariate
SGPP2	-0.00515088	0.994862	0.0462102	0.989837	0.999913	5.80114e-23	good	multivariate
SLC27A5	0.0300516	1.03051	0.00385631	1.00972	1.05173	1.49701e-23	poor	multivariate
SMPD1	-0.00393148	0.996076	0.219159	0.989849	1.00234	2.70918e-22	NS	multivariate
SMPD2	0.0308648	1.03135	0.021202	1.00462	1.05878	5.4312e-23	poor	multivariate
SMPD3	0.0401759	1.04099	0.177885	0.981896	1.10365	2.73359e-22	NS	multivariate
SMPD4	0.0212208	1.02145	0.0596752	0.999135	1.04426	7.95798e-23	NS	multivariate
SOAT1	-0.000819844	0.99918	0.861932	0.989991	1.00846	6.44939e-22	NS	multivariate
SOAT2	0.0736513	1.07643	0.132977	0.977823	1.18498	2.74519e-22	NS	multivariate
SPHK1	0.0159123	1.01604	0.0136939	1.00327	1.02898	2.74475e-23	poor	multivariate
SPHK2	-0.0395784	0.961195	0.0951521	0.917538	1.00693	1.96129e-22	NS	multivariate
SPTLC1	-0.00679979	0.993223	0.0864875	0.985531	1.00098	9.6567e-23	NS	multivariate
SPTLC2	-0.00575026	0.994266	0.196966	0.985619	1.00299	2.10083e-22	NS	multivariate
SPTLC3	0.000513607	1.00051	0.944515	0.986146	1.01509	7.15886e-22	NS	multivariate
SQLE	0.0125536	1.01263	0.0601755	0.999463	1.02598	2.04618e-22	NS	multivariate
SRD5A1	0.00837579	1.00841	0.490468	0.984688	1.03271	6.71296e-22	NS	multivariate
SRD5A2	0.194726	1.21498	0.140777	0.937637	1.57435	2.62209e-22	NS	multivariate
SRD5A3	0.0202699	1.02048	0.0440977	1.00054	1.04082	1.7538e-22	poor	multivariate
STS	0.0014642	1.00147	0.836195	0.987661	1.01546	7.25282e-22	NS	multivariate
SULT1E1	0.0581926	1.05992	0.173518	0.974714	1.15257	4.63493e-22	NS	multivariate
SULT2B1	0.0240421	1.02433	0.206638	0.986816	1.06328	5.55969e-22	NS	multivariate
TBXAS1	0.00854403	1.00858	0.357591	0.990388	1.02711	5.67367e-22	NS	multivariate
TECR	-0.00563486	0.994381	0.243432	0.98501	1.00384	3.73405e-22	NS	multivariate
THEM4	0.00178751	1.00179	0.915024	0.969431	1.03523	7.37829e-22	NS	multivariate
THEM5	-0.0016115	0.99839	0.884806	0.97686	1.02039	7.30881e-22	NS	multivariate
TM7SF2	-0.00759005	0.992439	0.239261	0.979972	1.00506	2.93015e-22	NS	multivariate
TMEM86B	0.106187	1.11203	0.00206764	1.03938	1.18976	1.94164e-23	poor	multivariate
UGCG	0.00265467	1.00266	0.164253	0.998915	1.00642	3.63537e-22	NS	multivariate
UGT1A1	0.121548	1.12924	0.00056607	1.05384	1.21004	2.62786e-24	poor	multivariate
UGT1A10	0.0117982	1.01187	0.277637	0.990543	1.03365	5.3907e-22	NS	multivariate
UGT1A3	-0.00187486	0.998127	0.983639	0.834382	1.19401	7.1473e-22	NS	multivariate
UGT1A4	0.114589	1.12141	0.00287346	1.04003	1.20917	4.13125e-23	poor	multivariate
UGT1A5	0.0533949	1.05485	0.477194	0.910436	1.22216	6.93287e-22	NS	multivariate
UGT1A6	-0.00190839	0.998093	0.363683	0.993992	1.00221	3.21041e-22	NS	multivariate
UGT1A7	0.0133738	1.01346	0.734016	0.938222	1.09474	7.15595e-22	NS	multivariate
UGT1A8	0.0304813	1.03095	0.119072	0.992183	1.07123	5.06199e-22	NS	multivariate
UGT1A9	-0.000889525	0.999111	0.325058	0.997342	1.00088	4.82929e-22	NS	multivariate
UGT2A1	-0.0754873	0.927292	0.0814774	0.851794	1.00948	1.22613e-22	NS	multivariate
UGT2A2	1	1	1	1	1	1	NS	multivariate
UGT2A3	-0.000959661	0.999041	0.151031	0.997733	1.00035	3.10127e-22	NS	multivariate
UGT2B10	0.00621364	1.00623	0.00259087	1.00217	1.01031	9.48745e-24	poor	multivariate
UGT2B11	0.131671	1.14073	0.00160799	1.05112	1.23798	4.10486e-23	poor	multivariate
UGT2B15	0.0111418	1.0112	0.00174135	1.00418	1.01828	6.63135e-24	poor	multivariate
UGT2B17	0.159425	1.17284	0.0100312	1.0388	1.32417	3.95991e-23	poor	multivariate
UGT2B28	0.0660846	1.06832	0.684152	0.777005	1.46885	7.05199e-22	NS	multivariate
UGT2B4	0.00838907	1.00842	0.00168952	1.00316	1.01372	6.47771e-24	poor	multivariate
UGT2B7	-0.000418472	0.999582	0.124454	0.999048	1.00012	2.06772e-22	NS	multivariate
UGT8	-0.00874537	0.991293	0.0281451	0.983583	0.999063	2.55205e-23	good	multivariate
