# Supplementary material for: Development of prognostic signatures and risk index related to lipid metabolism in ccRCC
Source: Front Oncol. 2024 Jun 13;14:1378095. doi: 10.3389/fonc.2024.1378095 (PMC11208495; doi:10.3389/fonc.2024.1378095)
Supplement: Supplementary file 7 [file Table_4.xlsx]

## Sheet: Sheet1
Table S4. Regression coefficients of 30 LMDPs in lasso model.
Genes	Coefficients
ACADM	-0.0654307
ACADSB	0
ACAT1	-0.0877319
ACHE	-0.204302
ADH1A	0.518076
ADH1C	0
ADH4	-0.215575
AKR1D1	0.587525
CDS1	0.00905735
CYP1A2	-0.14211
CYP21A2	-0.277256
CYP51A1	0.334834
DGAT2	-0.363117
DGKZ	0.0277185
ECHS1	-0.218174
ELOVL2	-0.166227
EPHX2	0
ETNK2	0.13361
HADH	0
HPGD	-0.116835
HSD17B3	0
HSD17B6	0.255218
HSD3B1	-0.20361
OLAH	-0.405482
PLA2G2C	0
SPHK1	0
UGT1A1	-0.202944
UGT1A4	0.308014
UGT2B4	0.426729
UGT8	-0.0038351
