# Supplementary material for: Development of prognostic signatures and risk index related to lipid metabolism in ccRCC
Source: Front Oncol. 2024 Jun 13;14:1378095. doi: 10.3389/fonc.2024.1378095 (PMC11208495; doi:10.3389/fonc.2024.1378095)
Supplement: Supplementary file 8 [file Table_5.xlsx]

## Sheet: Sheet1
Table S5. Comparison of activation levels of lipid metabolism pathways in various cell types between cancer and normal samples.
cell	pathway	mean_tumor	mean_normal	p.value	FC	Significant
Plasma cell	Fatty acid biosynthesis	0.0186301	0.0178202	0.696047	1.04545	NS
Plasma cell	Fatty acid elongation	0.0494612	0.052038	0.00461049	0.950483	Sig_Down
Plasma cell	Fatty acid degradation	0.0576795	0.0643786	1.69703e-11	0.895941	Sig_Down
Plasma cell	Steroid biosynthesis	0.0217147	0.0265796	3.2372e-10	0.816969	Sig_Down
Plasma cell	Primary bile acid biosynthesis	0.0237141	0.0217985	0.0609295	1.08788	NS
Plasma cell	Steroid hormone biosynthesis	0.024405	0.030083	1.18374e-30	0.811257	Sig_Down
Plasma cell	Glycerolipid metabolism	0.0297844	0.02748	9.74602e-05	1.08386	Sig_Up
Plasma cell	Glycerophospholipid metabolism	0.0253734	0.0240852	0.00421381	1.05349	Sig_Up
Plasma cell	Ether lipid metabolism	0.0347302	0.033534	0.0254803	1.03567	Sig_Up
Plasma cell	Sphingolipid metabolism	0.0383975	0.0343306	5.09232e-07	1.11846	Sig_Up
Plasma cell	Arachidonic acid metabolism	0.0515053	0.0490289	9.09964e-09	1.05051	Sig_Up
Plasma cell	Linoleic acid metabolism	0.0258142	0.0206144	3.09638e-24	1.25224	Sig_Up
Plasma cell	alpha-Linolenic acid metabolism	0.0270989	0.0227493	3.56796e-16	1.1912	Sig_Up
Plasma cell	Biosynthesis of unsaturated fatty acids	0.0370799	0.0310317	1.07696e-07	1.1949	Sig_Up
Tumor/Epithelial cell	Fatty acid biosynthesis	0.0192336	0.0211843	0.00757771	0.90792	Sig_Down
Tumor/Epithelial cell	Fatty acid elongation	0.0827642	0.0634356	8.62485e-26	1.3047	Sig_Up
Tumor/Epithelial cell	Fatty acid degradation	0.119184	0.0806766	1.95936e-37	1.47731	Sig_Up
Tumor/Epithelial cell	Steroid biosynthesis	0.026167	0.0271531	0.192895	0.963686	NS
Tumor/Epithelial cell	Primary bile acid biosynthesis	0.0475453	0.0273176	1.50454e-43	1.74046	Sig_Up
Tumor/Epithelial cell	Steroid hormone biosynthesis	0.032649	0.0310633	0.0128775	1.05105	Sig_Up
Tumor/Epithelial cell	Glycerolipid metabolism	0.043109	0.0305822	5.96421e-39	1.40961	Sig_Up
Tumor/Epithelial cell	Glycerophospholipid metabolism	0.026851	0.0241149	5.2414e-08	1.11346	Sig_Up
Tumor/Epithelial cell	Ether lipid metabolism	0.0307488	0.0344873	9.65835e-07	0.891598	Sig_Down
Tumor/Epithelial cell	Sphingolipid metabolism	0.0332803	0.0344792	0.00655682	0.965229	Sig_Down
Tumor/Epithelial cell	Arachidonic acid metabolism	0.0599644	0.0527908	1.76404e-20	1.13589	Sig_Up
Tumor/Epithelial cell	Linoleic acid metabolism	0.0232134	0.0243329	0.0527909	0.953995	NS
Tumor/Epithelial cell	alpha-Linolenic acid metabolism	0.037203	0.0241526	1.24376e-37	1.54033	Sig_Up
Tumor/Epithelial cell	Biosynthesis of unsaturated fatty acids	0.0611225	0.038493	4.70369e-40	1.58788	Sig_Up
Monocyte	Fatty acid biosynthesis	0.0407711	0.0552159	7.35617e-10	0.738394	Sig_Down
Monocyte	Fatty acid elongation	0.0517006	0.0506037	0.45106	1.02167	NS
Monocyte	Fatty acid degradation	0.0505238	0.0549223	0.0190111	0.919915	Sig_Down
Monocyte	Steroid biosynthesis	0.0439519	0.0472199	0.0540778	0.930792	NS
Monocyte	Primary bile acid biosynthesis	0.0311553	0.0328285	0.308761	0.949034	NS
Monocyte	Steroid hormone biosynthesis	0.010373	0.0106661	0.847095	0.972527	NS
Monocyte	Glycerolipid metabolism	0.0408867	0.0433582	0.0389331	0.942998	Sig_Down
Monocyte	Glycerophospholipid metabolism	0.0267852	0.0300146	0.000136813	0.892404	Sig_Down
Monocyte	Ether lipid metabolism	0.0328766	0.0431989	3.26987e-12	0.761051	Sig_Down
Monocyte	Sphingolipid metabolism	0.0460527	0.048069	0.148674	0.958053	NS
Monocyte	Arachidonic acid metabolism	0.0478159	0.0508538	0.0218724	0.940262	Sig_Down
Monocyte	Linoleic acid metabolism	0.00785847	0.00613573	0.00897508	1.28077	Sig_Up
Monocyte	alpha-Linolenic acid metabolism	0.0140456	0.0122768	0.206212	1.14407	NS
Monocyte	Biosynthesis of unsaturated fatty acids	0.0394007	0.0377876	0.584134	1.04269	NS
Memory B cell	Fatty acid biosynthesis	0.0170833	0.0162138	0.935134	1.05362	NS
Memory B cell	Fatty acid elongation	0.0627039	0.0627036	0.572757	1.00001	NS
Memory B cell	Fatty acid degradation	0.0755275	0.0839522	1.13067e-08	0.899648	Sig_Down
Memory B cell	Steroid biosynthesis	0.0243529	0.0299698	5.27637e-09	0.812583	Sig_Down
Memory B cell	Primary bile acid biosynthesis	0.0296442	0.0303498	0.375346	0.976753	NS
Memory B cell	Steroid hormone biosynthesis	0.0302827	0.0330211	1.77675e-05	0.917072	Sig_Down
Memory B cell	Glycerolipid metabolism	0.0335241	0.0311877	0.000236066	1.07491	Sig_Up
Memory B cell	Glycerophospholipid metabolism	0.0255178	0.0236464	0.000437265	1.07914	Sig_Up
Memory B cell	Ether lipid metabolism	0.0388535	0.0369385	0.0150343	1.05184	Sig_Up
Memory B cell	Sphingolipid metabolism	0.0501957	0.0386192	1.23315e-33	1.29976	Sig_Up
Memory B cell	Arachidonic acid metabolism	0.0547314	0.0495337	3.87582e-16	1.10493	Sig_Up
Memory B cell	Linoleic acid metabolism	0.0296155	0.0225333	9.03839e-26	1.3143	Sig_Up
Memory B cell	alpha-Linolenic acid metabolism	0.028021	0.0238515	2.55781e-10	1.17481	Sig_Up
Memory B cell	Biosynthesis of unsaturated fatty acids	0.045004	0.0353579	8.18957e-12	1.27281	Sig_Up
Mast cell	Fatty acid biosynthesis	0.0211572	0.02628	0.248754	0.805066	NS
Mast cell	Fatty acid elongation	0.0364714	0.0505858	0.0353016	0.720981	Sig_Down
Mast cell	Fatty acid degradation	0.0347162	0.0389679	0.352462	0.890893	NS
Mast cell	Steroid biosynthesis	0.026917	0.0151867	0.0892484	1.7724	NS
Mast cell	Primary bile acid biosynthesis	0.0191951	0.0156232	0.829044	1.22863	NS
Mast cell	Steroid hormone biosynthesis	0.0108335	0.0128578	0.395412	0.842564	NS
Mast cell	Glycerolipid metabolism	0.0300006	0.0286624	0.905764	1.04669	NS
Mast cell	Glycerophospholipid metabolism	0.0268492	0.0290317	0.424413	0.924824	NS
Mast cell	Ether lipid metabolism	0.026002	0.0306607	0.16077	0.848059	NS
Mast cell	Sphingolipid metabolism	0.0318763	0.039069	0.21398	0.815896	NS
Mast cell	Arachidonic acid metabolism	0.0359228	0.0449788	0.070264	0.79866	NS
Mast cell	Linoleic acid metabolism	0.00942951	0.00979295	0.703952	0.962887	NS
Mast cell	alpha-Linolenic acid metabolism	0.0139165	0.0133558	0.937543	1.04198	NS
Mast cell	Biosynthesis of unsaturated fatty acids	0.0343655	0.0490374	0.0113949	0.700803	Sig_Down
Macrophage	Fatty acid biosynthesis	0.0318209	0.0427382	0.118528	0.744554	NS
Macrophage	Fatty acid elongation	0.0538255	0.0687811	0.00450151	0.782563	Sig_Down
Macrophage	Fatty acid degradation	0.0466506	0.0568421	0.00672819	0.820705	Sig_Down
Macrophage	Steroid biosynthesis	0.0238584	0.0189889	0.21453	1.25644	NS
Macrophage	Primary bile acid biosynthesis	0.0187757	0.0259677	0.0554317	0.72304	NS
Macrophage	Steroid hormone biosynthesis	0.0109165	0.0128973	0.458686	0.846415	NS
Macrophage	Glycerolipid metabolism	0.0405235	0.0370992	0.42538	1.0923	NS
Macrophage	Glycerophospholipid metabolism	0.027397	0.0308959	0.115105	0.886753	NS
Macrophage	Ether lipid metabolism	0.0256811	0.0319449	0.0888341	0.803917	NS
Macrophage	Sphingolipid metabolism	0.034366	0.0326965	0.558035	1.05106	NS
Macrophage	Arachidonic acid metabolism	0.0433355	0.0467775	0.219119	0.926419	NS
Macrophage	Linoleic acid metabolism	0.00788394	0.00970872	0.483645	0.812047	NS
Macrophage	alpha-Linolenic acid metabolism	0.0148579	0.021102	0.0604914	0.704098	NS
Macrophage	Biosynthesis of unsaturated fatty acids	0.0438478	0.049163	0.322596	0.891887	NS
Gamma-delta T cell	Fatty acid biosynthesis	0.0134479	0.00647006	0.0152022	2.07848	Sig_Up
Gamma-delta T cell	Fatty acid elongation	0.0552115	0.0591753	0.310925	0.933017	NS
Gamma-delta T cell	Fatty acid degradation	0.0450036	0.0440281	0.652254	1.02216	NS
Gamma-delta T cell	Steroid biosynthesis	0.027263	0.0266896	0.974517	1.02148	NS
Gamma-delta T cell	Primary bile acid biosynthesis	0.019671	0.0228673	0.108624	0.860227	NS
Gamma-delta T cell	Steroid hormone biosynthesis	0.0096723	0.00862625	0.253809	1.12126	NS
Gamma-delta T cell	Glycerolipid metabolism	0.0291478	0.0245838	0.018211	1.18565	Sig_Up
Gamma-delta T cell	Glycerophospholipid metabolism	0.0210191	0.019791	0.606288	1.06206	NS
Gamma-delta T cell	Ether lipid metabolism	0.0248647	0.0247961	0.82525	1.00277	NS
Gamma-delta T cell	Sphingolipid metabolism	0.0304587	0.0239025	0.0208443	1.27429	Sig_Up
Gamma-delta T cell	Arachidonic acid metabolism	0.0334939	0.0225453	1.49818e-05	1.48563	Sig_Up
Gamma-delta T cell	Linoleic acid metabolism	0.0081655	0.00684279	0.646285	1.1933	NS
Gamma-delta T cell	alpha-Linolenic acid metabolism	0.0113877	0.00991916	0.624081	1.14805	NS
Gamma-delta T cell	Biosynthesis of unsaturated fatty acids	0.0427563	0.0442171	0.775686	0.966962	NS
Alpha-beta T cell	Fatty acid biosynthesis	0.016172	0.0142023	0.429802	1.13869	NS
Alpha-beta T cell	Fatty acid elongation	0.0368894	0.0483517	7.93677e-05	0.762939	Sig_Down
Alpha-beta T cell	Fatty acid degradation	0.0261945	0.0435795	2.7106e-13	0.601074	Sig_Down
Alpha-beta T cell	Steroid biosynthesis	0.0291056	0.029856	0.281807	0.974863	NS
Alpha-beta T cell	Primary bile acid biosynthesis	0.0191923	0.0184743	0.951735	1.03886	NS
Alpha-beta T cell	Steroid hormone biosynthesis	0.0127551	0.0135465	0.742708	0.941578	NS
Alpha-beta T cell	Glycerolipid metabolism	0.0223073	0.0241157	0.164289	0.925012	NS
Alpha-beta T cell	Glycerophospholipid metabolism	0.0216832	0.0222757	0.469072	0.973405	NS
Alpha-beta T cell	Ether lipid metabolism	0.0186784	0.0232093	0.00223137	0.804779	Sig_Down
Alpha-beta T cell	Sphingolipid metabolism	0.0227457	0.0260668	0.0965364	0.872592	NS
Alpha-beta T cell	Arachidonic acid metabolism	0.0247924	0.0308649	0.00130042	0.803256	Sig_Down
Alpha-beta T cell	Linoleic acid metabolism	0.0136137	0.0105133	0.143246	1.29491	NS
Alpha-beta T cell	alpha-Linolenic acid metabolism	0.0158799	0.0151677	0.915652	1.04695	NS
Alpha-beta T cell	Biosynthesis of unsaturated fatty acids	0.0307433	0.0339058	0.124559	0.906726	NS
Endothelial cell	Fatty acid biosynthesis	0.0169616	0.0148315	0.184914	1.14362	NS
Endothelial cell	Fatty acid elongation	0.0374712	0.039247	0.0159921	0.954755	Sig_Down
Endothelial cell	Fatty acid degradation	0.030098	0.0303523	0.428298	0.991621	NS
Endothelial cell	Steroid biosynthesis	0.0166002	0.0158787	0.599464	1.04544	NS
Endothelial cell	Primary bile acid biosynthesis	0.0204203	0.0219225	0.000963806	0.931475	Sig_Down
Endothelial cell	Steroid hormone biosynthesis	0.00912016	0.0101355	0.0594692	0.899827	NS
Endothelial cell	Glycerolipid metabolism	0.048397	0.0528825	1.64285e-16	0.915181	Sig_Down
Endothelial cell	Glycerophospholipid metabolism	0.0350089	0.0351249	0.445313	0.996695	NS
Endothelial cell	Ether lipid metabolism	0.0524459	0.0650526	1.93348e-79	0.806207	Sig_Down
Endothelial cell	Sphingolipid metabolism	0.0565916	0.053987	1.31289e-05	1.04825	Sig_Up
Endothelial cell	Arachidonic acid metabolism	0.0318078	0.0300512	4.75393e-05	1.05845	Sig_Up
Endothelial cell	Linoleic acid metabolism	0.00705907	0.00742576	0.0959348	0.950619	NS
Endothelial cell	alpha-Linolenic acid metabolism	0.0106645	0.0109094	0.280279	0.977548	NS
Endothelial cell	Biosynthesis of unsaturated fatty acids	0.0298946	0.0280086	0.0316987	1.06734	Sig_Up
Smooth muscle cell	Fatty acid biosynthesis	0.012501	0.0089974	0.000623177	1.3894	Sig_Up
Smooth muscle cell	Fatty acid elongation	0.0398954	0.0434874	0.00636784	0.917403	Sig_Down
Smooth muscle cell	Fatty acid degradation	0.0394717	0.0378775	0.275993	1.04209	NS
Smooth muscle cell	Steroid biosynthesis	0.0145827	0.0133207	0.214701	1.09474	NS
Smooth muscle cell	Primary bile acid biosynthesis	0.0239922	0.029755	6.651e-06	0.806325	Sig_Down
Smooth muscle cell	Steroid hormone biosynthesis	0.0124711	0.011465	0.0966905	1.08775	NS
Smooth muscle cell	Glycerolipid metabolism	0.0284144	0.0267947	0.124055	1.06045	NS
Smooth muscle cell	Glycerophospholipid metabolism	0.0222453	0.0197621	1.69908e-05	1.12565	Sig_Up
Smooth muscle cell	Ether lipid metabolism	0.0236606	0.0239813	0.346878	0.986629	NS
Smooth muscle cell	Sphingolipid metabolism	0.0350067	0.034809	0.952665	1.00568	NS
Smooth muscle cell	Arachidonic acid metabolism	0.0328211	0.0338078	0.0534751	0.970816	NS
Smooth muscle cell	Linoleic acid metabolism	0.00878186	0.00631533	2.46528e-05	1.39056	Sig_Up
Smooth muscle cell	alpha-Linolenic acid metabolism	0.0127683	0.00961083	5.09956e-05	1.32853	Sig_Up
Smooth muscle cell	Biosynthesis of unsaturated fatty acids	0.0324598	0.0340152	0.256659	0.954274	NS
Intercalated cell-tran-principal cell	Fatty acid biosynthesis	0.0332133	0.0167729	0.00138785	1.98017	Sig_Up
Intercalated cell-tran-principal cell	Fatty acid elongation	0.0701021	0.0701285	0.951409	0.999623	NS
Intercalated cell-tran-principal cell	Fatty acid degradation	0.0791261	0.0740801	0.334827	1.06812	NS
Intercalated cell-tran-principal cell	Steroid biosynthesis	0.0356927	0.02162	0.0155066	1.65091	Sig_Up
Intercalated cell-tran-principal cell	Primary bile acid biosynthesis	0.0321147	0.0277413	0.215734	1.15765	NS
Intercalated cell-tran-principal cell	Steroid hormone biosynthesis	0.0223911	0.0289721	0.000412464	0.772849	Sig_Down
Intercalated cell-tran-principal cell	Glycerolipid metabolism	0.0321318	0.0282396	0.100834	1.13783	NS
Intercalated cell-tran-principal cell	Glycerophospholipid metabolism	0.0239721	0.0214374	0.0815453	1.11824	NS
Intercalated cell-tran-principal cell	Ether lipid metabolism	0.0212622	0.0313874	5.00778e-06	0.677413	Sig_Down
Intercalated cell-tran-principal cell	Sphingolipid metabolism	0.0394011	0.0370729	0.313533	1.0628	NS
Intercalated cell-tran-principal cell	Arachidonic acid metabolism	0.0389516	0.0448655	0.00762021	0.868185	Sig_Down
Intercalated cell-tran-principal cell	Linoleic acid metabolism	0.00990505	0.0185772	2.65618e-05	0.533184	Sig_Down
Intercalated cell-tran-principal cell	alpha-Linolenic acid metabolism	0.0155791	0.0199494	0.0441407	0.780929	Sig_Down
Intercalated cell-tran-principal cell	Biosynthesis of unsaturated fatty acids	0.0528044	0.048564	0.478983	1.08732	NS
