# Supplementary material for: Development of prognostic signatures and risk index related to lipid metabolism in ccRCC
Source: Front Oncol. 2024 Jun 13;14:1378095. doi: 10.3389/fonc.2024.1378095 (PMC11208495; doi:10.3389/fonc.2024.1378095)
Supplement: Supplementary file 9 [file Table_6.xlsx]

## Sheet: Sheet1
Table S6. Analysis of differentially expressed genes between cancer samples and normal samples across various cell types.
p_val	avg_log2FC	pct.1	pct.2	p_val_adj	gene	group
0	2.80942	0.76	0.053	0	S100A1	Plasma cell
0	-1.0864	0.928	1	0	TOMM7	Plasma cell
0	2.54523	0.806	0.118	0	LY6E	Plasma cell
0	-1.07836	0.985	1	0	RPS13	Plasma cell
7.80267e-275	-1.16264	0.959	1	2.62903e-270	RPS26	Plasma cell
1.91806e-266	1.95186	0.954	0.79	6.4627e-262	S100A11	Plasma cell
2.72256e-264	-0.774105	0.989	1	9.1734e-260	RPS25	Plasma cell
5.28468e-248	-0.80681	0.99	1	1.78062e-243	RPS3A	Plasma cell
7.24008e-235	1.95414	0.649	0.063	2.43947e-230	CP	Plasma cell
2.08076e-218	-1.03798	0.092	0.553	7.01092e-214	EGFR-AS1	Plasma cell
4.56014e-218	1.46758	0.885	0.683	1.53649e-213	CST3	Plasma cell
3.78182e-216	-1.32827	0.208	0.727	1.27425e-211	SLC17A3	Plasma cell
1.52613e-201	-1.03225	0.685	0.954	5.14214e-197	GNG11	Plasma cell
2.54942e-201	-0.889628	0.985	1	8.59001e-197	RPL39	Plasma cell
9.538e-197	-1.00199	0.103	0.545	3.21373e-192	PCSK1N	Plasma cell
1.62189e-196	1.81037	0.746	0.299	5.46481e-192	HIST1H1C	Plasma cell
2.86127e-194	1.69643	0.904	0.746	9.64075e-190	TIMP1	Plasma cell
1.49619e-191	-0.793872	1	1	5.04126e-187	RPL10	Plasma cell
9.75221e-190	-0.823669	0.871	0.99	3.28591e-185	RPS10	Plasma cell
2.1803e-187	-0.963766	0.238	0.738	7.34629e-183	LGI4	Plasma cell
2.77163e-184	1.90584	0.621	0.148	9.33875e-180	APOE	Plasma cell
5.93895e-184	2.01435	0.716	0.246	2.00107e-179	ANXA1	Plasma cell
1.63796e-183	1.08657	0.501	0.005	5.51894e-179	PERP	Plasma cell
2.74417e-183	-1.37165	0.935	0.994	9.24621e-179	MT-ND2	Plasma cell
2.39137e-177	-0.722352	0.993	1	8.05749e-173	RPL21	Plasma cell
1.59595e-174	1.35772	0.846	0.616	5.37739e-170	CYBA	Plasma cell
6.48352e-174	-1.00338	0.535	0.879	2.18456e-169	CAMK2N1	Plasma cell
7.55557e-173	1.20468	0.997	1	2.54577e-168	TMSB10	Plasma cell
1.36275e-170	-1.38291	0.489	0.938	4.59166e-166	CCL2	Plasma cell
2.35057e-168	-0.601658	0.994	1	7.92002e-164	RPLP2	Plasma cell
3.82991e-166	2.33832	0.459	0	1.29045e-161	FGB	Plasma cell
7.28409e-166	-0.56898	0.989	1	2.4543e-161	RPL23A	Plasma cell
3.74553e-163	1.36415	0.506	0.046	1.26202e-158	C3	Plasma cell
6.45232e-163	-0.638422	0.974	0.999	2.17404e-158	RPL22	Plasma cell
9.55533e-162	2.21014	0.45	0	3.21957e-157	FGG	Plasma cell
1.11126e-161	-0.706303	0.899	0.991	3.74428e-157	RAC1	Plasma cell
1.67409e-160	-0.600584	0.987	1	5.64067e-156	RPS8	Plasma cell
4.51863e-160	1.22907	0.621	0.178	1.52251e-155	MRPS6	Plasma cell
4.26083e-159	-0.615301	0.069	0.428	1.43564e-154	SCIN	Plasma cell
5.12682e-159	-0.591953	0.991	1	1.72743e-154	RPL9	Plasma cell
5.153e-156	-0.664461	0.971	1	1.73625e-151	RPL5	Plasma cell
2.32676e-154	-0.709319	0.131	0.537	7.83979e-150	MTRNR2L8	Plasma cell
2.36221e-154	-0.540538	0.995	1	7.95923e-150	RPL11	Plasma cell
1.07486e-151	1.90557	0.461	0.027	3.62163e-147	G0S2	Plasma cell
8.81475e-151	-0.587412	0.987	1	2.97004e-146	RPL35	Plasma cell
2.13424e-149	1.93759	0.471	0.043	7.1911e-145	APOC1	Plasma cell
2.81266e-147	-0.609793	0.963	1	9.47698e-143	RPL27	Plasma cell
3.78506e-145	1.23432	0.905	0.865	1.27534e-140	RHOB	Plasma cell
5.01256e-145	0.813985	0.43	0.012	1.68893e-140	BEX4	Plasma cell
1.10273e-143	1.59084	0.659	0.235	3.71554e-139	DEFB1	Plasma cell
1.26142e-142	-0.848784	0.682	0.963	4.25022e-138	SOCS3	Plasma cell
2.81769e-142	-0.788354	0.653	0.937	9.49394e-138	HMGN2	Plasma cell
8.34914e-141	1.19513	0.716	0.331	2.81316e-136	EMP3	Plasma cell
5.65947e-140	1.32077	0.928	0.808	1.9069e-135	NFKBIA	Plasma cell
3.98093e-139	0.807688	0.982	0.983	1.34134e-134	MYL6	Plasma cell
1.37476e-138	1.07293	0.958	0.962	4.63213e-134	MIF	Plasma cell
4.61011e-133	-0.553333	0.995	1	1.55333e-128	RPS6	Plasma cell
1.31069e-132	1.63375	0.628	0.227	4.41623e-128	CXCL2	Plasma cell
7.12799e-132	-0.545673	0.061	0.373	2.4017e-127	SLC5A12	Plasma cell
3.05779e-131	1.16687	0.694	0.398	1.03029e-126	GNAS	Plasma cell
8.17643e-130	-0.522577	0.993	1	2.75497e-125	RPS24	Plasma cell
3.64434e-129	1.14311	0.845	0.643	1.22792e-124	CEBPB	Plasma cell
8.82891e-125	1.0028	0.397	0.02	2.97481e-120	FOLR1	Plasma cell
2.61095e-124	-0.746568	0.478	0.799	8.79735e-120	C7orf50	Plasma cell
2.94131e-123	-0.785522	0.784	0.951	9.91046e-119	HMGN3	Plasma cell
3.33787e-123	-0.762196	0.217	0.595	1.12466e-118	NPR3	Plasma cell
3.42171e-123	1.04769	0.664	0.311	1.15291e-118	SERPING1	Plasma cell
8.98303e-123	-0.760816	0.473	0.82	3.02674e-118	GATM	Plasma cell
1.19196e-120	-0.942932	0.816	0.96	4.0162e-116	PDZK1IP1	Plasma cell
3.23601e-120	-0.607822	0.108	0.427	1.09034e-115	AC003984.1	Plasma cell
8.52156e-119	-0.613448	0.921	0.997	2.87125e-114	EEF1B2	Plasma cell
2.21585e-118	1.94367	0.55	0.158	7.46607e-114	TM4SF1	Plasma cell
4.24304e-118	0.875201	0.352	0	1.42965e-113	RP11-1C1.6	Plasma cell
5.63756e-118	1.48926	0.868	0.76	1.89952e-113	SOD2	Plasma cell
1.31513e-116	-0.472554	0.997	1	4.43119e-112	TPT1	Plasma cell
1.66728e-114	-0.532705	0.997	1	5.61773e-110	RPS18	Plasma cell
3.69234e-114	0.804457	0.96	0.948	1.2441e-109	UBB	Plasma cell
1.02728e-113	-0.826831	0.909	0.978	3.46133e-109	MT-ND1	Plasma cell
2.97831e-113	-0.690527	0.535	0.82	1.00351e-108	ARPC1A	Plasma cell
1.62104e-112	1.33122	0.442	0.083	5.46193e-108	PGF	Plasma cell
5.64497e-112	0.94477	0.814	0.681	1.90202e-107	SELM	Plasma cell
1.1949e-111	0.616059	0.994	0.999	4.02609e-107	PTMA	Plasma cell
1.12191e-110	-0.421515	0.998	1	3.78017e-106	RPLP1	Plasma cell
2.28763e-110	-0.524697	0.993	1	7.70794e-106	RPL34	Plasma cell
4.13747e-110	0.824636	0.411	0.051	1.39408e-105	C1S	Plasma cell
7.72915e-110	0.832751	0.522	0.156	2.60426e-105	CAPG	Plasma cell
4.25696e-108	1.20563	0.637	0.293	1.43434e-103	CXCR4	Plasma cell
1.73091e-107	1.04563	0.51	0.136	5.83211e-103	SERPINE2	Plasma cell
1.73569e-107	-0.847127	0.818	0.988	5.84823e-103	GPX3	Plasma cell
3.67737e-107	-0.459091	0.99	1	1.23905e-102	RPL27A	Plasma cell
5.94998e-107	-0.566577	0.878	0.99	2.00478e-102	PEBP1	Plasma cell
2.43766e-106	0.927267	0.813	0.584	8.21346e-102	HPCAL1	Plasma cell
3.99197e-106	-0.98117	0.455	0.784	1.34506e-101	NPTX2	Plasma cell
7.81536e-106	1.35686	0.374	0.033	2.63331e-101	MT3	Plasma cell
8.04343e-106	0.952732	0.678	0.345	2.71015e-101	TFPI	Plasma cell
1.52063e-105	0.818658	0.321	0	5.12362e-101	MYH8	Plasma cell
2.17388e-105	0.874903	0.817	0.687	7.32467e-101	S100A13	Plasma cell
2.30441e-105	-0.556697	0.944	1	7.76448e-101	RPL4	Plasma cell
2.00774e-104	-0.764304	0.664	0.911	6.76486e-100	SLC25A5	Plasma cell
5.29244e-104	-0.439688	0.994	1	1.78323e-99	RPL19	Plasma cell
7.67944e-104	-0.501636	0.136	0.441	2.58751e-99	ENPP2	Plasma cell
8.26492e-104	1.89564	0.766	0.502	2.78478e-99	BIRC3	Plasma cell
1.49759e-103	-0.783667	0.951	0.989	5.04597e-99	MT-CO2	Plasma cell
2.45414e-103	0.934658	0.73	0.456	8.26898e-99	CD81	Plasma cell
1.10429e-102	1.45762	0.475	0.112	3.72078e-98	MT1M	Plasma cell
2.77905e-102	1.39912	0.402	0.06	9.36375e-98	TGFBI	Plasma cell
1.55038e-101	-0.732012	0.174	0.478	5.22385e-97	HAVCR2	Plasma cell
6.04222e-101	-0.345406	0.999	1	2.03586e-96	RPL41	Plasma cell
2.21042e-100	0.889566	0.954	0.93	7.4478e-96	SAT1	Plasma cell
2.84382e-100	0.880727	0.738	0.491	9.58195e-96	APLP2	Plasma cell
8.05611e-100	1.30836	0.525	0.158	2.71443e-95	MT1A	Plasma cell
2.09985e-99	0.870989	0.895	0.8	7.07522e-95	HSP90B1	Plasma cell
1.8755e-98	0.968173	0.429	0.101	6.31931e-94	SMIM3	Plasma cell
1.59645e-97	1.14923	0.575	0.267	5.37909e-93	TGM2	Plasma cell
1.51988e-96	-0.751196	0.981	0.992	5.12109e-92	MT-CO1	Plasma cell
2.81259e-96	-0.572031	0.912	0.99	9.47675e-92	PNRC1	Plasma cell
7.76561e-96	0.66747	0.413	0.081	2.61655e-91	CD68	Plasma cell
1.74042e-95	0.824427	0.375	0.055	5.86417e-91	FXYD5	Plasma cell
3.64767e-94	0.678975	0.298	0.003	1.22905e-89	MAL	Plasma cell
4.84433e-94	0.803171	0.581	0.242	1.63225e-89	EIF5A	Plasma cell
5.01749e-94	-0.701709	0.498	0.785	1.69059e-89	EGFR	Plasma cell
5.94636e-94	-0.657064	0.581	0.818	2.00357e-89	METTL9	Plasma cell
1.15335e-93	-0.899725	0.564	0.825	3.88609e-89	HES1	Plasma cell
1.09412e-92	0.979607	0.368	0.053	3.68654e-88	SLC5A3	Plasma cell
1.41829e-92	1.04882	0.824	0.777	4.77877e-88	MGST1	Plasma cell
1.46307e-92	1.02065	0.973	0.977	4.92966e-88	DUSP1	Plasma cell
1.66014e-92	0.771519	0.433	0.098	5.59368e-88	C1R	Plasma cell
3.97381e-92	-0.465805	0.999	1	1.33894e-87	EEF1A1	Plasma cell
6.48686e-91	1.20737	0.649	0.377	2.18568e-86	RARRES3	Plasma cell
6.66912e-91	-0.45863	0.994	1	2.24709e-86	RPS2	Plasma cell
2.0494e-89	-0.629876	0.835	0.958	6.90524e-85	CYCS	Plasma cell
2.85153e-89	1.17884	0.281	0.001	9.60796e-85	HBB	Plasma cell
2.13634e-88	-0.834344	0.282	0.616	7.19817e-84	ID1	Plasma cell
2.04546e-87	-0.765712	0.171	0.471	6.89197e-83	TFPI2	Plasma cell
2.50258e-87	-0.674962	0.368	0.681	8.43221e-83	SLC22A5	Plasma cell
3.04567e-87	0.899389	0.752	0.55	1.02621e-82	SERP1	Plasma cell
4.40128e-87	0.80252	0.642	0.32	1.48297e-82	PLP2	Plasma cell
3.38429e-86	0.908736	0.373	0.066	1.1403e-81	CXCL3	Plasma cell
4.15374e-86	0.771264	0.883	0.806	1.39956e-81	PFN1	Plasma cell
8.11191e-86	1.69883	0.287	0.009	2.73323e-81	RBP4	Plasma cell
1.04195e-85	0.957284	0.626	0.305	3.51076e-81	GSTA1	Plasma cell
4.39886e-85	-0.60896	0.425	0.71	1.48215e-80	SMPDL3A	Plasma cell
4.52894e-85	1.05135	0.903	0.882	1.52598e-80	IL32	Plasma cell
1.45805e-84	0.702938	0.835	0.732	4.91274e-80	PRDX2	Plasma cell
6.63766e-84	-0.508475	0.82	0.98	2.23649e-79	COMMD6	Plasma cell
2.97032e-83	0.734145	0.386	0.084	1.00082e-78	TNFAIP3	Plasma cell
8.0195e-83	-0.620264	0.547	0.812	2.70209e-78	SH3YL1	Plasma cell
1.12868e-82	-0.446657	0.969	1	3.80298e-78	RPS21	Plasma cell
6.96786e-82	0.68298	0.37	0.071	2.34775e-77	MUC1	Plasma cell
1.45506e-81	0.833061	0.583	0.291	4.90268e-77	ELL2	Plasma cell
4.32531e-81	0.683754	0.259	0.001	1.45737e-76	HBA2	Plasma cell
7.94028e-80	1.03846	0.272	0.011	2.6754e-75	C1QTNF3	Plasma cell
8.32487e-80	-0.457546	0.318	0.622	2.80498e-75	ZNF90	Plasma cell
8.82133e-80	0.783822	0.746	0.63	2.97226e-75	GPX1	Plasma cell
1.52007e-79	-0.571491	0.432	0.716	5.12174e-75	RP1-60O19.1	Plasma cell
2.09544e-79	0.556637	0.935	0.939	7.06037e-75	COX5B	Plasma cell
1.59829e-78	-0.77076	0.713	0.883	5.38527e-74	MAFF	Plasma cell
2.89034e-78	0.569089	0.345	0.059	9.73871e-74	C1QB	Plasma cell
4.36602e-78	0.704301	0.321	0.042	1.47109e-73	CLDN7	Plasma cell
3.5876e-77	0.931285	0.248	0.001	1.20881e-72	SLPI	Plasma cell
6.29474e-77	0.764765	0.246	0	2.12095e-72	FGA	Plasma cell
8.0305e-77	0.965778	0.393	0.118	2.7058e-72	IRS2	Plasma cell
8.36237e-77	-0.43306	0.99	1	2.81762e-72	RPL18	Plasma cell
1.11484e-76	-0.391808	0.977	1	3.75634e-72	NACA	Plasma cell
1.24321e-76	1.48914	0.903	0.846	4.18888e-72	SERPINA1	Plasma cell
1.52873e-76	1.33085	0.525	0.244	5.15092e-72	AKR1B1	Plasma cell
1.81009e-76	0.494921	0.246	0.001	6.09893e-72	RP11-809C18.3	Plasma cell
7.19657e-76	0.525426	0.333	0.055	2.42481e-71	C1QA	Plasma cell
7.50043e-76	0.6545	0.406	0.113	2.52719e-71	NPDC1	Plasma cell
8.58822e-76	2.05324	0.276	0.02	2.89371e-71	SPINK1	Plasma cell
1.01415e-75	0.960453	0.293	0.033	3.41709e-71	HLA-DRB5	Plasma cell
1.43171e-75	0.598902	0.484	0.182	4.824e-71	RCN1	Plasma cell
1.48954e-75	0.44998	0.253	0.006	5.01885e-71	C16orf74	Plasma cell
1.89945e-75	-0.425012	0.975	1	6.39999e-71	RPL7A	Plasma cell
4.22973e-75	0.861583	0.978	0.958	1.42516e-70	S100A6	Plasma cell
7.02846e-75	-0.317099	0.031	0.208	2.36817e-70	NCAM1	Plasma cell
8.19656e-75	0.747754	0.86	0.771	2.76175e-70	PPIB	Plasma cell
1.77571e-74	-0.633349	0.562	0.807	5.98307e-70	KLF10	Plasma cell
4.18047e-74	0.83256	0.506	0.207	1.40857e-69	C19orf33	Plasma cell
4.55832e-74	0.657612	0.76	0.615	1.53588e-69	REEP5	Plasma cell
9.93942e-74	-0.439514	0.125	0.376	3.34899e-69	LINC01503	Plasma cell
1.50661e-73	1.35935	0.42	0.125	5.07638e-69	CCL20	Plasma cell
1.94582e-73	0.862127	0.577	0.313	6.55625e-69	CD70	Plasma cell
3.18418e-73	-0.377447	0.038	0.223	1.07288e-68	HRAT92	Plasma cell
2.1258e-72	1.32677	0.236	0.002	7.16267e-68	IGFBP1	Plasma cell
7.64612e-72	0.675465	0.658	0.419	2.57628e-67	RABAC1	Plasma cell
8.50831e-72	-0.487688	0.978	0.998	2.86679e-67	JUNB	Plasma cell
4.86349e-71	-0.605813	0.575	0.779	1.6387e-66	CAV2	Plasma cell
9.61306e-71	0.516431	0.266	0.02	3.23902e-66	SPON2	Plasma cell
1.05706e-70	1.56169	0.679	0.543	3.56166e-66	TXNIP	Plasma cell
1.06683e-70	0.832476	0.675	0.486	3.59457e-66	KRTCAP2	Plasma cell
1.32458e-70	0.734258	0.418	0.137	4.46304e-66	STC1	Plasma cell
4.91404e-70	0.467533	0.227	0	1.65574e-65	HBA1	Plasma cell
5.0994e-70	0.621701	0.982	0.968	1.71819e-65	HSP90AB1	Plasma cell
1.15e-69	-0.468787	0.154	0.402	3.8748e-65	ASRGL1	Plasma cell
1.28846e-69	0.530104	0.254	0.017	4.34135e-65	BIRC7	Plasma cell
2.49957e-69	0.626009	0.281	0.034	8.42206e-65	MTHFD2	Plasma cell
2.85246e-69	-0.821597	0.788	0.911	9.61107e-65	MT-ND5	Plasma cell
2.93433e-69	-0.542566	0.674	0.879	9.88694e-65	BRI3	Plasma cell
4.96551e-69	0.721873	0.346	0.08	1.67308e-64	APOL1	Plasma cell
5.51747e-69	-0.415438	0.996	1	1.85906e-64	RPS28	Plasma cell
1.39903e-68	-0.413537	0.999	1	4.71388e-64	RPL13	Plasma cell
9.25972e-68	-0.520073	0.643	0.865	3.11997e-63	GTF3C6	Plasma cell
1.0396e-67	-0.403194	0.993	1	3.50282e-63	RPS23	Plasma cell
1.49064e-67	0.504751	0.288	0.039	5.02257e-63	BAMBI	Plasma cell
1.64022e-67	1.46107	0.351	0.094	5.52656e-63	RPS4Y1	Plasma cell
2.0406e-67	-0.36502	0.091	0.311	6.8756e-63	LINC01315	Plasma cell
4.57963e-67	-0.505799	0.463	0.708	1.54306e-62	LINC00998	Plasma cell
7.1361e-67	0.789184	0.81	0.695	2.40444e-62	JUND	Plasma cell
8.33881e-67	0.498284	0.314	0.059	2.80968e-62	COL6A2	Plasma cell
1.34412e-66	-0.457656	0.228	0.481	4.52888e-62	RRAGD	Plasma cell
1.64879e-66	-0.375302	0.98	1	5.55543e-62	RPL6	Plasma cell
6.38431e-66	0.567686	0.309	0.06	2.15113e-61	IGHA1	Plasma cell
8.82763e-66	0.468805	0.253	0.021	2.97438e-61	EDIL3	Plasma cell
3.63152e-65	0.986243	0.378	0.116	1.2236e-60	CXCL8	Plasma cell
1.81246e-64	-0.385399	0.984	1	6.10692e-60	RPS3	Plasma cell
2.10656e-64	-0.373845	0.075	0.271	7.09784e-60	LRRC25	Plasma cell
3.32608e-64	0.600132	0.772	0.675	1.12069e-59	TMEM205	Plasma cell
8.39885e-64	-0.57625	0.821	0.941	2.82991e-59	SERTAD1	Plasma cell
9.40145e-64	0.670386	0.815	0.695	3.16773e-59	SEC62	Plasma cell
1.23431e-63	-0.538536	0.359	0.631	4.15889e-59	ACSM2A	Plasma cell
1.64159e-63	-0.594043	0.524	0.783	5.53118e-59	CLDN4	Plasma cell
3.44829e-63	0.442044	0.258	0.028	1.16187e-58	TMEM45A	Plasma cell
3.59944e-63	0.672752	0.534	0.301	1.2128e-58	RBPMS	Plasma cell
5.69199e-63	0.61386	0.792	0.663	1.91786e-58	ANXA5	Plasma cell
5.86738e-63	1.50052	0.208	0.001	1.97695e-58	XIST	Plasma cell
5.94784e-63	0.628566	0.841	0.766	2.00406e-58	SQSTM1	Plasma cell
6.0347e-63	-0.514441	0.583	0.8	2.03333e-58	C12orf75	Plasma cell
7.94877e-63	-0.442498	0.66	0.88	2.67826e-58	NDUFA5	Plasma cell
4.79862e-62	-0.364758	0.079	0.276	1.61685e-57	AC147651.5	Plasma cell
7.8784e-62	0.465495	0.203	0	2.65455e-57	TSLP	Plasma cell
8.32097e-62	0.639927	0.784	0.653	2.80367e-57	FKBP2	Plasma cell
2.41105e-61	1.26839	0.513	0.272	8.12381e-57	IFI27	Plasma cell
2.63449e-61	-0.27408	0.056	0.24	8.87665e-57	AC004540.4	Plasma cell
3.11809e-61	-0.471629	0.62	0.837	1.05061e-56	HIPK2	Plasma cell
4.18003e-61	-0.34934	0.995	1	1.40842e-56	RPS14	Plasma cell
4.36871e-61	0.419357	0.201	0	1.47199e-56	PPP1R1A	Plasma cell
4.65931e-61	-0.516628	0.397	0.667	1.56991e-56	C11orf54	Plasma cell
7.86997e-61	0.5831	0.433	0.162	2.65171e-56	IFI16	Plasma cell
1.68623e-60	-0.583224	0.588	0.785	5.6816e-56	PNCK	Plasma cell
1.81371e-60	0.395777	0.199	0	6.11112e-56	LINC01139	Plasma cell
2.0361e-60	0.560174	0.862	0.823	6.86044e-56	PSAP	Plasma cell
3.20198e-60	1.07997	0.198	0	1.07887e-55	KRT19	Plasma cell
5.21698e-60	0.451597	0.321	0.069	1.75781e-55	MDK	Plasma cell
6.04832e-60	0.326547	0.207	0.005	2.03792e-55	PBX1	Plasma cell
6.24964e-60	-0.342501	0.106	0.318	2.10575e-55	METRN	Plasma cell
9.67535e-60	0.596882	0.814	0.714	3.26001e-55	VAMP8	Plasma cell
1.57884e-59	0.623954	0.758	0.607	5.31975e-55	MYDGF	Plasma cell
1.77196e-59	0.786948	0.568	0.334	5.97044e-55	RPL22L1	Plasma cell
2.31071e-59	-0.36755	0.965	1	7.78571e-55	RPL23	Plasma cell
3.23496e-59	0.340825	0.215	0.01	1.08999e-54	GOLM1	Plasma cell
5.86543e-59	0.966838	0.4	0.15	1.9763e-54	AOC1	Plasma cell
7.24805e-59	-0.387285	0.021	0.157	2.44216e-54	LINC00626	Plasma cell
8.8786e-59	0.473243	0.269	0.043	2.99156e-54	PMAIP1	Plasma cell
1.28776e-58	0.821518	0.247	0.033	4.33897e-54	SNCG	Plasma cell
1.85654e-58	0.29032	0.194	0.001	6.25541e-54	LINC01426	Plasma cell
6.02675e-58	0.513958	0.234	0.023	2.03065e-53	CD44	Plasma cell
6.88883e-58	0.591953	0.191	0	2.32112e-53	MSLN	Plasma cell
9.22242e-58	0.639141	0.477	0.237	3.1074e-53	UBR4	Plasma cell
2.65548e-57	-0.355121	0.991	1	8.94739e-53	RPL12	Plasma cell
6.13651e-57	0.862163	0.641	0.419	2.06764e-52	TIPARP	Plasma cell
7.93737e-57	0.315339	0.208	0.01	2.67442e-52	C2	Plasma cell
9.10892e-57	-0.348234	0.993	1	3.06916e-52	RPL18A	Plasma cell
9.20194e-57	0.536513	0.391	0.135	3.1005e-52	ZBTB38	Plasma cell
1.14017e-56	0.320673	0.188	0	3.84171e-52	TMEM130	Plasma cell
1.34706e-56	-0.426864	0.326	0.569	4.53878e-52	ZDHHC4	Plasma cell
1.42262e-56	-0.538212	0.952	0.983	4.79339e-52	MT-ND4	Plasma cell
1.44544e-56	0.425061	0.249	0.034	4.87028e-52	AEBP1	Plasma cell
5.27569e-56	-0.355926	0.876	0.991	1.77759e-51	RPL36A	Plasma cell
6.83032e-56	0.488399	0.197	0.006	2.30141e-51	QPCT	Plasma cell
7.32369e-56	0.74381	0.968	0.941	2.46764e-51	HSP90AA1	Plasma cell
7.41139e-56	-0.308432	0.989	1	2.49719e-51	FAU	Plasma cell
8.033e-56	-0.48771	0.668	0.874	2.70664e-51	EIF3L	Plasma cell
8.5934e-56	-0.332345	0.962	0.996	2.89546e-51	ZFP36	Plasma cell
9.59888e-56	-0.287101	0.996	1	3.23425e-51	RPS27A	Plasma cell
1.19771e-55	0.771776	0.579	0.341	4.03558e-51	PLOD2	Plasma cell
2.17059e-55	0.998312	0.654	0.488	7.31359e-51	HLA-DQB1	Plasma cell
2.20689e-55	0.383006	0.985	0.995	7.4359e-51	ALDOA	Plasma cell
3.74859e-55	0.720543	0.616	0.416	1.26305e-50	PRKCDBP	Plasma cell
4.60759e-55	0.308917	0.195	0.006	1.55248e-50	KMO	Plasma cell
4.71686e-55	-0.35766	0.989	1	1.5893e-50	RPS16	Plasma cell
7.08254e-55	0.462866	0.274	0.054	2.38639e-50	GPC1	Plasma cell
9.31682e-55	1.13295	0.911	0.865	3.13921e-50	CD74	Plasma cell
1.22305e-54	-0.29728	0.033	0.177	4.12096e-50	STXBP6	Plasma cell
1.36136e-54	0.461307	0.914	0.916	4.58696e-50	OAZ1	Plasma cell
1.5315e-54	-0.343794	0.978	0.999	5.16023e-50	RPL38	Plasma cell
2.63298e-54	0.390884	0.191	0.005	8.87157e-50	SERPINF1	Plasma cell
2.9942e-54	0.555109	0.415	0.17	1.00886e-49	CNKSR3	Plasma cell
3.57446e-54	-0.45773	0.952	0.994	1.20438e-49	MT-CO3	Plasma cell
3.87122e-54	0.641181	0.742	0.557	1.30437e-49	ACADVL	Plasma cell
3.94678e-54	0.42459	0.274	0.054	1.32983e-49	OBSL1	Plasma cell
4.09584e-54	0.42703	0.261	0.046	1.38005e-49	CLEC2B	Plasma cell
4.28396e-54	-0.450839	0.639	0.845	1.44344e-49	RSL1D1	Plasma cell
5.1254e-54	0.69417	0.483	0.235	1.72695e-49	LINC00969	Plasma cell
7.39657e-54	1.14638	0.872	0.79	2.4922e-49	MT1X	Plasma cell
1.73969e-53	0.36385	0.181	0.002	5.86172e-49	TRIM54	Plasma cell
3.57154e-53	0.828544	0.623	0.383	1.20339e-48	AQP3	Plasma cell
7.7338e-53	0.769446	0.822	0.682	2.60583e-48	HLA-DRA	Plasma cell
7.89483e-53	-0.410576	0.284	0.515	2.66008e-48	VBP1	Plasma cell
8.07829e-53	-0.246458	0.047	0.201	2.7219e-48	MAPK12	Plasma cell
1.0452e-52	0.658141	0.793	0.665	3.52169e-48	CALR	Plasma cell
1.61594e-52	0.374648	0.239	0.035	5.44476e-48	FCER1G	Plasma cell
2.08294e-52	-0.473829	0.313	0.556	7.01826e-48	LRRC41	Plasma cell
6.91016e-52	0.52927	0.831	0.788	2.32831e-47	ATP6V0E1	Plasma cell
7.55377e-52	0.273652	0.178	0.003	2.54517e-47	RP11-11N9.4	Plasma cell
1.04608e-51	-0.324397	0.146	0.368	3.52467e-47	CTTNBP2	Plasma cell
1.09334e-51	-0.496351	0.774	0.928	3.68391e-47	MT-ND3	Plasma cell
1.49063e-51	0.697905	0.568	0.349	5.02254e-47	TNFSF10	Plasma cell
1.95847e-51	0.5264	0.321	0.092	6.59886e-47	H1F0	Plasma cell
2.38837e-51	-0.475524	0.678	0.845	8.04737e-47	RBMX	Plasma cell
2.91095e-51	0.746501	0.97	0.997	9.80814e-47	HLA-A	Plasma cell
3.09967e-51	0.300833	0.173	0.001	1.0444e-46	CDH4	Plasma cell
3.18066e-51	0.67987	0.707	0.536	1.07169e-46	ARID5B	Plasma cell
3.85455e-51	0.360212	0.212	0.021	1.29875e-46	FOXC2	Plasma cell
5.10001e-51	-0.453071	0.985	0.999	1.7184e-46	ACTB	Plasma cell
7.4294e-51	1.05667	0.188	0.009	2.50326e-46	IGFBP2	Plasma cell
1.74842e-50	0.382447	0.283	0.068	5.89111e-46	PSMB10	Plasma cell
1.76943e-50	-0.385077	0.429	0.674	5.96192e-46	SSU72	Plasma cell
2.85969e-50	0.642523	0.753	0.625	9.63542e-46	NUPR1	Plasma cell
3.18926e-50	0.760578	0.675	0.483	1.07459e-45	WFDC2	Plasma cell
4.32432e-50	0.523267	0.311	0.089	1.45704e-45	EPCAM	Plasma cell
6.65922e-50	1.22994	0.808	0.749	2.24376e-45	LGALS1	Plasma cell
8.41025e-50	0.416855	0.236	0.039	2.83375e-45	MAP1B	Plasma cell
1.09621e-49	-0.405566	0.176	0.394	3.69357e-45	NBL1	Plasma cell
1.26493e-49	-0.337151	0.145	0.353	4.26205e-45	AC093673.5	Plasma cell
1.30143e-49	0.60556	0.601	0.424	4.38505e-45	CTSB	Plasma cell
1.49761e-49	0.456832	0.329	0.104	5.04606e-45	CYLD	Plasma cell
1.49768e-49	0.464898	0.201	0.019	5.04628e-45	TNFRSF11B	Plasma cell
1.84417e-49	-0.331929	0.96	0.996	6.21375e-45	PPIA	Plasma cell
2.73686e-49	0.351942	0.188	0.012	9.22158e-45	MAFB	Plasma cell
3.35951e-49	-0.406111	0.628	0.825	1.13195e-44	SRI	Plasma cell
3.82418e-49	-0.428184	0.497	0.719	1.28852e-44	RWDD1	Plasma cell
3.8719e-49	0.494507	0.868	0.847	1.3046e-44	COX6C	Plasma cell
5.17894e-49	0.252229	0.164	0	1.74499e-44	RP11-1C1.4	Plasma cell
6.12019e-49	-0.382812	0.982	1	2.06214e-44	RPL31	Plasma cell
1.37832e-48	0.951453	0.713	0.576	4.64411e-44	DDIT4	Plasma cell
2.06273e-48	-0.300604	0.111	0.302	6.95017e-44	TMEM171	Plasma cell
2.28209e-48	-0.402631	0.382	0.6	7.68928e-44	EMD	Plasma cell
2.5276e-48	0.550778	0.52	0.292	8.51651e-44	TRAPPC1	Plasma cell
2.90669e-48	0.726355	0.474	0.276	9.7938e-44	IGKC	Plasma cell
3.2728e-48	0.702827	0.338	0.122	1.10274e-43	ABL2	Plasma cell
3.49849e-48	0.565722	0.274	0.07	1.17878e-43	IFITM1	Plasma cell
4.35866e-48	-0.407319	0.202	0.415	1.46861e-43	PXMP2	Plasma cell
4.65015e-48	-0.244318	0.064	0.226	1.56682e-43	C3orf14	Plasma cell
5.16545e-48	0.684153	0.891	0.859	1.74045e-43	ANXA2	Plasma cell
7.89025e-48	0.338973	0.216	0.029	2.65854e-43	BACE2	Plasma cell
8.75881e-48	0.843562	0.77	0.654	2.95119e-43	CCNL1	Plasma cell
9.06347e-48	0.426271	0.265	0.062	3.05385e-43	NAPRT	Plasma cell
1.1021e-47	0.672344	0.189	0.014	3.71342e-43	CXCL1	Plasma cell
1.12344e-47	0.246837	0.162	0.001	3.78533e-43	HIST3H2A	Plasma cell
1.12493e-47	0.300031	0.206	0.024	3.79033e-43	MAP7D2	Plasma cell
1.69349e-47	0.289412	0.193	0.016	5.70604e-43	HOXB2	Plasma cell
1.77266e-47	0.338841	0.208	0.026	5.97278e-43	APOBEC3C	Plasma cell
2.12541e-47	1.02365	0.748	0.614	7.16134e-43	CIB1	Plasma cell
2.14899e-47	0.480458	0.848	0.826	7.24081e-43	ATP5G3	Plasma cell
2.39026e-47	0.683329	0.677	0.452	8.05374e-43	CD9	Plasma cell
4.05663e-47	-0.334665	0.167	0.369	1.36684e-42	MPP6	Plasma cell
5.08637e-47	0.489549	0.412	0.184	1.7138e-42	PER1	Plasma cell
8.9684e-47	-0.249804	0.985	1	3.02181e-42	RPLP0	Plasma cell
9.71798e-47	0.335774	0.201	0.022	3.27438e-42	CFH	Plasma cell
1.43314e-46	0.623507	0.956	0.934	4.82882e-42	IFITM3	Plasma cell
1.95105e-46	0.241981	0.156	0	6.57386e-42	HBG2	Plasma cell
2.02087e-46	-0.323684	0.868	0.966	6.80913e-42	ATP5L	Plasma cell
2.02962e-46	0.769669	0.388	0.158	6.83859e-42	HLA-DQA1	Plasma cell
2.93627e-46	0.496841	0.919	0.905	9.89348e-42	TMBIM6	Plasma cell
2.96859e-46	-0.322595	0.351	0.646	1.00024e-41	BBOX1	Plasma cell
3.59265e-46	1.14203	0.274	0.072	1.21051e-41	REG1A	Plasma cell
6.44755e-46	-0.334859	0.955	0.999	2.17244e-41	RPL29	Plasma cell
6.91969e-46	-0.52451	0.413	0.642	2.33152e-41	FAM150B	Plasma cell
1.16583e-45	0.489705	0.406	0.18	3.92815e-41	BTG3	Plasma cell
1.48093e-45	0.638758	0.348	0.135	4.98984e-41	IGFBP6	Plasma cell
1.66471e-45	0.445012	0.166	0.007	5.60908e-41	NAPSA	Plasma cell
4.16689e-45	-0.39564	0.28	0.497	1.40399e-40	RERG	Plasma cell
9.4376e-45	0.375336	0.238	0.049	3.17991e-40	TYROBP	Plasma cell
1.82309e-44	0.640085	0.565	0.342	6.14271e-40	SLC38A2	Plasma cell
1.82817e-44	0.876107	0.327	0.113	6.15984e-40	AREG	Plasma cell
2.79472e-44	-0.328982	0.167	0.366	9.41654e-40	FRMD3	Plasma cell
2.89583e-44	-0.299434	0.173	0.379	9.7572e-40	THRA	Plasma cell
4.25058e-44	0.487247	0.784	0.698	1.43219e-39	NDUFB4	Plasma cell
4.57471e-44	0.552421	0.359	0.147	1.5414e-39	F8	Plasma cell
6.67554e-44	-0.457169	0.375	0.579	2.24926e-39	TAF9	Plasma cell
8.13929e-44	-0.369917	0.591	0.777	2.74245e-39	MT-ND4L	Plasma cell
1.03329e-43	-0.396508	0.709	0.901	3.48157e-39	RSL24D1	Plasma cell
1.63697e-43	0.517763	0.529	0.302	5.51561e-39	ZBTB16	Plasma cell
2.27884e-43	0.301873	0.205	0.032	7.67833e-39	TMEM173	Plasma cell
4.37199e-43	0.272188	0.182	0.019	1.4731e-38	GPNMB	Plasma cell
4.69597e-43	0.739743	0.62	0.423	1.58226e-38	RRAD	Plasma cell
5.1904e-43	0.490197	0.359	0.145	1.74885e-38	TNFRSF10B	Plasma cell
1.00362e-42	0.563621	0.61	0.433	3.3816e-38	COX17	Plasma cell
1.46148e-42	-0.405783	0.623	0.817	4.92432e-38	C1orf43	Plasma cell
1.64523e-42	0.312916	0.144	0	5.54344e-38	APOB	Plasma cell
2.28879e-42	0.564672	0.655	0.532	7.71185e-38	BLVRB	Plasma cell
2.51293e-42	0.217345	0.145	0.001	8.46706e-38	HABP2	Plasma cell
2.93707e-42	-0.312762	0.968	1	9.89616e-38	RPL15	Plasma cell
4.35615e-42	0.375626	0.232	0.053	1.46776e-37	GALNT9	Plasma cell
4.57961e-42	0.389748	0.316	0.11	1.54305e-37	SEC61A1	Plasma cell
4.94653e-42	0.24901	0.161	0.009	1.66668e-37	SLC22A17	Plasma cell
5.22092e-42	0.387874	0.207	0.036	1.75914e-37	MPZL2	Plasma cell
6.19989e-42	-0.374085	0.556	0.767	2.08899e-37	PLEKHA1	Plasma cell
6.64598e-42	-0.274032	0.997	1	2.2393e-37	RPL13A	Plasma cell
6.76411e-42	0.232783	0.16	0.009	2.2791e-37	A1BG	Plasma cell
9.43348e-42	-0.574202	0.54	0.728	3.17852e-37	CAV1	Plasma cell
1.23008e-41	-0.215523	0.039	0.166	4.14464e-37	NPNT	Plasma cell
1.40796e-41	0.24208	0.168	0.014	4.74397e-37	CPVL	Plasma cell
1.45696e-41	-0.34786	0.455	0.693	4.90909e-37	TSPAN12	Plasma cell
2.00194e-41	0.512463	0.299	0.104	6.74533e-37	REL	Plasma cell
2.28148e-41	0.448591	0.242	0.059	7.68724e-37	SPINK13	Plasma cell
3.12379e-41	-0.310499	0.175	0.369	1.05253e-36	SLC47A1	Plasma cell
3.18988e-41	0.620188	0.504	0.303	1.0748e-36	LGALS3BP	Plasma cell
3.76188e-41	-0.23372	0.996	1	1.26753e-36	RPL3	Plasma cell
4.78225e-41	-0.411056	0.46	0.658	1.61133e-36	FAM200B	Plasma cell
6.32712e-41	0.473495	0.76	0.696	2.13186e-36	HSBP1	Plasma cell
7.49051e-41	0.357241	0.159	0.01	2.52385e-36	LINC01127	Plasma cell
7.62594e-41	-0.354479	0.474	0.673	2.56948e-36	ZCRB1	Plasma cell
8.33572e-41	0.639122	0.586	0.405	2.80864e-36	S100A16	Plasma cell
8.61785e-41	-0.311579	0.05	0.183	2.9037e-36	NTRK2	Plasma cell
9.1756e-41	-0.396094	0.258	0.463	3.09163e-36	AQP1	Plasma cell
1.04347e-40	0.322222	0.249	0.061	3.51585e-36	NEFL	Plasma cell
1.35722e-40	0.64939	0.685	0.56	4.57301e-36	WBP5	Plasma cell
1.45669e-40	0.603848	0.439	0.227	4.90816e-36	QTRT1	Plasma cell
1.63004e-40	0.276583	0.218	0.043	5.49225e-36	SLC19A2	Plasma cell
2.01718e-40	0.479303	0.452	0.228	6.79669e-36	GSTA2	Plasma cell
2.40668e-40	1.35502	0.137	0	8.10907e-36	SAA1	Plasma cell
2.72266e-40	-0.372556	0.46	0.664	9.17375e-36	CCDC107	Plasma cell
2.93885e-40	0.558201	0.624	0.497	9.90216e-36	PDLIM1	Plasma cell
3.85259e-40	0.737103	0.988	0.998	1.29809e-35	TMSB4X	Plasma cell
4.99397e-40	0.40648	0.298	0.101	1.68267e-35	NFKBID	Plasma cell
5.69769e-40	-0.351885	0.254	0.45	1.91978e-35	ALG13	Plasma cell
6.02485e-40	-0.421584	0.432	0.625	2.03001e-35	TMEM243	Plasma cell
6.20134e-40	0.783773	0.317	0.125	2.08948e-35	C5orf46	Plasma cell
7.21305e-40	0.268505	0.191	0.03	2.43037e-35	TMEM47	Plasma cell
8.23633e-40	0.297065	0.245	0.062	2.77515e-35	ANXA6	Plasma cell
3.146e-39	-0.354246	0.807	0.968	1.06001e-34	ADIRF	Plasma cell
3.50161e-39	-0.362053	0.814	0.959	1.17983e-34	SNHG8	Plasma cell
3.58256e-39	-0.405162	0.937	0.987	1.20711e-34	EGR1	Plasma cell
4.55579e-39	-0.26432	0.11	0.275	1.53503e-34	GULP1	Plasma cell
5.69296e-39	0.357084	0.301	0.106	1.91819e-34	ACMSD	Plasma cell
1.03461e-38	0.478709	0.771	0.68	3.48603e-34	XBP1	Plasma cell
1.49893e-38	0.555008	0.709	0.587	5.05048e-34	SSR3	Plasma cell
1.78195e-38	0.336099	0.26	0.078	6.00409e-34	OAT	Plasma cell
1.87252e-38	0.945672	0.652	0.507	6.30925e-34	SH3BGRL3	Plasma cell
2.90724e-38	0.546388	0.317	0.124	9.79564e-34	GBP2	Plasma cell
3.19925e-38	0.37117	0.278	0.089	1.07795e-33	PMP22	Plasma cell
4.02207e-38	-0.3287	0.985	1	1.35519e-33	RPS15A	Plasma cell
4.41682e-38	0.549364	0.439	0.242	1.4882e-33	FABP6	Plasma cell
4.63585e-38	-0.31652	0.884	0.968	1.562e-33	MT-ATP6	Plasma cell
5.52235e-38	-0.259741	0.989	1	1.8607e-33	RPS4X	Plasma cell
6.62323e-38	-0.349107	0.716	0.921	2.23163e-33	SNX3	Plasma cell
7.85087e-38	0.593588	0.365	0.168	2.64527e-33	IER5	Plasma cell
8.53413e-38	0.419306	0.991	0.995	2.87549e-33	CD63	Plasma cell
9.16685e-38	0.509756	0.702	0.587	3.08868e-33	RNF181	Plasma cell
9.20617e-38	0.612072	0.636	0.468	3.10193e-33	CLK1	Plasma cell
1.1357e-37	0.554193	0.829	0.837	3.82663e-33	CTSD	Plasma cell
1.24712e-37	-0.371002	0.745	0.897	4.20204e-33	VDAC2	Plasma cell
1.43552e-37	-0.32674	0.258	0.457	4.83684e-33	RBBP8	Plasma cell
1.49432e-37	0.508339	0.628	0.444	5.03497e-33	SDHA	Plasma cell
1.77674e-37	0.561149	0.484	0.292	5.98654e-33	PLSCR1	Plasma cell
1.78394e-37	-0.292913	0.229	0.431	6.01081e-33	NXPH4	Plasma cell
1.79818e-37	0.557578	0.818	0.754	6.05878e-33	NDRG1	Plasma cell
1.90169e-37	0.3999	0.131	0.002	6.40757e-33	PLTP	Plasma cell
2.16613e-37	0.437591	0.786	0.727	7.29857e-33	ARPC3	Plasma cell
2.2912e-37	0.587497	0.848	0.804	7.71996e-33	VEGFA	Plasma cell
2.3883e-37	0.303766	0.241	0.066	8.04712e-33	RNLS	Plasma cell
4.2008e-37	0.63036	0.357	0.16	1.41542e-32	GEM	Plasma cell
7.36521e-37	0.312513	0.188	0.033	2.48164e-32	CTSS	Plasma cell
7.76284e-37	0.309634	0.226	0.057	2.61561e-32	CXCL16	Plasma cell
7.94252e-37	-0.321151	0.222	0.41	2.67615e-32	MAPT	Plasma cell
8.12806e-37	0.442516	0.706	0.59	2.73867e-32	ENY2	Plasma cell
1.12195e-36	1.2977	0.871	0.925	3.78031e-32	CLU	Plasma cell
1.30513e-36	0.413836	0.14	0.008	4.39752e-32	GLIPR1	Plasma cell
1.32093e-36	-0.350071	0.629	0.809	4.45073e-32	CMBL	Plasma cell
1.56098e-36	0.218542	0.172	0.025	5.25958e-32	TPST2	Plasma cell
2.68971e-36	-0.294502	0.654	0.829	9.06272e-32	CAPZA2	Plasma cell
2.7204e-36	-0.303121	0.156	0.328	9.16611e-32	EGFL7	Plasma cell
2.97613e-36	0.193931	0.127	0.002	1.00278e-31	SHISA3	Plasma cell
3.18323e-36	-0.262729	0.12	0.287	1.07256e-31	SBSPON	Plasma cell
3.35038e-36	-0.350908	0.394	0.589	1.12888e-31	AKR7A2	Plasma cell
3.42809e-36	0.383822	0.989	0.999	1.15506e-31	RPS20	Plasma cell
3.53706e-36	0.238821	0.163	0.02	1.19178e-31	TPD52L1	Plasma cell
3.91259e-36	-0.318627	0.859	0.956	1.31831e-31	GADD45B	Plasma cell
4.2403e-36	0.535141	0.593	0.427	1.42873e-31	LRRFIP1	Plasma cell
4.47951e-36	0.19723	0.123	0	1.50932e-31	DSP	Plasma cell
4.52625e-36	-0.346909	0.849	0.938	1.52507e-31	NDUFA1	Plasma cell
5.89763e-36	0.381014	0.269	0.091	1.98715e-31	COL6A1	Plasma cell
6.43723e-36	0.376095	0.319	0.129	2.16896e-31	CCL3	Plasma cell
1.14949e-35	0.460549	0.178	0.031	3.8731e-31	COL1A2	Plasma cell
1.30606e-35	2.48735	0.231	0.067	4.40063e-31	HSPA6	Plasma cell
1.41466e-35	-0.304299	0.894	0.993	4.76657e-31	GLTSCR2	Plasma cell
1.42861e-35	-0.374491	0.266	0.465	4.81357e-31	MT-ND6	Plasma cell
2.15808e-35	-0.387835	0.386	0.566	7.27143e-31	RPF2	Plasma cell
2.43143e-35	0.393327	0.933	0.95	8.19245e-31	PPDPF	Plasma cell
2.6266e-35	-0.345039	0.443	0.625	8.85006e-31	MALSU1	Plasma cell
3.13151e-35	0.286579	0.18	0.032	1.05513e-30	BMP2	Plasma cell
3.59784e-35	0.16531	0.125	0.003	1.21226e-30	ZNF667-AS1	Plasma cell
5.13433e-35	0.32042	0.273	0.096	1.72996e-30	IGLC2	Plasma cell
6.83945e-35	0.386665	0.415	0.206	2.30448e-30	DMKN	Plasma cell
8.28774e-35	0.267635	0.173	0.029	2.79247e-30	CMTM3	Plasma cell
8.66937e-35	-0.282459	0.951	0.997	2.92106e-30	HNRNPA1	Plasma cell
9.33665e-35	-0.536364	0.209	0.415	3.14589e-30	SCGN	Plasma cell
9.34759e-35	0.160886	0.133	0.007	3.14958e-30	NDN	Plasma cell
1.14345e-34	0.548981	0.989	0.998	3.85273e-30	ITM2B	Plasma cell
1.14759e-34	0.503153	0.599	0.436	3.86668e-30	MLEC	Plasma cell
1.77424e-34	-0.222329	0.06	0.183	5.97813e-30	RP11-660L16.2	Plasma cell
1.93127e-34	0.360782	0.924	0.978	6.50723e-30	SRP14	Plasma cell
2.03849e-34	0.347794	0.326	0.137	6.8685e-30	BCL6	Plasma cell
2.48225e-34	-0.10679	0.154	0.339	8.36371e-30	MTRNR2L12	Plasma cell
2.71463e-34	-0.337447	0.676	0.836	9.14667e-30	EIF3F	Plasma cell
2.98168e-34	-0.348731	0.673	0.815	1.00465e-29	SEC11A	Plasma cell
3.00989e-34	0.547653	0.467	0.285	1.01415e-29	CDH6	Plasma cell
3.30223e-34	0.613628	0.797	0.72	1.11265e-29	EGLN3	Plasma cell
3.31648e-34	0.169157	0.122	0.003	1.11746e-29	RIC3	Plasma cell
4.0016e-34	0.197176	0.128	0.005	1.3483e-29	SYBU	Plasma cell
4.22519e-34	0.228909	0.167	0.026	1.42364e-29	C1QC	Plasma cell
4.7414e-34	0.612594	0.549	0.382	1.59757e-29	ASAH1	Plasma cell
6.36923e-34	-0.22295	0.997	1	2.14605e-29	EIF1	Plasma cell
6.53131e-34	0.514061	0.884	0.905	2.20066e-29	UQCRQ	Plasma cell
7.12358e-34	0.485209	0.471	0.282	2.40022e-29	WTAP	Plasma cell
7.85149e-34	0.219355	0.121	0.003	2.64548e-29	MFSD7	Plasma cell
8.46419e-34	0.652064	0.995	0.994	2.85192e-29	MT2A	Plasma cell
9.02566e-34	0.293389	0.259	0.086	3.0411e-29	CPD	Plasma cell
1.26378e-33	-0.341163	0.689	0.86	4.25817e-29	SBDS	Plasma cell
1.37764e-33	0.73847	0.977	0.941	4.64183e-29	NEAT1	Plasma cell
1.52819e-33	0.386064	0.355	0.167	5.14908e-29	EIF4EBP1	Plasma cell
1.56149e-33	0.479604	0.753	0.658	5.26129e-29	APP	Plasma cell
1.69355e-33	0.607688	0.437	0.248	5.70625e-29	PHLDA2	Plasma cell
1.95491e-33	0.537486	0.985	1	6.58688e-29	RPL35A	Plasma cell
3.20131e-33	0.179717	0.14	0.013	1.07865e-28	SLC43A3	Plasma cell
3.40605e-33	0.430854	0.581	0.416	1.14763e-28	SDCBP	Plasma cell
3.74844e-33	0.504835	0.803	0.79	1.263e-28	ZFAND5	Plasma cell
3.87226e-33	0.574063	0.324	0.149	1.30472e-28	TNFSF9	Plasma cell
4.04451e-33	0.315412	0.151	0.02	1.36276e-28	CD14	Plasma cell
4.77738e-33	0.57652	0.462	0.277	1.60969e-28	CHMP1B	Plasma cell
5.28123e-33	-0.333886	0.417	0.595	1.77946e-28	PYURF	Plasma cell
5.38179e-33	0.222304	0.127	0.007	1.81334e-28	RP11-357H14.17	Plasma cell
6.187e-33	-0.151352	0.055	0.178	2.08465e-28	AGMO	Plasma cell
6.30325e-33	0.358671	0.144	0.017	2.12382e-28	MXRA8	Plasma cell
6.5222e-33	0.191137	0.134	0.01	2.19759e-28	EFNA5	Plasma cell
7.3819e-33	0.30975	0.25	0.085	2.48726e-28	EFHD2	Plasma cell
8.27755e-33	0.188731	0.145	0.016	2.78904e-28	PHACTR1	Plasma cell
8.36054e-33	-0.359171	0.592	0.757	2.817e-28	SIVA1	Plasma cell
8.8974e-33	-0.356796	0.992	0.998	2.99789e-28	H3F3B	Plasma cell
1.16321e-32	0.288447	0.113	0.001	3.91932e-28	FNDC4	Plasma cell
1.16811e-32	0.403363	0.36	0.172	3.93582e-28	HIST1H2AC	Plasma cell
1.21579e-32	-0.350753	0.212	0.377	4.0965e-28	SYTL2	Plasma cell
1.40771e-32	0.147812	0.113	0.001	4.74314e-28	THBS4	Plasma cell
1.4864e-32	-0.357844	0.589	0.744	5.00829e-28	C14orf166	Plasma cell
1.92488e-32	0.584121	0.492	0.32	6.4857e-28	TRA2B	Plasma cell
1.97417e-32	0.32612	0.247	0.082	6.65178e-28	PLAUR	Plasma cell
1.9997e-32	0.178287	0.125	0.007	6.7378e-28	SLC7A2	Plasma cell
2.93321e-32	0.345279	0.241	0.081	9.88317e-28	RIPK2	Plasma cell
4.01488e-32	0.414904	0.813	0.824	1.35277e-27	PRDX6	Plasma cell
5.03165e-32	0.569232	0.826	0.772	1.69536e-27	P4HB	Plasma cell
5.54903e-32	0.155934	0.113	0.002	1.86969e-27	RP11-20G13.3	Plasma cell
6.56315e-32	-0.250616	0.227	0.404	2.21139e-27	KRBA1	Plasma cell
8.31505e-32	-0.306663	0.852	0.957	2.80167e-27	YBX1	Plasma cell
9.2983e-32	0.277655	0.17	0.032	3.13297e-27	LPAR6	Plasma cell
9.77482e-32	-0.289357	0.26	0.432	3.29353e-27	EIF2AK1	Plasma cell
1.01615e-31	-0.343864	0.755	0.899	3.42381e-27	DAB2	Plasma cell
1.42269e-31	-0.277073	0.242	0.422	4.79362e-27	GALNT11	Plasma cell
1.55154e-31	-0.32374	0.378	0.551	5.22776e-27	EI24	Plasma cell
1.78513e-31	-0.466969	0.841	0.945	6.01481e-27	CDKN1A	Plasma cell
1.80151e-31	-0.166453	0.059	0.179	6.07e-27	PLPPR5	Plasma cell
1.86641e-31	0.48908	0.309	0.133	6.28869e-27	SOD3	Plasma cell
1.90509e-31	0.472434	0.788	0.732	6.41901e-27	LGALS3	Plasma cell
2.06467e-31	-0.310683	0.733	0.847	6.95669e-27	FIS1	Plasma cell
2.25192e-31	0.616256	0.921	0.921	7.58761e-27	GSTP1	Plasma cell
2.52694e-31	0.486248	0.872	0.925	8.51427e-27	RPS27L	Plasma cell
2.58848e-31	-0.304267	0.815	0.956	8.72161e-27	ST13	Plasma cell
3.46976e-31	0.663214	0.509	0.347	1.1691e-26	HLA-F	Plasma cell
4.93301e-31	-0.300439	0.242	0.407	1.66213e-26	PPIL3	Plasma cell
5.45075e-31	0.204241	0.177	0.037	1.83658e-26	REPS2	Plasma cell
7.42805e-31	-0.308952	0.962	0.994	2.50281e-26	ATP1B1	Plasma cell
7.60702e-31	0.290541	0.289	0.115	2.56311e-26	RUNX1	Plasma cell
8.01135e-31	0.382513	0.319	0.153	2.69934e-26	BEST1	Plasma cell
9.02422e-31	1.07395	0.223	0.073	3.04062e-26	CPE	Plasma cell
9.22474e-31	-0.32785	0.417	0.599	3.10818e-26	TM7SF3	Plasma cell
9.71984e-31	-0.160271	0.04	0.143	3.275e-26	LINC00853	Plasma cell
1.00488e-30	0.477727	0.508	0.329	3.38583e-26	YPEL5	Plasma cell
1.0863e-30	0.183677	0.121	0.008	3.6602e-26	NRP2	Plasma cell
1.3636e-30	0.274461	0.11	0.003	4.59451e-26	RAMP1	Plasma cell
1.37599e-30	-0.276642	0.294	0.471	4.63625e-26	TMEM106B	Plasma cell
1.44789e-30	0.273093	0.209	0.059	4.87853e-26	ACP5	Plasma cell
1.75007e-30	-0.232893	0.133	0.284	5.8967e-26	CYS1	Plasma cell
2.1972e-30	0.433766	0.676	0.615	7.40325e-26	PSMB1	Plasma cell
2.28145e-30	-0.249358	0.14	0.295	7.68711e-26	SERTAD4-AS1	Plasma cell
2.48593e-30	0.574642	0.299	0.138	8.37609e-26	ARG2	Plasma cell
2.53916e-30	0.192435	0.143	0.02	8.55544e-26	KCNS3	Plasma cell
2.66377e-30	0.483901	0.778	0.748	8.97529e-26	TMEM258	Plasma cell
2.74756e-30	-0.323754	0.674	0.828	9.25764e-26	TNIP1	Plasma cell
2.96798e-30	0.534351	0.655	0.553	1.00003e-25	SELK	Plasma cell
3.13697e-30	0.188987	0.105	0.001	1.05697e-25	OLFM1	Plasma cell
3.42969e-30	-0.317657	0.464	0.646	1.1556e-25	PDZK1	Plasma cell
4.39013e-30	0.399064	0.662	0.534	1.47921e-25	COPE	Plasma cell
6.31357e-30	0.175444	0.102	0	2.12729e-25	LBP	Plasma cell
6.68955e-30	0.197715	0.201	0.054	2.25398e-25	ACYP2	Plasma cell
6.91068e-30	0.308482	0.25	0.092	2.32849e-25	EPSTI1	Plasma cell
6.97421e-30	-0.220848	0.166	0.33	2.34989e-25	SRF	Plasma cell
7.12222e-30	-0.322026	0.529	0.688	2.39976e-25	FBL	Plasma cell
7.92857e-30	0.440093	0.565	0.409	2.67145e-25	TECR	Plasma cell
8.28698e-30	0.272254	0.216	0.067	2.79222e-25	GALNT2	Plasma cell
8.33516e-30	-0.224606	0.98	1	2.80845e-25	RPS11	Plasma cell
8.6928e-30	0.288664	0.236	0.082	2.92895e-25	CARD16	Plasma cell
1.07568e-29	-0.256461	0.127	0.274	3.62438e-25	MT-ATP8	Plasma cell
1.1288e-29	-0.291437	0.734	0.868	3.80338e-25	SSBP1	Plasma cell
1.19299e-29	-0.266797	0.88	0.957	4.01965e-25	NDUFA4	Plasma cell
1.24943e-29	-0.174183	0.06	0.175	4.20984e-25	PCSK5	Plasma cell
1.26408e-29	0.399317	0.385	0.209	4.25918e-25	HIST1H2BD	Plasma cell
1.35054e-29	0.207211	0.122	0.01	4.55052e-25	PTN	Plasma cell
1.47059e-29	0.434161	0.435	0.26	4.95502e-25	POLR2H	Plasma cell
1.90776e-29	0.376761	0.257	0.099	6.42801e-25	FSTL1	Plasma cell
2.00324e-29	-0.251131	0.185	0.342	6.74972e-25	SRD5A3	Plasma cell
2.52646e-29	0.286647	0.183	0.046	8.51267e-25	ITM2C	Plasma cell
2.68315e-29	0.236658	0.172	0.039	9.04061e-25	GGH	Plasma cell
2.69656e-29	0.222031	0.136	0.018	9.08578e-25	GPX8	Plasma cell
2.79529e-29	-0.203673	0.111	0.25	9.41844e-25	SNX8	Plasma cell
3.01547e-29	0.562575	0.885	0.882	1.01603e-24	MCL1	Plasma cell
3.07117e-29	0.356659	0.154	0.03	1.0348e-24	TESC	Plasma cell
3.52562e-29	0.168203	0.114	0.007	1.18792e-24	FAM153B	Plasma cell
3.7174e-29	0.282872	0.19	0.052	1.25254e-24	NPEPL1	Plasma cell
4.02039e-29	-0.315199	0.312	0.486	1.35463e-24	UGT2A3	Plasma cell
4.35262e-29	-0.241527	0.121	0.257	1.46657e-24	FAM175A	Plasma cell
4.76818e-29	0.223314	0.135	0.018	1.60659e-24	AIF1	Plasma cell
5.68805e-29	0.415182	0.363	0.192	1.91653e-24	DHX36	Plasma cell
6.31022e-29	0.573031	0.689	0.537	2.12617e-24	SRSF7	Plasma cell
6.56732e-29	0.161007	0.134	0.017	2.21279e-24	ACSS3	Plasma cell
6.57658e-29	-0.272411	0.267	0.456	2.21591e-24	ID4	Plasma cell
6.64186e-29	0.398058	0.493	0.317	2.23791e-24	LEPROT	Plasma cell
6.71268e-29	-0.169499	0.975	0.999	2.26177e-24	RPS5	Plasma cell
6.88445e-29	-0.243814	0.164	0.313	2.31965e-24	TRIM4	Plasma cell
7.4095e-29	0.343188	0.313	0.146	2.49656e-24	IARS	Plasma cell
7.92144e-29	-0.24626	0.172	0.327	2.66905e-24	RP11-356J5.12	Plasma cell
9.03618e-29	0.228308	0.109	0.005	3.04465e-24	ABO	Plasma cell
1.09444e-28	-0.110674	0.715	0.94	3.68759e-24	RNASET2	Plasma cell
1.20318e-28	0.400654	0.813	0.773	4.05399e-24	ECH1	Plasma cell
1.44359e-28	0.181193	0.107	0.004	4.86403e-24	RP5-899B16.1	Plasma cell
1.59349e-28	-0.293754	0.367	0.542	5.3691e-24	BCL7B	Plasma cell
1.69904e-28	0.310674	0.333	0.163	5.72475e-24	TARS	Plasma cell
1.77303e-28	0.594032	0.773	0.672	5.97404e-24	HSPA5	Plasma cell
1.86897e-28	0.460625	0.451	0.29	6.2973e-24	SRGN	Plasma cell
1.94197e-28	0.376109	0.327	0.157	6.54328e-24	B4GALT1	Plasma cell
2.03821e-28	0.131094	0.103	0.003	6.86756e-24	GRIN2A	Plasma cell
2.18211e-28	0.381244	0.333	0.164	7.3524e-24	NFKB2	Plasma cell
2.42257e-28	-0.287112	0.222	0.377	8.1626e-24	RP11-792A8.4	Plasma cell
2.52296e-28	0.437664	0.789	0.744	8.50087e-24	TAGLN2	Plasma cell
4.2676e-28	0.499093	0.541	0.371	1.43793e-23	RSRP1	Plasma cell
4.26885e-28	0.491445	0.371	0.207	1.43835e-23	DNAJB11	Plasma cell
4.44133e-28	0.437867	0.847	0.853	1.49646e-23	CSTB	Plasma cell
4.57983e-28	0.516333	0.448	0.289	1.54313e-23	FNIP2	Plasma cell
5.02198e-28	0.251757	0.151	0.029	1.69211e-23	SULT1A1	Plasma cell
5.29497e-28	0.31153	0.162	0.037	1.78409e-23	ITIH5	Plasma cell
5.40123e-28	0.382266	0.736	0.667	1.81989e-23	FAM96B	Plasma cell
5.83021e-28	-0.212924	0.065	0.175	1.96443e-23	ANXA3	Plasma cell
6.32067e-28	-0.175434	0.05	0.153	2.12969e-23	ANXA13	Plasma cell
8.17011e-28	0.397421	0.46	0.288	2.75284e-23	SNRNP70	Plasma cell
8.53979e-28	0.275495	0.171	0.042	2.8774e-23	AGT	Plasma cell
9.25962e-28	0.425206	0.357	0.191	3.11994e-23	SHC1	Plasma cell
9.26482e-28	0.266707	0.216	0.072	3.12169e-23	SRPRB	Plasma cell
9.4403e-28	-0.274678	0.341	0.526	3.18081e-23	HIBADH	Plasma cell
9.84643e-28	-0.329397	0.69	0.813	3.31766e-23	DNPH1	Plasma cell
1.09442e-27	-0.325892	0.504	0.66	3.68755e-23	AMD1	Plasma cell
1.39095e-27	-0.266788	0.22	0.372	4.68667e-23	GGCT	Plasma cell
1.45855e-27	-0.171985	0.739	0.892	4.91445e-23	NAMPT	Plasma cell
1.45899e-27	0.343413	0.845	0.849	4.91593e-23	MYL12B	Plasma cell
1.49908e-27	-0.300685	0.64	0.842	5.05102e-23	COX7A2L	Plasma cell
1.50019e-27	1.09632	0.799	0.762	5.05474e-23	HSPA1A	Plasma cell
1.83401e-27	0.248907	0.197	0.059	6.1795e-23	ERN1	Plasma cell
1.8564e-27	0.214962	0.211	0.067	6.25495e-23	ARHGAP18	Plasma cell
2.09869e-27	0.279359	0.224	0.078	7.07134e-23	PDE7A	Plasma cell
2.25355e-27	0.179531	0.107	0.006	7.5931e-23	GNGT1	Plasma cell
2.57986e-27	-0.296926	0.375	0.534	8.69259e-23	MCTS1	Plasma cell
2.62937e-27	-0.337201	0.589	0.761	8.85938e-23	ACAA2	Plasma cell
2.92265e-27	0.441862	0.53	0.386	9.84757e-23	MIR4458HG	Plasma cell
2.97912e-27	0.383032	0.572	0.436	1.00378e-22	PSMB6	Plasma cell
3.21793e-27	0.210683	0.2	0.06	1.08425e-22	AC013461.1	Plasma cell
3.56897e-27	0.399507	0.717	0.633	1.20253e-22	MTDH	Plasma cell
3.8259e-27	0.380942	0.361	0.195	1.2891e-22	PPP1R2	Plasma cell
3.86714e-27	-0.260727	0.913	0.983	1.303e-22	UQCRB	Plasma cell
4.81551e-27	-0.169702	0.043	0.14	1.62254e-22	AC079630.2	Plasma cell
4.82218e-27	-0.228884	0.165	0.318	1.62478e-22	FUOM	Plasma cell
5.81148e-27	-0.318799	0.491	0.653	1.95812e-22	ACAT1	Plasma cell
6.43804e-27	0.444574	0.789	0.781	2.16923e-22	CANX	Plasma cell
7.55926e-27	-0.315103	0.139	0.274	2.54702e-22	CLDN2	Plasma cell
9.13536e-27	0.211362	0.183	0.052	3.07807e-22	ADAMTS4	Plasma cell
9.40815e-27	-0.281602	0.584	0.775	3.16998e-22	FAM213A	Plasma cell
9.53136e-27	-0.21333	0.118	0.25	3.2115e-22	AKR7A3	Plasma cell
9.81299e-27	-0.202974	0.233	0.403	3.30639e-22	GABPB1-AS1	Plasma cell
1.03564e-26	0.187422	0.101	0.004	3.48949e-22	RP11-81H14.2	Plasma cell
1.05998e-26	0.469629	0.285	0.129	3.57148e-22	TPM2	Plasma cell
1.06629e-26	0.435855	0.46	0.29	3.59275e-22	ITGAV	Plasma cell
1.1039e-26	0.387739	0.312	0.152	3.71946e-22	FKBP10	Plasma cell
1.21531e-26	-0.254469	0.152	0.292	4.09487e-22	PNMA6A	Plasma cell
1.22029e-26	-0.299033	0.541	0.693	4.11166e-22	TMEM14B	Plasma cell
1.34536e-26	0.376299	0.372	0.205	4.53306e-22	RPN1	Plasma cell
1.42483e-26	-0.386487	0.281	0.429	4.80082e-22	HSPB2	Plasma cell
1.45555e-26	-0.15638	0.05	0.151	4.90434e-22	TPRN	Plasma cell
1.46624e-26	0.175343	0.122	0.015	4.94034e-22	PTPRN2	Plasma cell
1.57472e-26	-0.297354	0.64	0.802	5.30585e-22	RHEB	Plasma cell
1.69358e-26	-0.168386	0.087	0.212	5.70635e-22	SPATA18	Plasma cell
1.69376e-26	0.323426	0.337	0.173	5.70696e-22	CCDC50	Plasma cell
1.85775e-26	-0.181426	0.043	0.138	6.25949e-22	PCDHB10	Plasma cell
1.94037e-26	-0.315665	0.63	0.794	6.5379e-22	SET	Plasma cell
2.15717e-26	0.407123	0.255	0.11	7.26837e-22	ISG20	Plasma cell
2.62732e-26	0.238224	0.181	0.05	8.8525e-22	C1orf132	Plasma cell
2.73795e-26	-0.27204	0.281	0.44	9.22526e-22	AAED1	Plasma cell
2.77639e-26	0.145536	0.106	0.008	9.35475e-22	EPO	Plasma cell
2.81989e-26	0.229559	0.129	0.02	9.50134e-22	DDIT4L	Plasma cell
2.87069e-26	0.177873	0.156	0.035	9.6725e-22	SLC7A5	Plasma cell
2.92264e-26	-0.309282	0.264	0.419	9.84756e-22	LACTB2	Plasma cell
2.95407e-26	0.23871	0.216	0.077	9.95344e-22	PPIF	Plasma cell
3.30203e-26	-0.353417	0.589	0.743	1.11259e-21	ODC1	Plasma cell
3.77297e-26	-0.19837	0.101	0.229	1.27126e-21	ZNF181	Plasma cell
3.83158e-26	0.741822	0.411	0.272	1.29101e-21	LOX	Plasma cell
4.38956e-26	-0.267522	0.872	0.977	1.47902e-21	CIRBP	Plasma cell
4.97742e-26	0.203461	0.17	0.044	1.67709e-21	ZMAT3	Plasma cell
5.11648e-26	-0.355995	0.488	0.641	1.72395e-21	PTGR1	Plasma cell
6.44612e-26	0.38879	0.533	0.391	2.17195e-21	CNIH4	Plasma cell
6.45959e-26	0.205389	0.146	0.03	2.17649e-21	SIPA1	Plasma cell
6.87789e-26	0.439462	0.584	0.447	2.31744e-21	AFF4	Plasma cell
6.96192e-26	-0.152419	0.046	0.145	2.34575e-21	PCDH10	Plasma cell
8.35296e-26	0.332378	0.28	0.127	2.81445e-21	HLA-G	Plasma cell
9.18193e-26	0.302378	0.283	0.129	3.09376e-21	ARL4C	Plasma cell
9.29799e-26	0.188171	0.17	0.045	3.13286e-21	EMP2	Plasma cell
1.07143e-25	-0.217582	0.989	1	3.61007e-21	RPS17	Plasma cell
1.07904e-25	-0.234918	0.16	0.298	3.63571e-21	HABP4	Plasma cell
1.09703e-25	0.353493	0.47	0.312	3.69635e-21	NQO2	Plasma cell
1.10155e-25	-0.289658	0.561	0.721	3.71156e-21	RPA3	Plasma cell
1.13674e-25	-0.124108	0.05	0.151	3.83012e-21	KCNJ3	Plasma cell
1.24276e-25	0.13776	0.12	0.015	4.18735e-21	STK39	Plasma cell
1.26551e-25	-0.209894	0.069	0.183	4.26399e-21	SLC13A1	Plasma cell
1.28129e-25	-0.278252	0.777	0.899	4.31719e-21	CA9	Plasma cell
1.34228e-25	-0.262849	0.984	1	4.52268e-21	RPL30	Plasma cell
1.38077e-25	-0.28398	0.342	0.495	4.65236e-21	NUDCD2	Plasma cell
1.48143e-25	0.475478	0.611	0.497	4.99154e-21	PRRC2C	Plasma cell
1.52135e-25	-0.285999	0.377	0.532	5.12605e-21	NEDD4L	Plasma cell
1.55714e-25	0.139971	0.144	0.028	5.24664e-21	MAP3K7CL	Plasma cell
1.76791e-25	0.164038	0.115	0.014	5.95681e-21	C1QTNF1	Plasma cell
1.97491e-25	-0.105764	0.917	0.958	6.65426e-21	MT-CYB	Plasma cell
2.10178e-25	-0.289257	0.431	0.584	7.08172e-21	IDH2	Plasma cell
2.66161e-25	-0.216336	0.122	0.252	8.96804e-21	RBMXL1	Plasma cell
2.71784e-25	0.18589	0.181	0.053	9.15748e-21	BID	Plasma cell
2.83047e-25	0.286029	0.303	0.145	9.53698e-21	SNHG12	Plasma cell
2.94016e-25	-0.249823	0.33	0.491	9.90659e-21	GLO1	Plasma cell
3.13078e-25	0.376331	0.558	0.443	1.05488e-20	SF3B5	Plasma cell
3.56496e-25	0.242994	0.163	0.043	1.20118e-20	TTC14	Plasma cell
3.65217e-25	0.38607	0.877	0.886	1.23056e-20	OST4	Plasma cell
4.46189e-25	0.409041	0.459	0.304	1.50339e-20	SELT	Plasma cell
4.57569e-25	0.442463	0.746	0.691	1.54173e-20	PDIA6	Plasma cell
5.01413e-25	0.498739	0.658	0.561	1.68946e-20	KRT10	Plasma cell
5.14975e-25	-0.314921	0.565	0.744	1.73516e-20	CCNG1	Plasma cell
5.19106e-25	0.446043	0.78	0.697	1.74907e-20	SON	Plasma cell
5.24794e-25	-0.239753	0.329	0.492	1.76824e-20	NAA10	Plasma cell
5.25844e-25	-0.0910574	0.025	0.104	1.77178e-20	NEGR1	Plasma cell
6.04862e-25	0.153884	0.117	0.015	2.03802e-20	TMEM92	Plasma cell
7.9605e-25	-0.281054	0.367	0.513	2.68221e-20	CTSH	Plasma cell
8.11114e-25	0.277122	0.239	0.1	2.73297e-20	GFPT1	Plasma cell
8.20257e-25	0.234415	0.119	0.017	2.76378e-20	EIF1AY	Plasma cell
1.01677e-24	0.1949	0.152	0.037	3.42591e-20	ITGA5	Plasma cell
1.05229e-24	-0.174839	0.084	0.197	3.54558e-20	TSPAN33	Plasma cell
1.12785e-24	0.424934	0.508	0.347	3.80018e-20	PET100	Plasma cell
1.18839e-24	-0.283424	0.554	0.711	4.00416e-20	CRIP2	Plasma cell
1.21855e-24	-0.279892	0.384	0.544	4.10579e-20	SLC9A3R1	Plasma cell
1.26181e-24	-0.237833	0.504	0.675	4.25155e-20	HSF4	Plasma cell
1.29149e-24	0.51392	0.795	0.73	4.35156e-20	HLA-DRB1	Plasma cell
1.37936e-24	0.439304	0.583	0.463	4.64762e-20	C5orf15	Plasma cell
1.48468e-24	0.423833	0.521	0.366	5.00247e-20	DDX24	Plasma cell
1.49779e-24	-0.275902	0.375	0.539	5.04665e-20	PPP1R10	Plasma cell
1.8186e-24	0.674156	0.959	0.986	6.1276e-20	HLA-C	Plasma cell
1.92578e-24	0.272254	0.218	0.081	6.48874e-20	FABP5	Plasma cell
2.53805e-24	-0.265843	0.32	0.48	8.55169e-20	STARD3NL	Plasma cell
2.60582e-24	-0.178334	0.073	0.18	8.78004e-20	KANSL1-AS1	Plasma cell
2.62404e-24	-0.188543	0.1	0.221	8.84145e-20	PDGFA	Plasma cell
2.80068e-24	0.39359	0.879	0.914	9.43661e-20	COX6B1	Plasma cell
3.01042e-24	-0.214667	0.147	0.282	1.01433e-19	RASSF6	Plasma cell
3.03626e-24	-0.236571	0.88	0.96	1.02304e-19	IER2	Plasma cell
3.3727e-24	0.125317	0.113	0.014	1.1364e-19	GFRA1	Plasma cell
3.6735e-24	0.216498	0.175	0.052	1.23775e-19	IL1B	Plasma cell
3.96541e-24	0.158899	0.118	0.018	1.3361e-19	FAM129A	Plasma cell
4.04974e-24	0.453128	0.58	0.455	1.36452e-19	PSME2	Plasma cell
4.13739e-24	-0.222988	0.167	0.306	1.39405e-19	GIPC2	Plasma cell
4.36181e-24	-0.254759	0.449	0.6	1.46967e-19	FAM127B	Plasma cell
4.37897e-24	0.410183	0.811	0.785	1.47545e-19	CD59	Plasma cell
4.54565e-24	0.443068	0.609	0.478	1.53161e-19	FOSL2	Plasma cell
4.57718e-24	0.329835	0.986	0.998	1.54223e-19	TPI1	Plasma cell
4.7789e-24	0.195199	0.169	0.049	1.6102e-19	SH3TC1	Plasma cell
5.70264e-24	-0.225887	0.17	0.304	1.92145e-19	WAC-AS1	Plasma cell
5.98948e-24	-0.24033	0.227	0.376	2.0181e-19	WIPI2	Plasma cell
6.16358e-24	0.401632	0.697	0.621	2.07676e-19	APRT	Plasma cell
6.46556e-24	0.257029	0.237	0.097	2.17851e-19	PLPP5	Plasma cell
7.44536e-24	0.206745	0.179	0.055	2.50864e-19	UBALD2	Plasma cell
8.23602e-24	0.833047	0.327	0.182	2.77504e-19	ISG15	Plasma cell
8.82185e-24	-0.153164	0.068	0.172	2.97243e-19	HAGHL	Plasma cell
9.3343e-24	-0.266305	0.662	0.865	3.1451e-19	TMEM91	Plasma cell
9.48915e-24	0.357628	0.756	0.699	3.19727e-19	NDUFB11	Plasma cell
1.02612e-23	0.218076	0.266	0.117	3.45741e-19	C11orf73	Plasma cell
1.05342e-23	-0.283111	0.624	0.767	3.5494e-19	ALDH1A1	Plasma cell
1.09622e-23	0.155065	0.119	0.019	3.69359e-19	TFCP2L1	Plasma cell
1.09869e-23	0.197428	0.102	0.01	3.70193e-19	HOXB-AS1	Plasma cell
1.27044e-23	0.216758	0.244	0.102	4.28062e-19	QKI	Plasma cell
1.3566e-23	-0.264226	0.561	0.694	4.57093e-19	CSDE1	Plasma cell
1.52859e-23	0.377856	0.528	0.399	5.15044e-19	CHMP4B	Plasma cell
1.66675e-23	-0.290867	0.344	0.482	5.61596e-19	MRPS23	Plasma cell
1.70431e-23	0.501616	0.805	0.718	5.74251e-19	EIF4A1	Plasma cell
1.85503e-23	0.416773	0.556	0.417	6.25035e-19	TOP1	Plasma cell
2.0009e-23	0.404645	0.863	0.842	6.74185e-19	TSC22D3	Plasma cell
2.19023e-23	0.197856	0.115	0.018	7.37976e-19	LTC4S	Plasma cell
2.316e-23	-0.18852	0.446	0.623	7.80352e-19	ENPEP	Plasma cell
2.39101e-23	0.197097	0.149	0.037	8.05628e-19	GJB2	Plasma cell
2.69253e-23	0.515177	0.918	0.882	9.0722e-19	JUN	Plasma cell
2.76337e-23	-0.247046	0.353	0.509	9.31089e-19	ATP6AP1	Plasma cell
3.04602e-23	0.355608	0.729	0.687	1.02633e-18	RBX1	Plasma cell
3.25546e-23	-0.206353	0.844	0.919	1.0969e-18	NDUFB2	Plasma cell
4.11963e-23	-0.210211	0.705	0.834	1.38807e-18	UGT2B7	Plasma cell
4.22693e-23	0.231126	0.98	1	1.42422e-18	VIM	Plasma cell
4.6438e-23	0.326982	0.477	0.314	1.56468e-18	SPAG7	Plasma cell
5.09836e-23	-0.271773	0.35	0.492	1.71784e-18	HTATIP2	Plasma cell
5.12992e-23	0.174258	0.126	0.025	1.72847e-18	HOXD1	Plasma cell
5.59026e-23	0.236553	0.159	0.045	1.88358e-18	PRKCA	Plasma cell
6.07176e-23	0.325291	0.274	0.133	2.04582e-18	LENG8	Plasma cell
6.60233e-23	-0.215813	0.204	0.348	2.22459e-18	PLBD1	Plasma cell
6.62743e-23	-0.137122	0.072	0.181	2.23305e-18	SLC6A19	Plasma cell
6.86847e-23	0.185793	0.2	0.072	2.31426e-18	EFCAB2	Plasma cell
6.89853e-23	-0.186708	0.982	1	2.32439e-18	RPL10A	Plasma cell
7.08285e-23	0.175302	0.156	0.043	2.38649e-18	SYT13	Plasma cell
8.04832e-23	0.263523	0.304	0.153	2.7118e-18	FEM1C	Plasma cell
9.31739e-23	0.40807	0.806	0.734	3.1394e-18	RBM39	Plasma cell
9.68895e-23	0.635009	0.144	0.038	3.26459e-18	C8orf4	Plasma cell
1.09886e-22	-0.175259	0.118	0.242	3.7025e-18	PAXIP1-AS1	Plasma cell
1.15769e-22	0.367642	0.192	0.071	3.90073e-18	LYZ	Plasma cell
1.32138e-22	-0.217894	0.802	0.956	4.45226e-18	IGFBP3	Plasma cell
1.40223e-22	0.115924	0.102	0.012	4.72467e-18	FAM26F	Plasma cell
1.47002e-22	-0.0981842	0.649	0.857	4.9531e-18	MYC	Plasma cell
1.52162e-22	-0.258701	0.545	0.697	5.12695e-18	POLR1D	Plasma cell
1.67455e-22	0.507512	0.932	0.94	5.64222e-18	HSPE1	Plasma cell
1.73289e-22	0.254156	0.268	0.126	5.83882e-18	ZNF189	Plasma cell
1.8383e-22	-0.230578	0.157	0.283	6.19396e-18	BLOC1S5	Plasma cell
2.2036e-22	-0.250501	0.332	0.486	7.42481e-18	CXXC5	Plasma cell
2.25152e-22	0.1554	0.106	0.014	7.58626e-18	RAB42	Plasma cell
2.37906e-22	-0.107203	0.027	0.101	8.01602e-18	RUNDC3B	Plasma cell
2.52618e-22	-0.235645	0.236	0.378	8.51172e-18	HPRT1	Plasma cell
2.61345e-22	0.141789	0.114	0.019	8.80577e-18	CBR3	Plasma cell
2.62156e-22	-0.109257	0.033	0.112	8.83309e-18	ABCB1	Plasma cell
2.66403e-22	0.185123	0.15	0.041	8.97618e-18	RNF165	Plasma cell
2.92505e-22	0.356062	0.501	0.358	9.85568e-18	CBR1	Plasma cell
3.04616e-22	0.300283	0.249	0.111	1.02637e-17	NR4A2	Plasma cell
3.13115e-22	0.226791	0.104	0.014	1.05501e-17	LTBP4	Plasma cell
3.87329e-22	0.313419	0.238	0.105	1.30507e-17	MALL	Plasma cell
4.21618e-22	-0.21441	0.327	0.487	1.4206e-17	POLD2	Plasma cell
5.11783e-22	-0.234701	0.159	0.284	1.7244e-17	MLYCD	Plasma cell
5.13708e-22	0.156531	0.162	0.049	1.73089e-17	VIM-AS1	Plasma cell
5.43114e-22	0.47349	0.751	0.664	1.82997e-17	CD151	Plasma cell
5.46653e-22	0.14633	0.114	0.02	1.84189e-17	ZNF426	Plasma cell
5.93155e-22	-0.317037	0.355	0.511	1.99858e-17	AKAP12	Plasma cell
5.98951e-22	-0.219611	0.324	0.483	2.01811e-17	TRIP10	Plasma cell
7.01647e-22	0.487354	0.752	0.718	2.36413e-17	EZR	Plasma cell
7.02287e-22	0.261144	0.127	0.029	2.36629e-17	FGFR4	Plasma cell
7.03719e-22	0.30905	0.361	0.211	2.37111e-17	EPHX1	Plasma cell
7.27857e-22	0.275837	0.171	0.057	2.45244e-17	NCEH1	Plasma cell
7.29678e-22	-0.105393	0.036	0.116	2.45858e-17	WDR72	Plasma cell
7.32673e-22	0.517863	0.574	0.45	2.46867e-17	CITED2	Plasma cell
7.42314e-22	-0.239453	0.325	0.468	2.50115e-17	ARMC10	Plasma cell
8.02466e-22	0.119369	0.122	0.024	2.70383e-17	LINC00475	Plasma cell
8.3362e-22	0.375962	0.648	0.559	2.8088e-17	ATOX1	Plasma cell
8.95773e-22	-0.247601	0.349	0.503	3.01822e-17	TMEM38B	Plasma cell
9.07885e-22	-0.172262	0.139	0.267	3.05903e-17	RP11-680F8.1	Plasma cell
9.11416e-22	0.351231	0.285	0.145	3.07093e-17	CDH16	Plasma cell
1.07676e-21	-0.130487	0.036	0.116	3.62804e-17	KB-1732A1.1	Plasma cell
1.36967e-21	-0.156071	0.985	1	4.61497e-17	GNB2L1	Plasma cell
1.39946e-21	-0.25222	0.344	0.484	4.71533e-17	ARL2BP	Plasma cell
1.41632e-21	0.147477	0.132	0.032	4.77214e-17	LINC00462	Plasma cell
1.47862e-21	0.243128	0.205	0.082	4.98207e-17	ATP6V1A	Plasma cell
1.48166e-21	0.348012	0.39	0.24	4.99232e-17	CCNH	Plasma cell
1.53675e-21	0.321176	0.773	0.726	5.17794e-17	YWHAE	Plasma cell
1.63184e-21	0.183574	0.168	0.055	5.49834e-17	MIF-AS1	Plasma cell
1.6651e-21	-0.256326	0.61	0.765	5.61039e-17	TCEA3	Plasma cell
1.83855e-21	0.469726	0.965	0.986	6.19481e-17	SERF2	Plasma cell
1.87462e-21	0.23629	0.243	0.107	6.31636e-17	SLC25A36	Plasma cell
1.88566e-21	-0.218027	0.322	0.477	6.35355e-17	RAB3IP	Plasma cell
1.90363e-21	0.181947	0.164	0.051	6.41408e-17	GABARAP	Plasma cell
1.94851e-21	-0.276205	0.634	0.783	6.56529e-17	CAMLG	Plasma cell
1.95025e-21	0.384852	0.693	0.67	6.57117e-17	BNIP3L	Plasma cell
1.97234e-21	0.382978	0.74	0.72	6.64562e-17	PTTG1IP	Plasma cell
2.16456e-21	-0.289466	0.598	0.729	7.29326e-17	EIF3I	Plasma cell
2.32388e-21	0.668135	0.463	0.399	7.8301e-17	COX7A1	Plasma cell
2.92468e-21	-0.228076	0.946	0.991	9.85441e-17	TMEM176A	Plasma cell
2.96017e-21	0.354013	0.306	0.164	9.97399e-17	H1FX	Plasma cell
3.06302e-21	0.306471	0.332	0.187	1.03205e-16	SPCS3	Plasma cell
3.21787e-21	-0.293113	0.379	0.514	1.08423e-16	MAOB	Plasma cell
3.45226e-21	-0.149193	0.095	0.207	1.16321e-16	HSD11B2	Plasma cell
3.59911e-21	-0.295274	0.3	0.441	1.21268e-16	ZYX	Plasma cell
3.65197e-21	0.543256	0.764	0.698	1.23049e-16	TYMP	Plasma cell
3.68264e-21	0.225576	0.226	0.095	1.24083e-16	ELP5	Plasma cell
4.28969e-21	0.298872	0.364	0.215	1.44537e-16	ASPH	Plasma cell
4.31669e-21	0.141042	0.117	0.023	1.45446e-16	CRISPLD2	Plasma cell
4.7316e-21	-0.180111	0.104	0.214	1.59427e-16	SLC25A43	Plasma cell
6.2444e-21	0.312107	0.31	0.169	2.10399e-16	ZEB2	Plasma cell
6.5239e-21	0.375451	0.398	0.258	2.19816e-16	HSD3B7	Plasma cell
6.5246e-21	-0.25932	0.253	0.394	2.1984e-16	ALPK2	Plasma cell
6.72515e-21	0.264987	0.278	0.14	2.26597e-16	PPP2R2A	Plasma cell
7.13239e-21	0.168065	0.172	0.058	2.40319e-16	ATP2B4	Plasma cell
7.542e-21	-0.168581	0.087	0.191	2.5412e-16	TTLL7	Plasma cell
7.70286e-21	0.428621	0.791	0.733	2.5954e-16	PDIA3	Plasma cell
8.07098e-21	0.158551	0.142	0.038	2.71944e-16	LDOC1	Plasma cell
8.6322e-21	0.44278	0.81	0.764	2.90853e-16	ZFP36L1	Plasma cell
9.0706e-21	0.327311	0.256	0.125	3.05625e-16	TM4SF18	Plasma cell
9.4988e-21	0.32669	0.229	0.106	3.20052e-16	SPINT1	Plasma cell
1.01944e-20	-0.237276	0.263	0.399	3.4349e-16	COX11	Plasma cell
1.06983e-20	0.193507	0.12	0.026	3.60468e-16	HIST1H2BC	Plasma cell
1.15117e-20	0.210815	0.114	0.023	3.87874e-16	GBP3	Plasma cell
1.27882e-20	0.185857	0.113	0.022	4.30886e-16	DDX3Y	Plasma cell
1.36784e-20	0.266968	0.223	0.099	4.6088e-16	SIAH2	Plasma cell
1.44554e-20	-0.18338	0.989	1	4.87059e-16	RPL36	Plasma cell
1.5218e-20	0.328042	0.447	0.319	5.12755e-16	TMEM18	Plasma cell
1.61755e-20	0.427131	0.677	0.63	5.45018e-16	NGFRAP1	Plasma cell
1.68391e-20	0.465555	0.395	0.257	5.67376e-16	AGRN	Plasma cell
1.70177e-20	-0.209687	0.155	0.275	5.73393e-16	RP11-807H17.1	Plasma cell
1.88128e-20	-0.176253	0.188	0.319	6.3388e-16	TMEM60	Plasma cell
1.98802e-20	0.296462	0.267	0.132	6.69845e-16	TFRC	Plasma cell
2.0118e-20	0.229884	0.236	0.107	6.77857e-16	STX16	Plasma cell
2.11527e-20	-0.226898	0.787	0.905	7.1272e-16	HNRNPK	Plasma cell
2.44678e-20	-0.248727	0.34	0.48	8.2442e-16	MEAF6	Plasma cell
2.48863e-20	0.171368	0.117	0.025	8.3852e-16	IL4I1	Plasma cell
2.50008e-20	-0.273246	0.494	0.628	8.42376e-16	HEXB	Plasma cell
2.51494e-20	-0.191692	0.967	0.999	8.47385e-16	RPL14	Plasma cell
2.66915e-20	-0.143233	0.073	0.17	8.99344e-16	KLF15	Plasma cell
2.93596e-20	0.15802	0.141	0.039	9.89242e-16	CCDC58	Plasma cell
2.9406e-20	-0.227508	0.263	0.397	9.90807e-16	MECP2	Plasma cell
2.99229e-20	-0.230233	0.577	0.724	1.00822e-15	MMP24-AS1	Plasma cell
3.12556e-20	-0.245397	0.491	0.628	1.05312e-15	HINT2	Plasma cell
3.29593e-20	0.340398	0.781	0.802	1.11053e-15	PLA2G16	Plasma cell
3.4491e-20	-0.238487	0.657	0.774	1.16214e-15	AURKAIP1	Plasma cell
3.62339e-20	0.418499	0.659	0.559	1.22087e-15	SDC4	Plasma cell
3.72665e-20	0.163425	0.125	0.03	1.25566e-15	PTTG1	Plasma cell
3.73124e-20	-0.175677	0.083	0.181	1.2572e-15	CPM	Plasma cell
4.01225e-20	0.366495	0.694	0.649	1.35189e-15	CALM3	Plasma cell
4.05723e-20	0.279863	0.234	0.106	1.36704e-15	APOL2	Plasma cell
4.40407e-20	0.453152	0.682	0.592	1.48391e-15	TAPBP	Plasma cell
4.54267e-20	0.164095	0.148	0.044	1.53061e-15	SMOX	Plasma cell
4.76985e-20	0.620984	0.21	0.098	1.60715e-15	PDLIM4	Plasma cell
4.85496e-20	0.339599	0.507	0.383	1.63583e-15	RNASEH2C	Plasma cell
5.10196e-20	0.427973	0.834	0.802	1.71906e-15	BSG	Plasma cell
5.25792e-20	-0.204101	0.221	0.356	1.7716e-15	DIXDC1	Plasma cell
5.65101e-20	-0.2011	0.428	0.582	1.90405e-15	ATP11A	Plasma cell
5.84752e-20	-0.179396	0.04	0.118	1.97026e-15	EDN2	Plasma cell
6.28744e-20	-0.227533	0.164	0.281	2.11849e-15	F8A1	Plasma cell
6.41087e-20	0.174504	0.168	0.058	2.16008e-15	PHGDH	Plasma cell
6.76158e-20	-0.23331	0.185	0.312	2.27825e-15	C6orf223	Plasma cell
7.13981e-20	-0.274008	0.468	0.607	2.40569e-15	MRPS33	Plasma cell
7.23913e-20	0.31834	0.736	0.696	2.43915e-15	LMAN2	Plasma cell
7.42105e-20	0.24393	0.229	0.104	2.50045e-15	ZBTB43	Plasma cell
7.69639e-20	0.303372	0.229	0.103	2.59322e-15	MARCKSL1	Plasma cell
8.3569e-20	0.329916	0.664	0.578	2.81577e-15	RAB1A	Plasma cell
8.85997e-20	0.34556	0.607	0.507	2.98528e-15	CISD1	Plasma cell
8.91174e-20	0.212375	0.242	0.112	3.00272e-15	MSRA	Plasma cell
9.02537e-20	0.183822	0.162	0.055	3.04101e-15	DMTN	Plasma cell
9.65225e-20	0.367367	0.574	0.46	3.25223e-15	TGOLN2	Plasma cell
9.66419e-20	0.185246	0.178	0.066	3.25625e-15	IMPAD1	Plasma cell
9.68157e-20	-0.146864	0.995	1	3.26211e-15	RPL37	Plasma cell
9.93377e-20	-0.159352	0.064	0.153	3.34708e-15	HPGD	Plasma cell
9.95657e-20	0.435763	0.501	0.373	3.35477e-15	NAA38	Plasma cell
1.04831e-19	-0.163986	0.082	0.181	3.53217e-15	PEG10	Plasma cell
1.17657e-19	-0.239329	0.408	0.543	3.96435e-15	PPP1CC	Plasma cell
1.23576e-19	-0.119801	0.042	0.122	4.16377e-15	C1orf210	Plasma cell
1.25289e-19	-0.176057	0.127	0.239	4.22148e-15	RP11-490M8.1	Plasma cell
1.29424e-19	-0.236484	0.531	0.669	4.36082e-15	NFIC	Plasma cell
1.35758e-19	-0.258726	0.722	0.867	4.57423e-15	EIF4B	Plasma cell
1.47969e-19	0.3328	0.657	0.537	4.98568e-15	VPS28	Plasma cell
1.50261e-19	1.26044	0.549	0.455	5.06289e-15	VCAM1	Plasma cell
1.84974e-19	0.140239	0.105	0.02	6.23253e-15	COPZ2	Plasma cell
1.85693e-19	-0.180746	0.254	0.395	6.25673e-15	GUSB	Plasma cell
1.91308e-19	-0.230787	0.216	0.336	6.44595e-15	ZNF32	Plasma cell
1.94628e-19	0.122805	0.101	0.017	6.5578e-15	TANC2	Plasma cell
1.94651e-19	0.22274	0.273	0.141	6.55856e-15	RBKS	Plasma cell
1.95542e-19	0.346178	0.666	0.566	6.58859e-15	TMED10	Plasma cell
1.9637e-19	-0.25045	0.182	0.311	6.61649e-15	CLEC18C	Plasma cell
2.25108e-19	-0.175353	0.196	0.33	7.58481e-15	PSMG3	Plasma cell
2.32024e-19	-0.25301	0.32	0.452	7.81783e-15	LETMD1	Plasma cell
2.46462e-19	-0.229019	0.503	0.64	8.3043e-15	PDAP1	Plasma cell
2.77259e-19	-0.227438	0.557	0.693	9.34195e-15	POLR2J	Plasma cell
2.94795e-19	0.226942	0.213	0.095	9.93283e-15	RGS1	Plasma cell
3.07525e-19	0.316195	0.601	0.48	1.03617e-14	PSMB3	Plasma cell
3.35676e-19	0.250857	0.231	0.109	1.13103e-14	FAM129B	Plasma cell
3.51365e-19	0.371205	0.45	0.311	1.18389e-14	ABCC3	Plasma cell
3.626e-19	0.289724	0.814	0.825	1.22175e-14	POMP	Plasma cell
4.12358e-19	0.240426	0.164	0.059	1.3894e-14	DUSP2	Plasma cell
4.56763e-19	-0.144232	0.079	0.174	1.53902e-14	MTURN	Plasma cell
4.61696e-19	-0.223563	0.29	0.423	1.55564e-14	GDI1	Plasma cell
4.65254e-19	-0.178216	0.175	0.305	1.56763e-14	SLC25A33	Plasma cell
4.79799e-19	-0.161363	0.156	0.28	1.61664e-14	SLC17A4	Plasma cell
4.81292e-19	-0.111809	0.04	0.115	1.62167e-14	TPPP	Plasma cell
4.85297e-19	0.141406	0.115	0.026	1.63516e-14	MYO10	Plasma cell
4.99976e-19	0.294385	0.852	0.862	1.68462e-14	SEC61B	Plasma cell
5.16299e-19	-0.213704	0.439	0.597	1.73962e-14	PFKFB3	Plasma cell
5.17536e-19	0.309322	0.171	0.067	1.74378e-14	ATHL1	Plasma cell
5.39692e-19	0.201327	0.172	0.065	1.81844e-14	TSTA3	Plasma cell
5.61464e-19	-0.193243	0.144	0.257	1.8918e-14	ALPL	Plasma cell
6.09203e-19	0.3077	0.238	0.117	2.05265e-14	PLEC	Plasma cell
6.56192e-19	0.143104	0.131	0.037	2.21097e-14	ARHGEF2	Plasma cell
6.7457e-19	0.300722	0.45	0.314	2.27289e-14	COMMD1	Plasma cell
6.76743e-19	0.138008	0.131	0.037	2.28022e-14	STK17B	Plasma cell
6.79762e-19	-0.197903	0.431	0.57	2.29039e-14	WBSCR22	Plasma cell
6.82907e-19	-0.119983	0.064	0.152	2.30099e-14	XRRA1	Plasma cell
7.06226e-19	0.318695	0.405	0.28	2.37956e-14	C11orf96	Plasma cell
7.11217e-19	0.183008	0.188	0.076	2.39637e-14	LXN	Plasma cell
8.01688e-19	-0.187474	0.226	0.358	2.70121e-14	YBEY	Plasma cell
8.0966e-19	-0.174994	0.082	0.178	2.72807e-14	SEMA4A	Plasma cell
8.13914e-19	-0.280753	0.562	0.693	2.7424e-14	SERPINB1	Plasma cell
8.52964e-19	-0.17134	0.297	0.435	2.87398e-14	TP53TG1	Plasma cell
9.2416e-19	0.309943	0.409	0.271	3.11387e-14	CTSZ	Plasma cell
9.33879e-19	-0.124133	0.083	0.18	3.14661e-14	CPSF4	Plasma cell
1.00052e-18	-0.175533	0.186	0.307	3.37115e-14	NHSL2	Plasma cell
1.16227e-18	0.377046	0.592	0.472	3.91614e-14	TCF25	Plasma cell
1.19122e-18	0.140243	0.1	0.019	4.01371e-14	RPL39L	Plasma cell
1.29423e-18	0.423125	0.505	0.385	4.3608e-14	LPCAT1	Plasma cell
1.30956e-18	0.155388	0.17	0.063	4.41244e-14	FOXO1	Plasma cell
1.34571e-18	-0.203731	0.27	0.405	4.53422e-14	NT5C3A	Plasma cell
1.38431e-18	0.227271	0.23	0.109	4.66429e-14	FLNB	Plasma cell
1.56187e-18	0.195349	0.184	0.074	5.26255e-14	IDH1	Plasma cell
1.59073e-18	0.203609	0.127	0.035	5.3598e-14	PYCARD	Plasma cell
1.6997e-18	-0.167502	0.755	0.911	5.72695e-14	TNFRSF12A	Plasma cell
1.82531e-18	0.144542	0.117	0.029	6.15021e-14	CDC42EP3	Plasma cell
1.84422e-18	-0.193143	0.496	0.629	6.21391e-14	CCT6A	Plasma cell
1.94088e-18	0.344076	0.646	0.571	6.5396e-14	FAM162A	Plasma cell
2.04934e-18	-0.129798	0.08	0.176	6.90505e-14	SLC22A4	Plasma cell
2.0516e-18	-0.219904	0.818	0.934	6.91266e-14	USMG5	Plasma cell
2.14572e-18	-0.186055	0.169	0.287	7.22979e-14	RFC2	Plasma cell
2.24418e-18	0.31282	0.835	0.819	7.56155e-14	LDHB	Plasma cell
2.61146e-18	0.304879	0.849	0.876	8.79905e-14	ATF4	Plasma cell
2.9683e-18	0.369998	0.588	0.482	1.00014e-13	TMCO1	Plasma cell
3.12705e-18	0.375127	0.572	0.46	1.05363e-13	TSPAN4	Plasma cell
3.31116e-18	-0.21739	0.527	0.67	1.11566e-13	TMEM230	Plasma cell
3.45116e-18	-0.140241	0.974	0.997	1.16283e-13	CD24	Plasma cell
3.61758e-18	0.240851	0.296	0.164	1.21891e-13	STX8	Plasma cell
3.62097e-18	-0.246901	0.175	0.29	1.22005e-13	PHLDB1	Plasma cell
3.63735e-18	0.270254	0.307	0.176	1.22557e-13	CFI	Plasma cell
3.80958e-18	0.418234	0.673	0.581	1.2836e-13	HNRNPH1	Plasma cell
3.88994e-18	0.347138	0.329	0.2	1.31068e-13	EIF4G1	Plasma cell
4.59833e-18	0.38141	0.691	0.615	1.54936e-13	NDUFA13	Plasma cell
4.64295e-18	0.335248	0.704	0.634	1.56439e-13	SRRM2	Plasma cell
5.32623e-18	-0.248673	0.737	0.868	1.79462e-13	UBE2D2	Plasma cell
5.4045e-18	0.15655	0.11	0.026	1.82099e-13	SAMD9L	Plasma cell
6.25544e-18	-0.221269	0.236	0.364	2.10771e-13	MGP	Plasma cell
6.55855e-18	-0.171054	0.102	0.204	2.20984e-13	AASS	Plasma cell
6.78586e-18	0.38785	0.541	0.432	2.28643e-13	TXNDC17	Plasma cell
6.93352e-18	-0.234275	0.298	0.422	2.33618e-13	PHYH	Plasma cell
7.33419e-18	0.412313	0.382	0.258	2.47118e-13	RBP5	Plasma cell
7.35138e-18	0.278006	0.884	0.91	2.47697e-13	MGST3	Plasma cell
7.71211e-18	0.215177	0.291	0.158	2.59852e-13	CHCHD7	Plasma cell
7.80053e-18	0.340331	0.359	0.229	2.62831e-13	GOLGB1	Plasma cell
8.0678e-18	0.350417	0.996	1	2.71837e-13	UBC	Plasma cell
8.26898e-18	0.35464	0.535	0.423	2.78615e-13	RNF7	Plasma cell
8.78816e-18	0.406743	0.518	0.409	2.96108e-13	TCN2	Plasma cell
9.2075e-18	-0.261581	0.399	0.528	3.10238e-13	HRSP12	Plasma cell
9.46017e-18	0.268067	0.357	0.224	3.18751e-13	PPIC	Plasma cell
9.91103e-18	0.272612	0.171	0.067	3.33942e-13	MAL2	Plasma cell
1.03006e-17	-0.10148	0.039	0.111	3.47067e-13	SERTAD4	Plasma cell
1.04146e-17	0.325008	0.719	0.643	3.50909e-13	YWHAZ	Plasma cell
1.10076e-17	0.143733	0.104	0.023	3.7089e-13	ANO10	Plasma cell
1.16851e-17	0.31892	0.306	0.18	3.93717e-13	ATP13A3	Plasma cell
1.17488e-17	-0.2258	0.414	0.553	3.95865e-13	METTL5	Plasma cell
1.30165e-17	-0.244992	0.164	0.282	4.38578e-13	CLCF1	Plasma cell
1.30224e-17	-0.235501	0.511	0.641	4.38778e-13	LAMTOR1	Plasma cell
1.32561e-17	0.366628	0.664	0.581	4.46651e-13	UBXN4	Plasma cell
1.32921e-17	0.329319	0.681	0.626	4.47864e-13	RAB13	Plasma cell
1.39161e-17	0.225835	0.276	0.147	4.68888e-13	IFNGR1	Plasma cell
1.44809e-17	-0.187645	0.332	0.463	4.87918e-13	WDR45B	Plasma cell
1.46755e-17	-0.212526	0.678	0.796	4.94477e-13	CKB	Plasma cell
1.46755e-17	0.223301	0.204	0.094	4.94478e-13	ALDH1L1	Plasma cell
1.5195e-17	-0.187489	0.135	0.239	5.1198e-13	MIF4GD	Plasma cell
1.57983e-17	0.176778	0.181	0.074	5.32309e-13	SUCO	Plasma cell
1.62565e-17	-0.118785	0.99	1	5.47746e-13	RPS7	Plasma cell
1.79333e-17	-0.165303	0.541	0.692	6.04244e-13	2023-09-07	Plasma cell
1.81102e-17	-0.191261	0.217	0.341	6.10206e-13	C1GALT1	Plasma cell
1.81826e-17	-0.220512	0.24	0.361	6.12645e-13	SLC16A12	Plasma cell
1.92067e-17	0.370448	0.923	0.93	6.47151e-13	COX6A1	Plasma cell
2.10602e-17	0.239819	0.293	0.166	7.09601e-13	DERL2	Plasma cell
2.13279e-17	-0.155151	0.185	0.315	7.18622e-13	BARX2	Plasma cell
2.27767e-17	0.16213	0.176	0.071	7.67437e-13	LAMA4	Plasma cell
2.67266e-17	-0.209095	0.605	0.725	9.00526e-13	EIF4H	Plasma cell
2.7552e-17	-0.186838	0.267	0.409	9.28338e-13	VWF	Plasma cell
2.7574e-17	0.186028	0.185	0.078	9.29079e-13	MRPS22	Plasma cell
2.86097e-17	-0.170908	0.956	0.997	9.63975e-13	NPM1	Plasma cell
2.86572e-17	0.120389	0.112	0.028	9.65577e-13	C1orf21	Plasma cell
3.16652e-17	0.203829	0.179	0.075	1.06693e-12	COPG1	Plasma cell
3.19065e-17	0.279937	0.246	0.129	1.07506e-12	PARP14	Plasma cell
3.65855e-17	0.332065	0.286	0.165	1.23271e-12	SLCO4A1	Plasma cell
4.13555e-17	-0.15967	0.168	0.283	1.39343e-12	RAB40B	Plasma cell
4.18257e-17	-0.230584	0.243	0.355	1.40927e-12	TDP2	Plasma cell
4.6576e-17	-0.134829	0.074	0.161	1.56933e-12	GPR146	Plasma cell
4.78428e-17	0.553817	0.366	0.239	1.61201e-12	AMN	Plasma cell
4.84827e-17	0.273888	0.472	0.339	1.63357e-12	GRINA	Plasma cell
4.88767e-17	-0.255523	0.386	0.507	1.64685e-12	FAM195A	Plasma cell
4.89051e-17	0.280301	0.406	0.278	1.64781e-12	MGMT	Plasma cell
5.22351e-17	-0.230497	0.402	0.528	1.76001e-12	MXI1	Plasma cell
5.4883e-17	0.42368	0.214	0.104	1.84923e-12	RGS2	Plasma cell
5.5401e-17	-0.217629	0.291	0.411	1.86668e-12	POLR3GL	Plasma cell
5.72151e-17	0.292777	0.536	0.411	1.92781e-12	CSRP2	Plasma cell
6.14016e-17	-0.226082	0.243	0.365	2.06887e-12	PHIP	Plasma cell
6.18209e-17	-0.2061	0.149	0.254	2.08299e-12	SLC5A10	Plasma cell
6.8768e-17	0.291063	0.771	0.749	2.31707e-12	C11orf31	Plasma cell
7.01534e-17	0.289051	0.35	0.223	2.36375e-12	FXR1	Plasma cell
7.17786e-17	-0.214905	0.372	0.501	2.41851e-12	MPLKIP	Plasma cell
7.24763e-17	0.419909	0.55	0.465	2.44202e-12	SYNPO	Plasma cell
7.49569e-17	0.180908	0.106	0.026	2.5256e-12	RP11-284H18.1	Plasma cell
7.64757e-17	0.386773	0.495	0.376	2.57677e-12	SPTBN1	Plasma cell
7.97753e-17	-0.150406	0.994	1	2.68795e-12	RPS15	Plasma cell
8.17327e-17	0.204852	0.182	0.078	2.7539e-12	WARS	Plasma cell
8.17355e-17	0.198838	0.227	0.112	2.754e-12	PTPN14	Plasma cell
8.35434e-17	0.270962	0.183	0.083	2.81491e-12	FOXJ3	Plasma cell
8.88174e-17	-0.184348	0.996	1	2.99261e-12	RPS19	Plasma cell
9.16687e-17	0.256048	0.314	0.184	3.08868e-12	CCL4	Plasma cell
9.30615e-17	-0.194598	0.106	0.199	3.13561e-12	SMIM2-AS1	Plasma cell
9.34956e-17	0.418945	0.511	0.396	3.15024e-12	RRBP1	Plasma cell
9.49957e-17	0.37499	0.814	0.826	3.20078e-12	ATP5I	Plasma cell
9.94732e-17	0.310377	0.543	0.425	3.35165e-12	RAB2A	Plasma cell
1.0639e-16	-0.218561	0.748	0.864	3.58469e-12	PTGES3	Plasma cell
1.07371e-16	-0.212584	0.163	0.275	3.61775e-12	LRIF1	Plasma cell
1.08603e-16	0.31668	0.277	0.158	3.65926e-12	FNDC3B	Plasma cell
1.12348e-16	0.262319	0.478	0.346	3.78544e-12	ATP6V1E1	Plasma cell
1.13982e-16	0.146611	0.118	0.034	3.84052e-12	ENTPD6	Plasma cell
1.15041e-16	0.2581	0.428	0.296	3.87619e-12	SFT2D1	Plasma cell
1.28197e-16	0.137939	0.117	0.033	4.31948e-12	XAF1	Plasma cell
1.30009e-16	0.13343	0.148	0.053	4.38054e-12	FAM65B	Plasma cell
1.33391e-16	0.26915	0.252	0.136	4.49446e-12	FKBP11	Plasma cell
1.34063e-16	-0.146146	0.091	0.181	4.51713e-12	ZNF354A	Plasma cell
1.42712e-16	-0.115533	0.041	0.109	4.80855e-12	C10orf107	Plasma cell
1.46718e-16	0.174242	0.195	0.088	4.9435e-12	HSPA13	Plasma cell
1.46794e-16	-0.178426	0.13	0.233	4.94609e-12	THAP5	Plasma cell
1.47891e-16	0.298327	0.812	0.785	4.98304e-12	EIF4A2	Plasma cell
1.52633e-16	-0.0631105	0.356	0.503	5.14283e-12	ID3	Plasma cell
1.54722e-16	-0.0532476	0.163	0.296	5.2132e-12	SLC5A1	Plasma cell
1.68241e-16	0.281381	0.919	0.955	5.66873e-12	SLC25A6	Plasma cell
1.72066e-16	0.340707	0.739	0.703	5.79759e-12	TMED9	Plasma cell
1.77013e-16	0.172252	0.101	0.024	5.96428e-12	RGL3	Plasma cell
1.81321e-16	0.169879	0.164	0.066	6.10945e-12	GGCX	Plasma cell
1.8632e-16	0.281126	0.356	0.225	6.27787e-12	U2SURP	Plasma cell
1.86545e-16	0.275022	0.272	0.153	6.28544e-12	ANKLE2	Plasma cell
1.90076e-16	0.413599	0.86	0.849	6.40443e-12	HSPD1	Plasma cell
1.99703e-16	0.312478	0.793	0.772	6.7288e-12	RBM8A	Plasma cell
2.27699e-16	0.321331	0.336	0.215	7.67211e-12	CHPF	Plasma cell
2.52377e-16	0.330671	0.39	0.258	8.50358e-12	PLPP3	Plasma cell
2.52606e-16	0.170484	0.132	0.044	8.51132e-12	ALG3	Plasma cell
2.57423e-16	0.293364	0.719	0.675	8.67362e-12	NDUFB9	Plasma cell
2.83631e-16	0.281769	0.353	0.223	9.55668e-12	MFSD10	Plasma cell
2.91046e-16	-0.164827	0.137	0.24	9.80651e-12	AIMP2	Plasma cell
3.03227e-16	0.182643	0.159	0.064	1.02169e-11	SLC33A1	Plasma cell
3.10996e-16	-0.207491	0.588	0.714	1.04787e-11	GNB2	Plasma cell
3.60994e-16	-0.238975	0.877	0.966	1.21633e-11	BNIP3	Plasma cell
3.65293e-16	0.153398	0.114	0.032	1.23082e-11	PRKD3	Plasma cell
3.75348e-16	-0.0937272	0.036	0.101	1.2647e-11	HOXA3	Plasma cell
3.90468e-16	0.287437	0.387	0.259	1.31564e-11	ATP1B3	Plasma cell
4.16316e-16	-0.19571	0.325	0.452	1.40274e-11	DGCR5	Plasma cell
4.22913e-16	-0.20909	0.6	0.72	1.42496e-11	MDH2	Plasma cell
4.23152e-16	0.180811	0.188	0.083	1.42577e-11	LINC00869	Plasma cell
4.24975e-16	-0.18369	0.359	0.492	1.43191e-11	PCF11	Plasma cell
4.55958e-16	0.186066	0.208	0.1	1.5363e-11	ATP6V1H	Plasma cell
4.58001e-16	-0.0147789	0.651	0.904	1.54319e-11	FABP7	Plasma cell
4.89033e-16	-0.207204	0.201	0.325	1.64775e-11	TSPAN1	Plasma cell
4.93695e-16	0.304317	0.873	0.869	1.66346e-11	SSR4	Plasma cell
5.11284e-16	-0.220848	0.534	0.662	1.72272e-11	CSRNP1	Plasma cell
5.18806e-16	-0.19336	0.281	0.41	1.74806e-11	CTSF	Plasma cell
5.25878e-16	0.27165	0.316	0.189	1.77189e-11	TACC1	Plasma cell
5.38369e-16	0.10049	0.1	0.024	1.81398e-11	KCNC3	Plasma cell
5.45495e-16	-0.165357	0.11	0.204	1.83799e-11	MCF2L	Plasma cell
5.53577e-16	-0.142968	0.142	0.25	1.86522e-11	AR	Plasma cell
5.99347e-16	-0.153789	0.311	0.451	2.01944e-11	PHF14	Plasma cell
6.13207e-16	-0.210561	0.347	0.463	2.06614e-11	ILF3-AS1	Plasma cell
6.30096e-16	0.213586	0.288	0.164	2.12305e-11	TLE1	Plasma cell
6.39738e-16	0.153619	0.137	0.048	2.15553e-11	FLCN	Plasma cell
6.40897e-16	-0.176199	0.533	0.667	2.15944e-11	AKAP9	Plasma cell
6.41065e-16	-0.121953	0.104	0.201	2.16e-11	GPR160	Plasma cell
6.66788e-16	-0.253052	0.731	0.868	2.24667e-11	EIF3H	Plasma cell
7.08153e-16	-0.188504	0.229	0.342	2.38605e-11	HTATSF1	Plasma cell
8.12047e-16	-0.215565	0.549	0.678	2.73611e-11	2023-03-06	Plasma cell
8.1994e-16	0.323949	0.715	0.662	2.76271e-11	ARPC2	Plasma cell
8.24947e-16	0.272914	0.313	0.193	2.77958e-11	DPYSL2	Plasma cell
8.29767e-16	-0.209586	0.768	0.876	2.79582e-11	DDT	Plasma cell
8.53281e-16	0.192085	0.14	0.051	2.87505e-11	B3GNT5	Plasma cell
8.56338e-16	-0.179264	0.179	0.291	2.88535e-11	BCL3	Plasma cell
8.90822e-16	-0.153122	0.143	0.248	3.00154e-11	EXOC3L1	Plasma cell
9.23769e-16	-0.201388	0.203	0.311	3.11255e-11	THNSL2	Plasma cell
9.34605e-16	0.212857	0.244	0.13	3.14906e-11	INTS3	Plasma cell
9.77703e-16	-0.219059	0.758	0.881	3.29427e-11	PCBP2	Plasma cell
9.90058e-16	-0.122118	0.112	0.212	3.3359e-11	DDC	Plasma cell
9.90712e-16	-0.138018	0.152	0.261	3.3381e-11	CHST12	Plasma cell
1.02888e-15	0.178332	0.183	0.082	3.46672e-11	TMEM127	Plasma cell
1.05022e-15	-0.149934	0.088	0.174	3.5386e-11	SLC44A2	Plasma cell
1.0721e-15	0.18356	0.16	0.066	3.61233e-11	TP53RK	Plasma cell
1.10809e-15	-0.101637	0.036	0.1	3.73361e-11	CABP1	Plasma cell
1.16386e-15	0.171723	0.184	0.083	3.9215e-11	TFDP2	Plasma cell
1.18583e-15	0.33056	0.458	0.336	3.99553e-11	IRX3	Plasma cell
1.19723e-15	0.125631	0.122	0.038	4.03395e-11	PPP1R14C	Plasma cell
1.22053e-15	0.286209	0.641	0.571	4.11244e-11	CYB5R3	Plasma cell
1.24684e-15	0.215445	0.281	0.159	4.20109e-11	PPM1B	Plasma cell
1.24865e-15	0.533462	0.973	0.995	4.20721e-11	NNMT	Plasma cell
1.3403e-15	0.236096	0.141	0.051	4.516e-11	KRT7	Plasma cell
1.39425e-15	0.19598	0.207	0.101	4.69779e-11	OGT	Plasma cell
1.39969e-15	-0.12	0.052	0.124	4.71613e-11	USP18	Plasma cell
1.40669e-15	0.0668971	0.135	0.046	4.73969e-11	IGLC3	Plasma cell
1.44121e-15	-0.132202	0.971	1	4.856e-11	LDHA	Plasma cell
1.48597e-15	0.250723	0.241	0.127	5.00682e-11	PHLDA3	Plasma cell
1.80811e-15	0.336334	0.882	0.855	6.09225e-11	HSPA8	Plasma cell
1.86792e-15	-0.183865	0.247	0.367	6.29378e-11	OSBPL1A	Plasma cell
1.93128e-15	0.0935327	0.104	0.027	6.50725e-11	SLC46A3	Plasma cell
1.93683e-15	-0.156531	0.327	0.473	6.52595e-11	CLDN3	Plasma cell
2.013e-15	0.150297	0.145	0.055	6.78261e-11	STAT2	Plasma cell
2.06019e-15	0.167649	0.179	0.08	6.94161e-11	CADM1	Plasma cell
2.09453e-15	0.125256	0.104	0.028	7.0573e-11	THBD	Plasma cell
2.20555e-15	0.366229	0.694	0.643	7.4314e-11	DUSP23	Plasma cell
2.2328e-15	-0.220192	0.452	0.567	7.52319e-11	IDS	Plasma cell
2.29446e-15	0.285154	0.223	0.119	7.73094e-11	VWA1	Plasma cell
2.29477e-15	-0.164294	0.124	0.218	7.73199e-11	STK32B	Plasma cell
2.33444e-15	0.219708	0.236	0.124	7.86566e-11	CAPN12	Plasma cell
2.40601e-15	0.152867	0.143	0.054	8.10681e-11	GPR183	Plasma cell
2.53814e-15	0.275572	0.566	0.475	8.55199e-11	UBE2L3	Plasma cell
2.56369e-15	-0.155113	0.265	0.39	8.6381e-11	SORBS2	Plasma cell
2.64089e-15	-0.0923279	0.04	0.106	8.8982e-11	BNC2	Plasma cell
2.75231e-15	-0.208082	0.346	0.463	9.27364e-11	VTI1B	Plasma cell
2.82508e-15	-0.196847	0.518	0.641	9.51883e-11	CRYZ	Plasma cell
2.93801e-15	0.3544	0.697	0.617	9.89934e-11	N4BP2L2	Plasma cell
3.00641e-15	0.201257	0.31	0.184	1.01298e-10	TNFAIP8	Plasma cell
3.14242e-15	0.241729	0.248	0.136	1.05881e-10	MMP14	Plasma cell
3.29836e-15	-0.168224	0.136	0.233	1.11135e-10	AOX1	Plasma cell
3.29999e-15	-0.139738	0.038	0.102	1.1119e-10	C2orf40	Plasma cell
3.31158e-15	-0.191536	0.497	0.617	1.1158e-10	DUT	Plasma cell
3.46451e-15	-0.144811	0.211	0.328	1.16733e-10	FAM3A	Plasma cell
3.60129e-15	-0.172651	0.159	0.258	1.21342e-10	SPIRE1	Plasma cell
3.69578e-15	-0.174293	0.216	0.328	1.24526e-10	NT5C3B	Plasma cell
3.84566e-15	-0.112083	0.091	0.182	1.29576e-10	THSD7A	Plasma cell
3.85272e-15	0.31406	0.897	0.905	1.29814e-10	LAPTM4A	Plasma cell
3.95767e-15	-0.214945	0.423	0.532	1.3335e-10	CMPK1	Plasma cell
4.04445e-15	0.186294	0.204	0.1	1.36274e-10	AXL	Plasma cell
4.08254e-15	0.207214	0.166	0.072	1.37557e-10	SREBF1	Plasma cell
4.25915e-15	0.288788	0.454	0.334	1.43508e-10	FDPS	Plasma cell
4.39987e-15	0.141235	0.131	0.047	1.48249e-10	RAB11FIP1	Plasma cell
4.54e-15	0.207163	0.147	0.059	1.52971e-10	DUSP10	Plasma cell
4.61136e-15	0.165198	0.189	0.088	1.55375e-10	PDE4DIP	Plasma cell
4.65973e-15	0.155309	0.211	0.105	1.57005e-10	ADSS	Plasma cell
4.89401e-15	0.300194	0.526	0.411	1.64899e-10	CD99	Plasma cell
5.02133e-15	-0.148394	0.323	0.464	1.69189e-10	SLC28A1	Plasma cell
5.4065e-15	-0.175319	0.907	0.966	1.82167e-10	NDUFS5	Plasma cell
5.44195e-15	0.196328	0.184	0.086	1.83361e-10	MX1	Plasma cell
5.6941e-15	-0.135027	0.33	0.461	1.91857e-10	EIF3B	Plasma cell
5.73992e-15	0.347358	0.545	0.439	1.93401e-10	RPN2	Plasma cell
5.84957e-15	0.160761	0.16	0.067	1.97095e-10	CD83	Plasma cell
6.04562e-15	-0.226082	0.615	0.736	2.03701e-10	UBXN1	Plasma cell
6.04782e-15	0.192046	0.221	0.113	2.03775e-10	TRABD	Plasma cell
6.19943e-15	0.128416	0.115	0.037	2.08884e-10	ARL10	Plasma cell
6.6044e-15	0.193689	0.132	0.049	2.22529e-10	RRP12	Plasma cell
6.6292e-15	-0.202336	0.577	0.723	2.23364e-10	RAD23A	Plasma cell
6.73906e-15	-0.115916	0.989	1	2.27066e-10	RPL26	Plasma cell
6.78254e-15	-0.148827	0.109	0.198	2.28531e-10	AKT3	Plasma cell
7.03453e-15	-0.194942	0.601	0.717	2.37022e-10	MRPS36	Plasma cell
7.92559e-15	-0.210424	0.576	0.707	2.67045e-10	EIF3D	Plasma cell
7.94367e-15	0.153583	0.133	0.049	2.67654e-10	LAPTM5	Plasma cell
8.01868e-15	-0.178888	0.274	0.388	2.70181e-10	ACOT13	Plasma cell
8.35424e-15	0.40126	0.647	0.548	2.81488e-10	HLA-DPB1	Plasma cell
8.41206e-15	-0.171067	0.52	0.641	2.83436e-10	COX14	Plasma cell
9.09089e-15	0.145521	0.171	0.076	3.06308e-10	CASP1	Plasma cell
9.34374e-15	-0.202629	0.235	0.338	3.14828e-10	CCNC	Plasma cell
9.44583e-15	0.338905	0.655	0.573	3.18268e-10	BRD2	Plasma cell
9.56611e-15	0.203623	0.145	0.059	3.2232e-10	DLG1	Plasma cell
9.59481e-15	0.149028	0.154	0.063	3.23288e-10	SORBS1	Plasma cell
9.82558e-15	-0.175043	0.29	0.413	3.31063e-10	DNAJC4	Plasma cell
1.03708e-14	0.41417	0.509	0.404	3.49432e-10	P3H2	Plasma cell
1.04472e-14	0.125111	0.147	0.058	3.52009e-10	SULF2	Plasma cell
1.04923e-14	0.133143	0.161	0.067	3.53527e-10	DHRS7B	Plasma cell
1.05308e-14	-0.175714	0.478	0.596	3.54826e-10	H2AFV	Plasma cell
1.13123e-14	-0.164317	0.264	0.382	3.81155e-10	ALDH3A2	Plasma cell
1.30372e-14	0.287081	0.53	0.431	4.39276e-10	C19orf60	Plasma cell
1.44052e-14	-0.165746	0.208	0.316	4.85368e-10	IL13RA1	Plasma cell
1.5218e-14	-0.180835	0.292	0.411	5.12756e-10	SLC2A4RG	Plasma cell
1.61725e-14	-0.15326	0.977	1	5.44915e-10	RPL24	Plasma cell
1.66621e-14	-0.148534	0.125	0.221	5.61414e-10	QRFPR	Plasma cell
1.77745e-14	0.296918	0.55	0.463	5.98895e-10	PSMB4	Plasma cell
1.84999e-14	-0.156365	0.147	0.245	6.23335e-10	PPP1R37	Plasma cell
1.86468e-14	-0.179468	0.33	0.446	6.28286e-10	TMEM248	Plasma cell
1.89818e-14	-0.102535	0.076	0.155	6.39572e-10	CH17-340M24.3	Plasma cell
1.99493e-14	-0.187394	0.27	0.376	6.72172e-10	FAM229B	Plasma cell
1.99536e-14	0.428449	0.746	0.704	6.72315e-10	HERPUD1	Plasma cell
1.99839e-14	0.246468	0.248	0.141	6.73336e-10	ATP6V1B2	Plasma cell
2.0059e-14	0.235062	0.298	0.186	6.75867e-10	COL4A2	Plasma cell
2.0431e-14	0.0974656	0.112	0.035	6.88402e-10	PDZD2	Plasma cell
2.05481e-14	0.0966323	0.101	0.028	6.92348e-10	SHC2	Plasma cell
2.05891e-14	0.278496	0.511	0.403	6.93729e-10	AIG1	Plasma cell
2.14334e-14	0.274397	0.459	0.339	7.22177e-10	DECR1	Plasma cell
2.15273e-14	0.251481	0.151	0.062	7.25339e-10	RASD1	Plasma cell
2.30506e-14	-0.183887	0.724	0.825	7.76666e-10	EIF5	Plasma cell
2.38591e-14	-0.152141	0.446	0.582	8.03909e-10	SNRPN	Plasma cell
2.50806e-14	0.252704	0.238	0.132	8.45067e-10	HNRNPU-AS1	Plasma cell
2.52123e-14	0.153178	0.137	0.053	8.49505e-10	ULK1	Plasma cell
2.5238e-14	0.298351	0.854	0.858	8.50369e-10	PRDX1	Plasma cell
2.56562e-14	-0.208487	0.443	0.549	8.6446e-10	CETN2	Plasma cell
2.65352e-14	-0.176266	0.118	0.204	8.94079e-10	ACOT4	Plasma cell
2.65803e-14	0.195448	0.238	0.129	8.95598e-10	TAX1BP3	Plasma cell
2.66129e-14	-0.161939	0.133	0.226	8.96695e-10	MRPL49	Plasma cell
3.0623e-14	0.117206	0.126	0.045	1.03181e-09	WDR81	Plasma cell
3.07968e-14	0.12949	0.121	0.043	1.03767e-09	SLC6A6	Plasma cell
3.08734e-14	-0.0207536	0.704	0.851	1.04025e-09	CYR61	Plasma cell
3.14579e-14	-0.208108	0.379	0.487	1.05994e-09	SURF1	Plasma cell
3.27145e-14	-0.191074	0.438	0.56	1.10228e-09	COL23A1	Plasma cell
3.28714e-14	0.118469	0.107	0.033	1.10757e-09	UPB1	Plasma cell
3.29649e-14	-0.13779	0.163	0.267	1.11072e-09	RARA	Plasma cell
3.48682e-14	0.342148	0.553	0.46	1.17485e-09	ADI1	Plasma cell
3.57969e-14	0.174464	0.197	0.098	1.20614e-09	SLC31A2	Plasma cell
3.77768e-14	0.292979	0.752	0.699	1.27285e-09	SRSF3	Plasma cell
3.90849e-14	-0.187759	0.293	0.407	1.31693e-09	TRAPPC3	Plasma cell
3.90901e-14	0.178743	0.179	0.085	1.3171e-09	MED11	Plasma cell
4.01127e-14	-0.215335	0.743	0.837	1.35156e-09	IRF1	Plasma cell
4.02527e-14	0.52964	0.144	0.063	1.35627e-09	CCDC146	Plasma cell
4.09308e-14	-0.0780103	0.684	0.81	1.37912e-09	NBEAL1	Plasma cell
4.10284e-14	0.353615	0.603	0.51	1.38241e-09	RSRC2	Plasma cell
4.12662e-14	-0.188187	0.186	0.287	1.39042e-09	DIS3	Plasma cell
4.18398e-14	-0.159573	0.238	0.353	1.40975e-09	DLD	Plasma cell
4.20573e-14	-0.120938	0.122	0.214	1.41708e-09	UBL4A	Plasma cell
4.27443e-14	-0.166185	0.556	0.666	1.44023e-09	COPS6	Plasma cell
4.29681e-14	0.151832	0.178	0.083	1.44777e-09	RRM2B	Plasma cell
4.32759e-14	0.414788	0.688	0.618	1.45814e-09	ADM	Plasma cell
4.47026e-14	0.31599	0.398	0.285	1.50621e-09	WDR1	Plasma cell
5.02426e-14	-0.10198	0.062	0.134	1.69287e-09	BTBD6	Plasma cell
5.26891e-14	-0.125169	0.07	0.146	1.77531e-09	GAS2L1	Plasma cell
5.52544e-14	-0.184945	0.389	0.505	1.86174e-09	ALKBH5	Plasma cell
5.80702e-14	0.296964	0.588	0.499	1.95662e-09	NDUFS7	Plasma cell
5.85125e-14	-0.156765	0.529	0.701	1.97152e-09	HIST1H4C	Plasma cell
5.93944e-14	0.269118	0.409	0.292	2.00124e-09	MANF	Plasma cell
6.01814e-14	-0.160801	0.112	0.198	2.02775e-09	EXOC3-AS1	Plasma cell
6.20551e-14	-0.130764	0.327	0.451	2.09088e-09	CD320	Plasma cell
6.47295e-14	-0.177879	0.167	0.262	2.181e-09	ZNF277	Plasma cell
6.655e-14	0.127052	0.142	0.057	2.24234e-09	DLG5	Plasma cell
7.08569e-14	-0.0986575	0.048	0.112	2.38745e-09	TRPM4	Plasma cell
7.2535e-14	-0.0892011	0.058	0.129	2.44399e-09	RP11-212P7.2	Plasma cell
7.3943e-14	0.163064	0.171	0.079	2.49144e-09	KCTD12	Plasma cell
7.59138e-14	0.213236	0.201	0.106	2.55784e-09	NFKB1	Plasma cell
8.60868e-14	0.258466	0.194	0.1	2.90061e-09	QSOX1	Plasma cell
8.83637e-14	-0.164259	0.136	0.227	2.97733e-09	HOXD8	Plasma cell
9.1476e-14	-0.104713	0.076	0.152	3.08219e-09	LINC01003	Plasma cell
9.19417e-14	0.163741	0.152	0.066	3.09788e-09	BOK	Plasma cell
9.73523e-14	-0.110264	0.045	0.107	3.28019e-09	RP11-420L9.5	Plasma cell
9.95339e-14	-0.170843	0.243	0.352	3.35369e-09	SNX7	Plasma cell
1.00579e-13	0.30527	0.497	0.384	3.3889e-09	PSENEN	Plasma cell
1.01068e-13	0.159712	0.222	0.118	3.4054e-09	GBE1	Plasma cell
1.03224e-13	0.16758	0.174	0.082	3.47803e-09	BMPR2	Plasma cell
1.03267e-13	-0.0843254	0.054	0.122	3.47947e-09	RAP1GAP	Plasma cell
1.0484e-13	0.299525	0.443	0.324	3.53248e-09	RBM25	Plasma cell
1.06456e-13	0.368459	0.877	0.9	3.58694e-09	TMEM59	Plasma cell
1.16727e-13	-0.140276	0.113	0.198	3.933e-09	LIAS	Plasma cell
1.20795e-13	0.209304	0.278	0.169	4.07005e-09	LINC00958	Plasma cell
1.25078e-13	-0.181846	0.249	0.362	4.21437e-09	ZNF274	Plasma cell
1.25847e-13	0.28095	0.533	0.433	4.2403e-09	TMEM208	Plasma cell
1.32071e-13	0.181656	0.249	0.141	4.44999e-09	TRIOBP	Plasma cell
1.40517e-13	0.366115	0.758	0.685	4.73456e-09	TUBB4B	Plasma cell
1.49541e-13	0.498807	0.614	0.558	5.03865e-09	BST2	Plasma cell
1.54719e-13	0.364045	0.85	0.871	5.21312e-09	TCEB2	Plasma cell
1.60278e-13	0.165997	0.178	0.084	5.40039e-09	FOSL1	Plasma cell
1.62695e-13	-0.118361	0.088	0.167	5.48185e-09	ZBED5-AS1	Plasma cell
1.73718e-13	-0.156455	0.151	0.245	5.85326e-09	RHOBTB1	Plasma cell
1.77974e-13	0.255831	0.786	0.79	5.99666e-09	SPCS2	Plasma cell
1.87569e-13	0.29589	0.698	0.635	6.31996e-09	C10orf10	Plasma cell
1.88875e-13	0.150252	0.111	0.038	6.36397e-09	C4orf32	Plasma cell
1.90541e-13	0.154903	0.134	0.054	6.42008e-09	SHROOM1	Plasma cell
1.90618e-13	0.25447	0.413	0.299	6.42269e-09	MESDC2	Plasma cell
1.97576e-13	0.287402	0.425	0.311	6.65714e-09	EMC10	Plasma cell
1.98233e-13	-0.139625	0.13	0.222	6.67927e-09	SLC10A3	Plasma cell
1.99145e-13	0.119035	0.143	0.06	6.70998e-09	RP5-940J5.9	Plasma cell
2.01168e-13	-0.249814	0.348	0.458	6.77814e-09	KLF2	Plasma cell
2.02672e-13	-0.196222	0.341	0.452	6.82884e-09	SEC63	Plasma cell
2.0954e-13	0.222092	0.216	0.116	7.06024e-09	ARRDC4	Plasma cell
2.13876e-13	0.244512	0.393	0.284	7.20633e-09	FAM207A	Plasma cell
2.14151e-13	0.162058	0.188	0.095	7.21561e-09	FDFT1	Plasma cell
2.16456e-13	0.206516	0.204	0.107	7.29328e-09	COPB2	Plasma cell
2.16975e-13	-0.129747	0.099	0.182	7.31075e-09	FTSJ2	Plasma cell
2.25932e-13	-0.150025	0.111	0.195	7.61256e-09	ESM1	Plasma cell
2.2657e-13	0.186227	0.258	0.15	7.63404e-09	TRIM22	Plasma cell
2.26876e-13	-0.187527	0.373	0.479	7.64435e-09	IFT22	Plasma cell
2.29835e-13	0.136616	0.217	0.114	7.74405e-09	FBXO25	Plasma cell
2.29988e-13	-0.14713	0.118	0.204	7.74923e-09	UCK1	Plasma cell
2.3632e-13	0.239122	0.32	0.207	7.96256e-09	ARFGAP3	Plasma cell
2.3719e-13	0.280774	0.289	0.184	7.99188e-09	MRPL47	Plasma cell
2.3988e-13	0.112191	0.103	0.032	8.08252e-09	ZSWIM6	Plasma cell
2.42541e-13	0.247924	0.352	0.237	8.17217e-09	PUF60	Plasma cell
2.4838e-13	-0.16536	0.1	0.181	8.36891e-09	ZNF503	Plasma cell
2.49327e-13	0.12858	0.131	0.051	8.40083e-09	IGF2R	Plasma cell
2.52376e-13	0.136839	0.121	0.045	8.50355e-09	LONRF1	Plasma cell
2.62179e-13	-0.0832148	0.075	0.153	8.83385e-09	GPER1	Plasma cell
2.80857e-13	0.156067	0.11	0.038	9.46321e-09	BAZ2B	Plasma cell
2.9029e-13	-0.145852	0.164	0.264	9.78104e-09	SLC44A3	Plasma cell
2.92923e-13	0.165713	0.187	0.094	9.86973e-09	ACO1	Plasma cell
3.08809e-13	0.273487	0.563	0.48	1.0405e-08	MDH1	Plasma cell
3.13926e-13	0.142696	0.197	0.1	1.05774e-08	MED31	Plasma cell
3.18697e-13	0.14654	0.122	0.046	1.07382e-08	NRBP2	Plasma cell
3.24597e-13	0.228719	0.354	0.237	1.0937e-08	CASP4	Plasma cell
3.28357e-13	-0.152468	0.294	0.408	1.10637e-08	IPO7	Plasma cell
3.28728e-13	-0.194525	0.296	0.399	1.10761e-08	C7orf55	Plasma cell
3.31619e-13	0.0922897	0.105	0.034	1.11736e-08	SLC34A2	Plasma cell
3.38341e-13	0.171775	0.255	0.148	1.14001e-08	CCDC28A	Plasma cell
3.41893e-13	0.291604	0.583	0.503	1.15197e-08	EIF6	Plasma cell
3.43212e-13	0.153848	0.117	0.043	1.15642e-08	FAM84A	Plasma cell
3.43388e-13	0.250312	0.621	0.538	1.15701e-08	KDELR1	Plasma cell
3.5386e-13	0.254479	0.345	0.231	1.19229e-08	MGAT1	Plasma cell
3.55468e-13	0.16093	0.128	0.05	1.19771e-08	MFHAS1	Plasma cell
3.63033e-13	0.200391	0.255	0.15	1.2232e-08	MPZL1	Plasma cell
3.73108e-13	0.225133	0.321	0.209	1.25715e-08	CPNE3	Plasma cell
3.73538e-13	-0.192133	0.722	0.876	1.2586e-08	EPB41L4A-AS1	Plasma cell
3.81445e-13	-0.171501	0.558	0.676	1.28524e-08	SMDT1	Plasma cell
3.89141e-13	0.196262	0.201	0.106	1.31117e-08	FZD4	Plasma cell
3.90131e-13	0.10567	0.112	0.038	1.31451e-08	HIST1H4H	Plasma cell
3.93474e-13	-0.0904746	0.056	0.123	1.32577e-08	GDA	Plasma cell
3.98689e-13	-0.204681	0.503	0.615	1.34334e-08	NFIB	Plasma cell
4.03989e-13	-0.154078	0.709	0.813	1.3612e-08	PGRMC1	Plasma cell
4.04458e-13	0.251781	0.404	0.284	1.36278e-08	LPP	Plasma cell
4.16964e-13	0.171383	0.234	0.13	1.40492e-08	PARP1	Plasma cell
4.21588e-13	-0.202628	0.907	0.96	1.4205e-08	CFL1	Plasma cell
4.24025e-13	0.142177	0.178	0.086	1.42871e-08	CSRP1	Plasma cell
4.57292e-13	0.325875	0.286	0.183	1.5408e-08	PPP2R3A	Plasma cell
4.63531e-13	0.202674	0.155	0.07	1.56182e-08	EFEMP1	Plasma cell
4.70974e-13	0.303411	0.464	0.359	1.5869e-08	SAT2	Plasma cell
4.80909e-13	0.187976	0.206	0.108	1.62038e-08	NRIP1	Plasma cell
4.91261e-13	-0.204615	0.442	0.56	1.65525e-08	NDUFA8	Plasma cell
5.021e-13	-0.195909	0.359	0.464	1.69178e-08	FAM50A	Plasma cell
5.20203e-13	-0.0920445	0.05	0.113	1.75277e-08	CCZ1B	Plasma cell
5.33943e-13	-0.0949924	0.075	0.15	1.79907e-08	SLITRK4	Plasma cell
5.34236e-13	-0.122371	0.147	0.24	1.80005e-08	MTFR1L	Plasma cell
5.4261e-13	-0.141784	0.165	0.261	1.82827e-08	SLC44A1	Plasma cell
6.63485e-13	-0.0942524	0.041	0.1	2.23554e-08	ARHGAP5-AS1	Plasma cell
6.65131e-13	0.228489	0.234	0.135	2.24109e-08	NFKBIE	Plasma cell
6.77907e-13	0.127365	0.103	0.034	2.28414e-08	ATG16L1	Plasma cell
6.91228e-13	0.346154	0.868	0.959	2.32902e-08	ANGPTL4	Plasma cell
6.96912e-13	-0.0826642	0.175	0.284	2.34817e-08	SORL1	Plasma cell
6.97046e-13	0.131532	0.16	0.074	2.34863e-08	THOC3	Plasma cell
7.02267e-13	0.277489	0.775	0.793	2.36622e-08	NPC2	Plasma cell
7.37791e-13	-0.150416	0.51	0.622	2.48591e-08	PSMA2	Plasma cell
7.38501e-13	-0.189863	0.338	0.437	2.48831e-08	CHPT1	Plasma cell
8.4391e-13	0.193167	0.109	0.038	2.84347e-08	RP11-727F15.9	Plasma cell
8.64998e-13	-0.149853	0.474	0.595	2.91452e-08	TAX1BP1	Plasma cell
8.78437e-13	-0.194704	0.742	0.842	2.95981e-08	ANAPC16	Plasma cell
8.90861e-13	-0.116815	0.149	0.249	3.00167e-08	KCNJ15	Plasma cell
8.93308e-13	-0.117894	0.753	0.853	3.00991e-08	LAMTOR4	Plasma cell
9.02566e-13	0.237008	0.901	0.927	3.0411e-08	CLIC1	Plasma cell
9.21005e-13	0.355366	0.716	0.753	3.10323e-08	HIGD2A	Plasma cell
9.54298e-13	0.316467	0.359	0.256	3.21541e-08	DEDD2	Plasma cell
1.02268e-12	-0.136068	0.174	0.273	3.44583e-08	MOAP1	Plasma cell
1.02456e-12	0.150026	0.105	0.036	3.45215e-08	ST5	Plasma cell
1.03329e-12	-0.158294	0.422	0.543	3.48158e-08	WASF2	Plasma cell
1.0348e-12	-0.062546	0.453	0.587	3.48666e-08	ELF3	Plasma cell
1.04963e-12	-0.189311	0.461	0.585	3.53662e-08	HDDC2	Plasma cell
1.05268e-12	-0.116174	0.197	0.302	3.5469e-08	CCZ1	Plasma cell
1.06312e-12	-0.12416	0.06	0.126	3.58207e-08	HIST1H2AE	Plasma cell
1.07531e-12	0.304214	0.584	0.513	3.62313e-08	DYNLT1	Plasma cell
1.08915e-12	0.12074	0.103	0.034	3.66979e-08	NEIL1	Plasma cell
1.18338e-12	0.265356	0.63	0.56	3.98727e-08	YWHAB	Plasma cell
1.18593e-12	0.421197	0.253	0.158	3.99586e-08	METTL15	Plasma cell
1.23101e-12	0.260692	0.809	0.81	4.14777e-08	MYL12A	Plasma cell
1.23852e-12	0.13747	0.193	0.098	4.17308e-08	ZFHX3	Plasma cell
1.24497e-12	-0.210137	0.869	0.947	4.19482e-08	YBX3	Plasma cell
1.25717e-12	0.206055	0.272	0.167	4.23592e-08	MBNL1	Plasma cell
1.2721e-12	0.206953	0.337	0.224	4.2862e-08	MRPL17	Plasma cell
1.28149e-12	-0.208098	0.632	0.71	4.31786e-08	MRPL20	Plasma cell
1.2859e-12	-0.141184	0.298	0.41	4.3327e-08	IMMP2L	Plasma cell
1.29419e-12	0.261697	0.708	0.675	4.36066e-08	CAST	Plasma cell
1.30681e-12	-0.171277	0.337	0.445	4.40315e-08	AGPAT2	Plasma cell
1.31301e-12	0.175869	0.197	0.104	4.42407e-08	HOOK3	Plasma cell
1.35063e-12	0.159036	0.121	0.048	4.55083e-08	GOLGA8B	Plasma cell
1.35919e-12	0.153882	0.157	0.072	4.57967e-08	OPN3	Plasma cell
1.37745e-12	0.139605	0.138	0.059	4.6412e-08	SERPINB9	Plasma cell
1.37788e-12	-0.195104	0.307	0.411	4.64262e-08	EMX2	Plasma cell
1.37839e-12	-0.171847	0.381	0.488	4.64434e-08	LSM4	Plasma cell
1.42588e-12	0.109439	0.158	0.072	4.80436e-08	ELK1	Plasma cell
1.44528e-12	0.241868	0.485	0.369	4.86972e-08	BDH2	Plasma cell
1.45337e-12	0.226332	0.265	0.162	4.89699e-08	NPTN	Plasma cell
1.4927e-12	0.206412	0.291	0.185	5.0295e-08	HK2	Plasma cell
1.52099e-12	-0.142478	0.778	0.872	5.12482e-08	SNRPD2	Plasma cell
1.5488e-12	0.175966	0.203	0.108	5.21854e-08	DHRSX	Plasma cell
1.55001e-12	0.161925	0.141	0.062	5.22262e-08	SLC39A10	Plasma cell
1.55827e-12	0.227708	0.233	0.138	5.25042e-08	NCBP2	Plasma cell
1.57852e-12	-0.129096	0.102	0.181	5.31866e-08	NSDHL	Plasma cell
1.6137e-12	0.251758	0.15	0.069	5.43719e-08	MT1G	Plasma cell
1.66235e-12	0.0845294	0.1	0.032	5.60111e-08	RP11-386G11.10	Plasma cell
1.79076e-12	0.1877	0.306	0.194	6.03379e-08	SMCO4	Plasma cell
1.83016e-12	-0.236752	0.267	0.36	6.16654e-08	ASS1	Plasma cell
1.86208e-12	0.255603	0.417	0.301	6.27408e-08	KCNJ16	Plasma cell
2.01846e-12	0.128869	0.144	0.064	6.80099e-08	IL4R	Plasma cell
2.15095e-12	0.166566	0.178	0.09	7.24742e-08	IL1R1	Plasma cell
2.15973e-12	-0.139442	0.23	0.334	7.27699e-08	STAG2	Plasma cell
2.18974e-12	-0.18146	0.28	0.378	7.3781e-08	DAP3	Plasma cell
2.21866e-12	0.102441	0.108	0.038	7.47555e-08	PDE4A	Plasma cell
2.22226e-12	0.198213	0.116	0.044	7.48767e-08	ARL4D	Plasma cell
2.25585e-12	0.270208	0.701	0.641	7.60084e-08	FCGRT	Plasma cell
2.28177e-12	0.126902	0.16	0.075	7.6882e-08	AP000769.1	Plasma cell
2.28999e-12	0.243619	0.94	0.966	7.71591e-08	RARRES2	Plasma cell
2.41033e-12	0.475807	0.66	0.571	8.12137e-08	PHLDA1	Plasma cell
2.44979e-12	-0.158646	0.295	0.401	8.25433e-08	ARL2	Plasma cell
2.48583e-12	0.166699	0.211	0.116	8.37576e-08	EXOSC4	Plasma cell
2.52688e-12	0.250167	0.398	0.284	8.51406e-08	SAR1B	Plasma cell
2.53906e-12	0.205828	0.265	0.16	8.5551e-08	ARRDC2	Plasma cell
2.72778e-12	0.217092	0.344	0.238	9.19097e-08	PIH1D1	Plasma cell
2.74517e-12	0.237986	0.22	0.128	9.24957e-08	KPNA4	Plasma cell
2.79129e-12	0.365624	0.949	0.968	9.40496e-08	PKM	Plasma cell
2.88338e-12	0.0929322	0.113	0.042	9.71527e-08	SNTB1	Plasma cell
2.90691e-12	0.189282	0.137	0.059	9.79453e-08	FAM46A	Plasma cell
2.92553e-12	0.173652	0.295	0.181	9.85727e-08	RHOBTB3	Plasma cell
2.97354e-12	-0.202733	0.267	0.367	1.0019e-07	FGFR1	Plasma cell
3.08196e-12	0.182165	0.232	0.135	1.03844e-07	TAPBPL	Plasma cell
3.27167e-12	0.185306	0.277	0.169	1.10236e-07	PTRHD1	Plasma cell
3.44738e-12	-0.165459	0.762	0.881	1.16156e-07	ATP6V1G1	Plasma cell
3.52939e-12	0.202482	0.275	0.17	1.18919e-07	LAMB2	Plasma cell
3.7168e-12	0.33219	0.43	0.317	1.25234e-07	WWTR1	Plasma cell
3.74135e-12	-0.140168	0.228	0.331	1.26061e-07	CYFIP2	Plasma cell
3.75872e-12	-0.178883	0.389	0.504	1.26646e-07	TIMM9	Plasma cell
4.29045e-12	0.150744	0.17	0.084	1.44562e-07	ZFC3H1	Plasma cell
4.42312e-12	-0.0831088	0.05	0.111	1.49033e-07	RP4-639F20.1	Plasma cell
4.42745e-12	0.287367	0.225	0.129	1.49178e-07	GADD45G	Plasma cell
4.43053e-12	-0.115917	0.424	0.537	1.49282e-07	C7orf73	Plasma cell
4.47472e-12	0.111294	0.121	0.049	1.50771e-07	ASAP1	Plasma cell
4.48487e-12	-0.15491	0.403	0.516	1.51113e-07	BLVRA	Plasma cell
4.51897e-12	0.237761	0.393	0.278	1.52262e-07	PSMC4	Plasma cell
4.58269e-12	0.131824	0.117	0.046	1.54409e-07	RP11-108M9.4	Plasma cell
4.73347e-12	0.134562	0.129	0.055	1.59489e-07	TP53BP2	Plasma cell
4.76878e-12	-0.104161	0.099	0.178	1.60679e-07	ARHGEF37	Plasma cell
5.08445e-12	-0.160241	0.169	0.257	1.71316e-07	TMEM251	Plasma cell
5.31659e-12	0.12965	0.119	0.047	1.79137e-07	ACAP1	Plasma cell
5.54496e-12	-0.0483808	0.204	0.328	1.86832e-07	EGOT	Plasma cell
5.58495e-12	-0.128774	0.099	0.176	1.88179e-07	LL21NC02-21A1.1	Plasma cell
5.59315e-12	-0.189688	0.552	0.658	1.88456e-07	EIF3M	Plasma cell
5.76301e-12	-0.172672	0.258	0.363	1.94179e-07	PLVAP	Plasma cell
5.85196e-12	-0.10067	0.045	0.101	1.97176e-07	C9orf66	Plasma cell
6.08367e-12	0.203888	0.383	0.273	2.04983e-07	SLU7	Plasma cell
6.12429e-12	0.181221	0.17	0.085	2.06352e-07	LEAP2	Plasma cell
6.15617e-12	0.129841	0.147	0.067	2.07426e-07	COMMD5	Plasma cell
6.21052e-12	-0.0867565	0.043	0.1	2.09257e-07	OR2A1-AS1	Plasma cell
6.45815e-12	0.244683	0.362	0.254	2.17601e-07	SLC22A2	Plasma cell
6.59794e-12	0.312151	0.621	0.525	2.22311e-07	EIF5B	Plasma cell
6.74043e-12	-0.158907	0.599	0.704	2.27112e-07	NDUFB6	Plasma cell
6.99514e-12	0.266743	0.303	0.203	2.35694e-07	KIF12	Plasma cell
7.24856e-12	0.262947	0.423	0.321	2.44233e-07	NUCB2	Plasma cell
7.39414e-12	0.263915	0.373	0.267	2.49138e-07	MYL9	Plasma cell
7.4365e-12	0.399404	0.925	0.95	2.50565e-07	BTG1	Plasma cell
7.47247e-12	0.218908	0.269	0.17	2.51777e-07	MGRN1	Plasma cell
7.49757e-12	0.261019	0.527	0.432	2.52623e-07	MAGED2	Plasma cell
7.53077e-12	0.313756	0.401	0.302	2.53742e-07	ZBTB20	Plasma cell
7.58007e-12	-0.184513	0.213	0.303	2.55403e-07	C12orf49	Plasma cell
7.65585e-12	0.314034	0.998	1	2.57956e-07	FTL	Plasma cell
7.7292e-12	0.189218	0.172	0.088	2.60428e-07	RSRC1	Plasma cell
7.9849e-12	0.239863	0.385	0.278	2.69043e-07	PFDN6	Plasma cell
8.10138e-12	0.129959	0.125	0.052	2.72968e-07	MAP3K8	Plasma cell
8.15772e-12	-0.148435	0.145	0.229	2.74866e-07	LYSMD2	Plasma cell
8.57939e-12	0.201991	0.246	0.15	2.89074e-07	PML	Plasma cell
8.64092e-12	0.180893	0.217	0.124	2.91147e-07	C21orf2	Plasma cell
8.68319e-12	-0.180089	0.276	0.368	2.92571e-07	AMZ2	Plasma cell
8.73467e-12	0.181975	0.215	0.123	2.94306e-07	ADAM9	Plasma cell
9.21315e-12	0.269542	0.588	0.521	3.10428e-07	SDHC	Plasma cell
9.23581e-12	0.409945	0.478	0.372	3.11191e-07	HSPH1	Plasma cell
9.45786e-12	0.280273	0.62	0.533	3.18673e-07	ATP5G1	Plasma cell
9.65041e-12	-0.150388	0.18	0.273	3.25161e-07	MOB3B	Plasma cell
9.68846e-12	0.22747	0.333	0.232	3.26443e-07	FAH	Plasma cell
9.70176e-12	-0.0876675	0.047	0.106	3.26891e-07	DLGAP1-AS2	Plasma cell
1.00099e-11	-0.148837	0.297	0.417	3.37274e-07	LUCAT1	Plasma cell
1.00446e-11	0.12126	0.193	0.102	3.38442e-07	CDIP1	Plasma cell
1.04132e-11	0.0995643	0.114	0.044	3.50861e-07	SPEF2	Plasma cell
1.04732e-11	0.232871	0.374	0.272	3.52883e-07	NTPCR	Plasma cell
1.06911e-11	0.33217	0.643	0.572	3.60225e-07	DDX3X	Plasma cell
1.11523e-11	-0.127091	0.11	0.187	3.75764e-07	CC2D2A	Plasma cell
1.16329e-11	-0.130864	0.144	0.231	3.91958e-07	F2RL1	Plasma cell
1.16693e-11	0.130039	0.144	0.066	3.93185e-07	IL17RC	Plasma cell
1.18469e-11	0.135349	0.122	0.05	3.9917e-07	PDLIM7	Plasma cell
1.21221e-11	0.135683	0.124	0.052	4.08442e-07	B4GALT4	Plasma cell
1.22042e-11	0.217585	0.349	0.244	4.11207e-07	IKBIP	Plasma cell
1.28103e-11	0.254864	0.497	0.405	4.31631e-07	AP2S1	Plasma cell
1.30662e-11	0.12643	0.11	0.043	4.40251e-07	PRODH2	Plasma cell
1.32792e-11	0.166833	0.207	0.115	4.4743e-07	MPDU1	Plasma cell
1.33558e-11	0.135777	0.26	0.158	4.50009e-07	CHST15	Plasma cell
1.37321e-11	-0.0320753	0.342	0.208	4.62689e-07	IGFBP5	Plasma cell
1.3912e-11	-0.140878	0.543	0.698	4.6875e-07	IGBP1	Plasma cell
1.41076e-11	0.151097	0.192	0.102	4.7534e-07	CREB3L2	Plasma cell
1.42887e-11	-0.154021	0.291	0.393	4.81444e-07	MKRN1	Plasma cell
1.42897e-11	-0.120257	0.999	1	4.81477e-07	FTH1	Plasma cell
1.43425e-11	0.188671	0.257	0.16	4.83255e-07	PSMD14	Plasma cell
1.44794e-11	0.2489	0.415	0.307	4.87868e-07	NINJ1	Plasma cell
1.46476e-11	0.236634	0.401	0.295	4.93535e-07	PJA2	Plasma cell
1.48472e-11	-0.166656	0.52	0.619	5.00261e-07	PHB2	Plasma cell
1.51635e-11	0.304895	0.438	0.336	5.10919e-07	FNIP1	Plasma cell
1.56417e-11	0.277713	0.379	0.276	5.27031e-07	DPM3	Plasma cell
1.66461e-11	-0.188078	0.272	0.376	5.60874e-07	ARID5A	Plasma cell
1.7247e-11	0.287368	0.496	0.412	5.81121e-07	MRPL52	Plasma cell
1.75989e-11	-0.134741	0.131	0.211	5.92978e-07	CUL4B	Plasma cell
1.80386e-11	0.137731	0.127	0.055	6.07793e-07	PSORS1C1	Plasma cell
1.81675e-11	-0.17526	0.685	0.817	6.12136e-07	C6orf48	Plasma cell
1.86134e-11	0.183541	0.241	0.146	6.2716e-07	PIAS2	Plasma cell
1.8648e-11	0.314033	0.518	0.443	6.28327e-07	AP2M1	Plasma cell
2.01499e-11	0.101965	0.106	0.04	6.78931e-07	UBXN7	Plasma cell
2.04902e-11	-0.184416	0.568	0.668	6.90397e-07	STUB1	Plasma cell
2.09507e-11	0.207143	0.155	0.078	7.05914e-07	EIF2AK3	Plasma cell
2.1143e-11	-0.154149	0.092	0.163	7.12394e-07	SMAD9	Plasma cell
2.16977e-11	0.119857	0.126	0.054	7.31081e-07	PYGB	Plasma cell
2.19553e-11	-0.174593	0.223	0.31	7.39763e-07	GLRX5	Plasma cell
2.20546e-11	-0.184074	0.395	0.491	7.43107e-07	BOD1	Plasma cell
2.22161e-11	-0.302653	0.271	0.367	7.48549e-07	RCAN1	Plasma cell
2.25282e-11	0.0970233	0.1	0.036	7.59066e-07	LINC00839	Plasma cell
2.28094e-11	-0.1121	0.103	0.178	7.68541e-07	UBE2D4	Plasma cell
2.45257e-11	-0.135077	0.669	0.801	8.26368e-07	TAF7	Plasma cell
2.46023e-11	0.105821	0.134	0.06	8.28949e-07	APH1B	Plasma cell
2.46472e-11	-0.0940448	0.764	0.898	8.30461e-07	SEPP1	Plasma cell
2.49194e-11	0.190587	0.227	0.135	8.39635e-07	APOL6	Plasma cell
2.56382e-11	-0.164756	0.383	0.48	8.63852e-07	OXA1L	Plasma cell
2.57492e-11	0.178372	0.2	0.111	8.67592e-07	GLA	Plasma cell
2.64534e-11	-0.172249	0.41	0.519	8.91322e-07	FAM127A	Plasma cell
2.64955e-11	-0.084562	0.054	0.114	8.92738e-07	GPAT3	Plasma cell
2.68671e-11	0.236744	0.748	0.715	9.05259e-07	DBI	Plasma cell
2.69084e-11	0.498511	0.432	0.344	9.06653e-07	CYP2J2	Plasma cell
2.70115e-11	0.1217	0.106	0.041	9.10125e-07	XRN1	Plasma cell
2.72146e-11	0.243808	0.216	0.129	9.16968e-07	EPHX2	Plasma cell
3.00585e-11	0.25974	0.493	0.396	1.01279e-06	RAB7A	Plasma cell
3.08592e-11	0.176223	0.289	0.185	1.03977e-06	TMEM98	Plasma cell
3.11884e-11	0.258644	0.193	0.112	1.05086e-06	ZNF281	Plasma cell
3.18859e-11	0.250992	0.567	0.458	1.07436e-06	VCAN	Plasma cell
3.20358e-11	0.187141	0.332	0.224	1.07941e-06	PARL	Plasma cell
3.29633e-11	-0.0972351	0.06	0.122	1.11067e-06	PSPH	Plasma cell
3.30906e-11	-0.141384	0.154	0.242	1.11496e-06	RNF186	Plasma cell
3.33152e-11	0.153845	0.24	0.144	1.12252e-06	ABRACL	Plasma cell
3.36177e-11	0.404767	0.879	0.951	1.13272e-06	ZFAS1	Plasma cell
3.37112e-11	-0.196155	0.838	0.952	1.13586e-06	CCNI	Plasma cell
3.3769e-11	-0.166524	0.303	0.398	1.13781e-06	ECI2	Plasma cell
3.42531e-11	-0.172173	0.287	0.385	1.15413e-06	LARP6	Plasma cell
3.42726e-11	0.172644	0.218	0.128	1.15478e-06	PDCD10	Plasma cell
3.59219e-11	-0.140421	0.222	0.317	1.21035e-06	SLC30A5	Plasma cell
3.63267e-11	0.165348	0.156	0.078	1.22399e-06	SMYD4	Plasma cell
3.63726e-11	0.120243	0.136	0.062	1.22554e-06	OTULIN	Plasma cell
3.75863e-11	0.134916	0.192	0.106	1.26643e-06	VPS37A	Plasma cell
3.78347e-11	-0.153819	0.579	0.68	1.2748e-06	MTCH1	Plasma cell
3.90314e-11	-0.089835	0.051	0.109	1.31512e-06	THAP7-AS1	Plasma cell
3.92279e-11	0.355146	0.69	0.641	1.32175e-06	VIMP	Plasma cell
3.93911e-11	-0.12949	0.195	0.285	1.32724e-06	CES4A	Plasma cell
3.98907e-11	0.167545	0.277	0.177	1.34408e-06	EMG1	Plasma cell
4.14324e-11	0.138718	0.181	0.096	1.39602e-06	C1orf198	Plasma cell
4.18706e-11	-0.0851176	0.053	0.112	1.41079e-06	PANK1	Plasma cell
4.24852e-11	0.199867	0.192	0.109	1.4315e-06	OAS1	Plasma cell
4.32594e-11	-0.132483	0.172	0.257	1.45758e-06	APIP	Plasma cell
4.33136e-11	-0.177484	0.704	0.798	1.45941e-06	MIDN	Plasma cell
4.45972e-11	0.314934	0.623	0.549	1.50266e-06	ZNHIT1	Plasma cell
4.47619e-11	0.17262	0.204	0.116	1.50821e-06	MAP4K4	Plasma cell
4.52856e-11	-0.105857	0.061	0.122	1.52585e-06	AC079630.4	Plasma cell
4.64111e-11	0.129519	0.122	0.053	1.56378e-06	BIN3	Plasma cell
4.7187e-11	0.238056	0.371	0.268	1.58992e-06	SIL1	Plasma cell
4.73384e-11	0.217466	0.356	0.256	1.59502e-06	TFG	Plasma cell
4.76957e-11	0.259721	0.332	0.234	1.60706e-06	ST8SIA4	Plasma cell
4.79713e-11	0.176171	0.271	0.174	1.61634e-06	CMIP	Plasma cell
4.96189e-11	-0.119441	0.121	0.198	1.67186e-06	ST20	Plasma cell
4.98275e-11	-0.125583	0.162	0.25	1.67889e-06	HERPUD2	Plasma cell
5.053e-11	-0.136904	0.765	0.853	1.70256e-06	PARK7	Plasma cell
5.13693e-11	-0.158215	0.159	0.242	1.73084e-06	ADAMTS9-AS1	Plasma cell
5.15102e-11	-0.157577	0.205	0.295	1.73559e-06	UROS	Plasma cell
5.24275e-11	0.243495	0.474	0.381	1.76649e-06	TMEM167A	Plasma cell
5.34911e-11	0.193458	0.283	0.181	1.80233e-06	PCM1	Plasma cell
5.3511e-11	0.277444	0.713	0.67	1.803e-06	GNG5	Plasma cell
5.42478e-11	0.0955972	0.105	0.04	1.82782e-06	RP5-862P8.2	Plasma cell
5.53322e-11	0.134691	0.198	0.11	1.86436e-06	MAGEF1	Plasma cell
5.74708e-11	0.262552	0.803	0.78	1.93642e-06	MAP1LC3B	Plasma cell
5.78002e-11	-0.133539	0.297	0.402	1.94752e-06	NOLC1	Plasma cell
5.84051e-11	0.197548	0.279	0.18	1.9679e-06	MAZ	Plasma cell
6.01478e-11	-0.118587	0.137	0.218	2.02662e-06	DBP	Plasma cell
6.02989e-11	-0.1445	0.221	0.313	2.03171e-06	EVA1C	Plasma cell
6.03701e-11	0.158983	0.17	0.089	2.03411e-06	AP2A1	Plasma cell
6.06602e-11	0.0991757	0.119	0.05	2.04388e-06	MTHFD1L	Plasma cell
6.16072e-11	-0.119737	0.909	0.985	2.07579e-06	RPSA	Plasma cell
6.2684e-11	0.263218	0.739	0.739	2.11207e-06	MRPS21	Plasma cell
6.28371e-11	-0.120502	0.103	0.175	2.11723e-06	FAM58A	Plasma cell
6.34628e-11	-0.0858584	0.21	0.313	2.13831e-06	ITGB8	Plasma cell
6.7315e-11	0.106336	0.114	0.047	2.26811e-06	ITGB2	Plasma cell
7.00344e-11	0.281329	0.35	0.255	2.35974e-06	PPP1R15B	Plasma cell
7.23873e-11	-0.199694	0.424	0.515	2.43902e-06	SMS	Plasma cell
7.27257e-11	-0.177222	0.284	0.376	2.45042e-06	EIF2S1	Plasma cell
7.33608e-11	-0.15939	0.273	0.368	2.47182e-06	FZD1	Plasma cell
7.5392e-11	0.184894	0.295	0.197	2.54026e-06	STC2	Plasma cell
7.56553e-11	-0.12162	0.134	0.215	2.54913e-06	TNPO3	Plasma cell
7.5774e-11	0.149789	0.146	0.072	2.55313e-06	SMC4	Plasma cell
7.71043e-11	0.175682	0.215	0.126	2.59795e-06	SYNE1	Plasma cell
7.95414e-11	0.078454	0.104	0.04	2.68007e-06	MOCS1	Plasma cell
7.97278e-11	-0.137301	0.306	0.405	2.68635e-06	SNHG9	Plasma cell
8.16755e-11	-0.102829	0.094	0.166	2.75197e-06	TAZ	Plasma cell
8.3234e-11	0.13937	0.184	0.1	2.80449e-06	BNIP2	Plasma cell
8.33981e-11	-0.146305	0.25	0.348	2.81001e-06	C14orf105	Plasma cell
8.42014e-11	0.263026	0.402	0.31	2.83708e-06	PELO	Plasma cell
8.5166e-11	-0.147116	0.552	0.661	2.86958e-06	PMVK	Plasma cell
9.45505e-11	-0.118399	0.195	0.288	3.18579e-06	TYW3	Plasma cell
1.02011e-10	0.193297	0.193	0.11	3.43716e-06	SLC20A1	Plasma cell
1.03165e-10	-0.130901	0.132	0.21	3.47604e-06	PRPSAP2	Plasma cell
1.04291e-10	-0.153248	0.202	0.29	3.51397e-06	ACYP1	Plasma cell
1.07912e-10	-0.163485	0.41	0.497	3.636e-06	SVIP	Plasma cell
1.08149e-10	-0.158763	0.515	0.618	3.64398e-06	COA4	Plasma cell
1.10001e-10	-0.0703663	0.351	0.462	3.70637e-06	SUMF2	Plasma cell
1.10283e-10	0.211267	0.183	0.101	3.71589e-06	HIF1A-AS2	Plasma cell
1.11707e-10	-0.164372	0.36	0.464	3.76385e-06	LSM14A	Plasma cell
1.12971e-10	0.147149	0.197	0.111	3.80645e-06	PARP10	Plasma cell
1.13234e-10	-0.168912	0.309	0.408	3.8153e-06	SHMT1	Plasma cell
1.14438e-10	0.145652	0.208	0.121	3.85587e-06	UBE2F	Plasma cell
1.14974e-10	0.494289	0.881	0.873	3.87394e-06	FXYD2	Plasma cell
1.1896e-10	0.235118	0.749	0.727	4.00824e-06	CHMP2A	Plasma cell
1.23129e-10	0.161104	0.211	0.124	4.14869e-06	GOLT1B	Plasma cell
1.25955e-10	0.662987	1	0.999	4.24394e-06	MALAT1	Plasma cell
1.26178e-10	0.102169	0.103	0.04	4.25144e-06	MASP1	Plasma cell
1.26452e-10	0.162343	0.189	0.106	4.26068e-06	NAA50	Plasma cell
1.27513e-10	0.121922	0.183	0.098	4.29643e-06	CD55	Plasma cell
1.28322e-10	-0.0683021	0.056	0.114	4.32368e-06	VSIG10	Plasma cell
1.29925e-10	-0.147126	0.232	0.32	4.37769e-06	NUBP2	Plasma cell
1.31393e-10	-0.141774	0.754	0.843	4.42715e-06	NOL3	Plasma cell
1.33206e-10	0.144816	0.196	0.111	4.48824e-06	TMEM161B-AS1	Plasma cell
1.3702e-10	-0.082722	0.091	0.164	4.61674e-06	CDK6	Plasma cell
1.3968e-10	0.182231	0.122	0.056	4.70639e-06	FBP1	Plasma cell
1.41435e-10	0.154181	0.257	0.162	4.7655e-06	SMAP1	Plasma cell
1.43174e-10	0.190651	0.264	0.168	4.8241e-06	TPM4	Plasma cell
1.43194e-10	0.120988	0.132	0.061	4.82478e-06	GALK1	Plasma cell
1.43313e-10	0.237907	0.417	0.32	4.8288e-06	GSDMD	Plasma cell
1.45397e-10	-0.0780057	0.221	0.326	4.89899e-06	CLEC18A	Plasma cell
1.47032e-10	-0.0795281	0.083	0.152	4.95411e-06	NTN4	Plasma cell
1.4728e-10	0.195995	0.319	0.217	4.96245e-06	TBL1XR1	Plasma cell
1.51246e-10	-0.0806645	0.118	0.197	5.09609e-06	ALDH6A1	Plasma cell
1.552e-10	0.18182	0.272	0.176	5.22931e-06	LONP1	Plasma cell
1.55369e-10	-0.109954	0.102	0.175	5.23501e-06	MAP4K5	Plasma cell
1.58136e-10	-0.111825	0.135	0.215	5.32823e-06	TMEM129	Plasma cell
1.62111e-10	0.200904	0.317	0.218	5.46217e-06	ELF1	Plasma cell
1.63503e-10	-0.15608	0.504	0.611	5.50908e-06	CWC15	Plasma cell
1.6699e-10	-0.0632615	0.061	0.125	5.62655e-06	C1QL4	Plasma cell
1.68352e-10	0.225765	0.372	0.272	5.67246e-06	CD40	Plasma cell
1.6856e-10	0.14909	0.188	0.106	5.67947e-06	C17orf62	Plasma cell
1.72458e-10	0.233245	0.245	0.155	5.81081e-06	KIAA0907	Plasma cell
1.72545e-10	0.140857	0.178	0.098	5.81374e-06	ERAP1	Plasma cell
1.72832e-10	0.126899	0.168	0.089	5.8234e-06	ARMCX6	Plasma cell
1.78872e-10	0.138859	0.144	0.072	6.02692e-06	ARMC8	Plasma cell
1.795e-10	0.161138	0.144	0.072	6.04806e-06	CCDC14	Plasma cell
1.80585e-10	0.158719	0.191	0.107	6.08464e-06	AHI1	Plasma cell
1.85148e-10	0.218295	0.345	0.248	6.23837e-06	IMP4	Plasma cell
1.86691e-10	-0.139609	0.457	0.569	6.29038e-06	MRPL41	Plasma cell
1.89407e-10	-0.188967	0.203	0.29	6.38187e-06	CCDC71L	Plasma cell
1.91793e-10	-0.118467	0.105	0.177	6.46227e-06	ZNF320	Plasma cell
1.95392e-10	0.288021	0.356	0.257	6.58354e-06	LAP3	Plasma cell
2.06734e-10	0.188815	0.397	0.286	6.9657e-06	SERPINF2	Plasma cell
2.09561e-10	-0.106484	0.088	0.155	7.06095e-06	POT1	Plasma cell
2.11043e-10	0.145961	0.179	0.096	7.11087e-06	MXD1	Plasma cell
2.11271e-10	0.220801	0.364	0.263	7.11856e-06	COPA	Plasma cell
2.15112e-10	-0.118651	0.255	0.353	7.24799e-06	TMEM106C	Plasma cell
2.1747e-10	0.166585	0.213	0.127	7.32745e-06	KLHL24	Plasma cell
2.22352e-10	0.181546	0.195	0.113	7.49193e-06	IGSF8	Plasma cell
2.26995e-10	-0.166527	0.602	0.698	7.64837e-06	SYF2	Plasma cell
2.33368e-10	0.0782714	0.122	0.054	7.86309e-06	MTUS1	Plasma cell
2.33724e-10	-0.166076	0.283	0.37	7.87509e-06	CDC26	Plasma cell
2.49027e-10	0.11319	0.113	0.049	8.39073e-06	SYVN1	Plasma cell
2.5542e-10	0.116918	0.157	0.081	8.60613e-06	TMEM242	Plasma cell
2.59461e-10	0.250416	0.629	0.58	8.74228e-06	GSTO1	Plasma cell
2.69194e-10	0.112932	0.172	0.091	9.07023e-06	LRRC75A	Plasma cell
2.69768e-10	-0.140135	0.371	0.473	9.08958e-06	ACSM2B	Plasma cell
2.69894e-10	-0.168507	0.415	0.549	9.09382e-06	ADSSL1	Plasma cell
2.76843e-10	0.149251	0.252	0.158	9.32795e-06	GOLGA7	Plasma cell
2.79476e-10	-0.125888	0.433	0.536	9.41666e-06	KLF9	Plasma cell
2.79971e-10	0.666062	0.804	0.903	9.43335e-06	AC090498.1	Plasma cell
2.81907e-10	0.259925	0.543	0.462	9.49858e-06	CTNNA1	Plasma cell
2.86322e-10	0.0776757	0.11	0.046	9.64735e-06	RNASEH2A	Plasma cell
2.9511e-10	0.187029	0.216	0.131	9.94345e-06	CLN8	Plasma cell
2.96208e-10	-0.16224	0.364	0.469	9.98043e-06	HEXIM1	Plasma cell
2.98076e-10	0.158746	0.179	0.098	1.00434e-05	MBD4	Plasma cell
3.07851e-10	0.145408	0.215	0.128	1.03727e-05	AARS	Plasma cell
3.09546e-10	0.152582	0.189	0.107	1.04299e-05	KDM5B	Plasma cell
3.09781e-10	0.125383	0.141	0.069	1.04378e-05	ADAM15	Plasma cell
3.12932e-10	-0.0829224	0.076	0.141	1.05439e-05	RP4-665J23.1	Plasma cell
3.16189e-10	0.222829	0.256	0.164	1.06537e-05	HIF1A	Plasma cell
3.16773e-10	0.221818	0.484	0.382	1.06733e-05	TRADD	Plasma cell
3.24483e-10	-0.120471	0.186	0.274	1.09331e-05	SLC4A7	Plasma cell
3.27428e-10	0.634657	0.392	0.311	1.10323e-05	IFI6	Plasma cell
3.29719e-10	0.223855	0.286	0.192	1.11096e-05	KIF22	Plasma cell
3.33355e-10	0.278714	0.649	0.595	1.12321e-05	OSTC	Plasma cell
3.48935e-10	0.147794	0.191	0.109	1.1757e-05	PECR	Plasma cell
3.52858e-10	-0.11501	0.186	0.274	1.18892e-05	RDH11	Plasma cell
3.75942e-10	0.100893	0.106	0.043	1.2667e-05	LIMK2	Plasma cell
3.84782e-10	0.091011	0.105	0.043	1.29648e-05	RAB8B	Plasma cell
3.93723e-10	-0.130268	0.067	0.125	1.32661e-05	LIFR-AS1	Plasma cell
3.94899e-10	-0.0360678	0.335	0.448	1.33057e-05	C1orf186	Plasma cell
3.94991e-10	0.139852	0.12	0.055	1.33088e-05	ANKRD28	Plasma cell
3.95901e-10	0.226684	0.308	0.213	1.33395e-05	MYO1C	Plasma cell
3.96736e-10	0.177318	0.183	0.104	1.33676e-05	ETNK1	Plasma cell
4.00284e-10	0.175537	0.23	0.141	1.34872e-05	PTPRK	Plasma cell
4.22065e-10	-0.137675	0.958	0.999	1.42211e-05	BTF3	Plasma cell
4.40601e-10	-0.124769	0.137	0.213	1.48456e-05	RNF135	Plasma cell
4.45797e-10	0.205021	0.306	0.21	1.50207e-05	CTA-29F11.1	Plasma cell
4.47137e-10	-0.121345	0.271	0.369	1.50658e-05	STX12	Plasma cell
4.50299e-10	0.0844835	0.11	0.046	1.51724e-05	TFPT	Plasma cell
4.57856e-10	-0.164574	0.839	0.942	1.5427e-05	ATP5O	Plasma cell
4.6789e-10	0.534346	0.307	0.232	1.57651e-05	SMIM24	Plasma cell
4.7133e-10	0.175905	0.285	0.191	1.5881e-05	RIOK3	Plasma cell
4.74169e-10	-0.133543	0.163	0.244	1.59766e-05	ARHGEF35	Plasma cell
4.7531e-10	0.105811	0.113	0.049	1.60151e-05	ATL2	Plasma cell
4.79218e-10	0.254206	0.781	0.758	1.61468e-05	DAD1	Plasma cell
4.82111e-10	-0.171899	0.602	0.735	1.62443e-05	SNHG7	Plasma cell
4.85242e-10	-0.0983273	0.147	0.23	1.63497e-05	CYP27A1	Plasma cell
4.90309e-10	-0.119599	0.278	0.376	1.65205e-05	ZC3HAV1	Plasma cell
4.90842e-10	0.172283	0.278	0.183	1.65384e-05	RRAS	Plasma cell
4.94921e-10	0.224508	0.297	0.199	1.66759e-05	PMEPA1	Plasma cell
4.95296e-10	-0.115135	0.163	0.244	1.66885e-05	TTC32	Plasma cell
4.96981e-10	0.174348	0.287	0.191	1.67453e-05	ACAA1	Plasma cell
4.97278e-10	-0.155247	0.869	0.943	1.67553e-05	SUMO2	Plasma cell
5.00682e-10	0.128468	0.138	0.067	1.687e-05	TMEM41A	Plasma cell
5.07562e-10	0.15041	0.259	0.165	1.71018e-05	CAMK1	Plasma cell
5.18924e-10	-0.157276	0.537	0.632	1.74846e-05	FAM177A1	Plasma cell
5.21741e-10	-0.116907	0.103	0.17	1.75795e-05	CXorf40A	Plasma cell
5.21837e-10	-0.0984183	0.48	0.589	1.75828e-05	ARRDC3	Plasma cell
5.24588e-10	0.269146	0.7	0.672	1.76755e-05	CTSL	Plasma cell
5.26436e-10	0.156661	0.257	0.163	1.77377e-05	CCDC127	Plasma cell
5.29844e-10	0.176084	0.226	0.14	1.78526e-05	RAD21	Plasma cell
5.32638e-10	0.223943	0.318	0.233	1.79467e-05	ABLIM3	Plasma cell
5.35366e-10	0.115095	0.14	0.069	1.80386e-05	TGS1	Plasma cell
5.6449e-10	0.146254	0.169	0.093	1.90199e-05	NCK1	Plasma cell
5.64698e-10	0.298484	0.668	0.604	1.90269e-05	HNRNPU	Plasma cell
5.66723e-10	-0.10921	0.099	0.168	1.90952e-05	MAP7	Plasma cell
5.6741e-10	-0.0970632	0.086	0.153	1.91183e-05	AC016831.7	Plasma cell
5.67661e-10	-0.148164	0.553	0.683	1.91268e-05	IMPA2	Plasma cell
5.72494e-10	-0.158016	0.664	0.764	1.92896e-05	TMEM219	Plasma cell
5.73745e-10	0.115332	0.117	0.053	1.93318e-05	TST	Plasma cell
5.77476e-10	-0.0992579	0.106	0.178	1.94575e-05	ACSM3	Plasma cell
5.88159e-10	-0.0646657	0.067	0.129	1.98174e-05	SERPINA6	Plasma cell
5.88305e-10	0.229464	0.455	0.36	1.98223e-05	HM13	Plasma cell
5.9951e-10	-0.132374	0.203	0.288	2.01999e-05	SBNO1	Plasma cell
6.05396e-10	0.0850673	0.14	0.068	2.03982e-05	RSPH3	Plasma cell
6.09615e-10	0.164166	0.205	0.122	2.05404e-05	NRBP1	Plasma cell
6.15886e-10	0.229733	0.454	0.365	2.07516e-05	CHCHD5	Plasma cell
6.21096e-10	-0.152757	0.551	0.658	2.09272e-05	ALKBH7	Plasma cell
6.2733e-10	0.143394	0.159	0.084	2.11373e-05	LPIN3	Plasma cell
6.41087e-10	0.188449	0.308	0.211	2.16008e-05	PAFAH1B1	Plasma cell
6.41123e-10	-0.134835	0.481	0.581	2.1602e-05	PCNP	Plasma cell
6.44406e-10	0.265875	0.429	0.338	2.17126e-05	SYNGR2	Plasma cell
6.60177e-10	-0.0928766	0.088	0.155	2.2244e-05	SOS2	Plasma cell
6.79487e-10	0.260382	0.2	0.124	2.28946e-05	SPON1	Plasma cell
6.90796e-10	-0.0896841	0.077	0.14	2.32757e-05	DNAAF5	Plasma cell
7.20418e-10	-0.109528	0.157	0.239	2.42738e-05	TPST1	Plasma cell
7.28282e-10	-0.126824	0.234	0.336	2.45387e-05	PIM1	Plasma cell
7.37666e-10	-0.148328	0.298	0.385	2.48549e-05	STRA13	Plasma cell
7.6639e-10	0.241477	0.53	0.471	2.58228e-05	REXO2	Plasma cell
7.74625e-10	-0.122966	0.159	0.236	2.61002e-05	C15orf61	Plasma cell
8.02632e-10	0.0997161	0.121	0.056	2.70439e-05	SASH1	Plasma cell
8.25257e-10	0.162858	0.244	0.154	2.78062e-05	DDA1	Plasma cell
8.31747e-10	0.291409	0.475	0.407	2.80249e-05	TCEA1	Plasma cell
8.37442e-10	0.295213	0.506	0.437	2.82168e-05	SLC39A14	Plasma cell
8.38801e-10	-0.14315	0.206	0.289	2.82625e-05	ITGB3BP	Plasma cell
8.40546e-10	-0.164684	0.333	0.421	2.83214e-05	RAP1A	Plasma cell
8.42501e-10	0.25526	0.508	0.417	2.83872e-05	RNF149	Plasma cell
8.49128e-10	0.248894	0.266	0.181	2.86105e-05	BAIAP2	Plasma cell
8.59796e-10	-0.103411	0.255	0.353	2.897e-05	PXDC1	Plasma cell
8.60972e-10	-0.158518	0.264	0.349	2.90096e-05	CCNB1IP1	Plasma cell
8.73021e-10	0.197954	0.257	0.169	2.94156e-05	PRPF4B	Plasma cell
9.11547e-10	0.194391	0.898	0.957	3.07137e-05	SOD1	Plasma cell
9.31541e-10	-0.134886	0.273	0.363	3.13874e-05	UBA2	Plasma cell
9.648e-10	0.306547	0.114	0.053	3.2508e-05	C1QL1	Plasma cell
9.71387e-10	0.370472	0.474	0.395	3.27299e-05	KDM6B	Plasma cell
9.84103e-10	-0.0954762	0.138	0.215	3.31584e-05	HOTAIRM1	Plasma cell
9.96095e-10	0.176654	0.288	0.196	3.35624e-05	RUVBL2	Plasma cell
9.9783e-10	-0.132418	0.111	0.182	3.36209e-05	EGR2	Plasma cell
1.02623e-09	-0.126226	0.154	0.231	3.45777e-05	MMGT1	Plasma cell
1.04041e-09	0.172417	0.154	0.083	3.50555e-05	CCL3L3	Plasma cell
1.06666e-09	0.0977934	0.136	0.067	3.59399e-05	FNBP1	Plasma cell
1.08173e-09	0.123688	0.114	0.051	3.64477e-05	ZNF44	Plasma cell
1.09903e-09	0.098294	0.163	0.086	3.70306e-05	MFGE8	Plasma cell
1.10587e-09	0.151762	0.216	0.134	3.72612e-05	PYCR2	Plasma cell
1.12124e-09	0.19574	0.23	0.147	3.77792e-05	RELB	Plasma cell
1.15648e-09	0.399753	0.224	0.148	3.89664e-05	CRIP1	Plasma cell
1.15785e-09	-0.0834562	0.928	0.993	3.90127e-05	EEF2	Plasma cell
1.17419e-09	0.143655	0.154	0.082	3.95632e-05	PISD	Plasma cell
1.17507e-09	-0.138201	0.154	0.23	3.9593e-05	BPGM	Plasma cell
1.18744e-09	-0.0975398	0.127	0.204	4.00095e-05	MTERF2	Plasma cell
1.20946e-09	0.22688	0.592	0.532	4.07514e-05	TRAPPC2L	Plasma cell
1.21285e-09	-0.105846	0.137	0.213	4.08657e-05	GAREM1	Plasma cell
1.23455e-09	-0.0918342	0.067	0.125	4.15968e-05	HELB	Plasma cell
1.23723e-09	-0.146769	0.128	0.199	4.16874e-05	REV3L	Plasma cell
1.2619e-09	0.14388	0.155	0.083	4.25183e-05	MID1IP1	Plasma cell
1.27901e-09	0.133665	0.118	0.055	4.3095e-05	C3orf58	Plasma cell
1.28093e-09	-0.0998397	0.126	0.2	4.31596e-05	FAM50B	Plasma cell
1.28203e-09	-0.0961344	0.175	0.259	4.31968e-05	HMGXB4	Plasma cell
1.2925e-09	-0.150988	0.33	0.423	4.35495e-05	ADGRG1	Plasma cell
1.34406e-09	0.269412	0.42	0.34	4.52868e-05	NME1	Plasma cell
1.38149e-09	0.329805	0.642	0.586	4.65479e-05	HLA-DPA1	Plasma cell
1.38669e-09	-0.14619	0.301	0.389	4.67232e-05	C9orf78	Plasma cell
1.39087e-09	0.152451	0.183	0.106	4.68639e-05	USP47	Plasma cell
1.40108e-09	0.0925471	0.105	0.045	4.72081e-05	DTX3L	Plasma cell
1.42509e-09	0.159999	0.238	0.152	4.80169e-05	NAGK	Plasma cell
1.43209e-09	0.220775	0.392	0.294	4.82528e-05	OSMR	Plasma cell
1.43521e-09	-0.183613	0.77	0.876	4.8358e-05	C16orf13	Plasma cell
1.48024e-09	0.11886	0.161	0.088	4.98751e-05	YTHDF3	Plasma cell
1.50823e-09	0.184818	0.164	0.093	5.08183e-05	ADAM17	Plasma cell
1.51381e-09	0.0771294	0.109	0.047	5.10062e-05	PRSS16	Plasma cell
1.52908e-09	-0.107633	0.09	0.153	5.1521e-05	AC010226.4	Plasma cell
1.54031e-09	0.158098	0.189	0.111	5.18991e-05	FYTTD1	Plasma cell
1.5876e-09	-0.151557	0.282	0.366	5.34926e-05	DRAM2	Plasma cell
1.61153e-09	0.205465	0.385	0.28	5.42988e-05	SRSF1	Plasma cell
1.69818e-09	-0.0930614	0.09	0.154	5.72183e-05	TMEM168	Plasma cell
1.69882e-09	0.0692917	0.11	0.048	5.724e-05	JCHAIN	Plasma cell
1.71446e-09	-0.123296	0.141	0.215	5.7767e-05	PPP2R3C	Plasma cell
1.72535e-09	0.1557	0.199	0.118	5.81338e-05	RAB3GAP1	Plasma cell
1.73129e-09	0.196183	0.353	0.253	5.83341e-05	ADAR	Plasma cell
1.75892e-09	-0.106875	0.156	0.233	5.92652e-05	SURF2	Plasma cell
1.76772e-09	-0.122474	0.571	0.678	5.95615e-05	DPP7	Plasma cell
1.77332e-09	0.158802	0.289	0.195	5.97502e-05	CNOT7	Plasma cell
1.78233e-09	0.353152	0.461	0.376	6.00538e-05	MRPL18	Plasma cell
1.78323e-09	0.114052	0.13	0.064	6.00841e-05	C1RL	Plasma cell
1.82821e-09	-0.101217	0.158	0.238	6.15996e-05	DNAJC30	Plasma cell
1.85682e-09	-0.141072	0.174	0.25	6.25638e-05	TMEM170A	Plasma cell
1.88815e-09	0.146186	0.251	0.163	6.36192e-05	NMI	Plasma cell
1.89072e-09	-0.121387	0.1	0.169	6.3706e-05	IRF9	Plasma cell
1.89096e-09	0.146936	0.174	0.099	6.37142e-05	SLC50A1	Plasma cell
1.89597e-09	-0.0972489	0.123	0.197	6.38828e-05	LRRC61	Plasma cell
1.91472e-09	-0.142911	0.555	0.652	6.45147e-05	HMGB2	Plasma cell
1.9161e-09	0.120312	0.135	0.068	6.45611e-05	RTP4	Plasma cell
1.95882e-09	0.0624651	0.131	0.062	6.60005e-05	APBB1IP	Plasma cell
2.18128e-09	0.161037	0.306	0.211	7.3496e-05	RAB9A	Plasma cell
2.18387e-09	-0.133033	0.155	0.229	7.35832e-05	UMAD1	Plasma cell
2.18701e-09	-0.10984	0.113	0.181	7.36893e-05	APLN	Plasma cell
2.2231e-09	-0.0716733	0.065	0.123	7.4905e-05	PTH2R	Plasma cell
2.23247e-09	-0.097531	0.064	0.119	7.52207e-05	MAN1B1-AS1	Plasma cell
2.26519e-09	0.092804	0.115	0.054	7.63232e-05	PTP4A3	Plasma cell
2.26881e-09	0.205802	0.303	0.212	7.64452e-05	SNRNP200	Plasma cell
2.40084e-09	0.224225	0.22	0.141	8.0894e-05	ZBTB10	Plasma cell
2.40181e-09	0.15288	0.23	0.145	8.09266e-05	PLEKHA2	Plasma cell
2.4183e-09	0.245371	0.436	0.348	8.14821e-05	UBE2L6	Plasma cell
2.50401e-09	-0.248698	0.108	0.173	8.437e-05	PTGER3	Plasma cell
2.52057e-09	-0.110267	0.978	0.998	8.4928e-05	UBA52	Plasma cell
2.56364e-09	-0.0868273	0.781	0.863	8.63794e-05	ERRFI1	Plasma cell
2.58345e-09	-0.133936	0.483	0.582	8.70467e-05	SLC38A1	Plasma cell
2.66205e-09	0.166109	0.159	0.089	8.96951e-05	PIEZO1	Plasma cell
2.68312e-09	-0.146048	0.323	0.406	9.0405e-05	CTBP2	Plasma cell
2.68826e-09	-0.162435	0.351	0.436	9.05782e-05	RAB4A	Plasma cell
2.69475e-09	-0.157761	0.294	0.376	9.07969e-05	LMBRD1	Plasma cell
2.69901e-09	0.137643	0.245	0.157	9.09404e-05	FAM195B	Plasma cell
2.74797e-09	-0.0782927	0.065	0.123	9.25901e-05	TRIM9	Plasma cell
2.78058e-09	0.219486	0.436	0.342	9.36887e-05	CKS1B	Plasma cell
2.804e-09	-0.0857941	0.131	0.205	9.4478e-05	IL18	Plasma cell
2.80987e-09	-0.147439	0.244	0.321	9.46757e-05	XIAP	Plasma cell
2.81543e-09	-0.39214	0.079	0.137	9.48631e-05	IL1RL1	Plasma cell
2.8208e-09	0.21154	0.299	0.209	9.50441e-05	RNF19A	Plasma cell
2.82421e-09	0.190245	0.329	0.233	9.51589e-05	TANK	Plasma cell
2.89443e-09	-0.153867	0.353	0.438	9.7525e-05	CLNS1A	Plasma cell
2.89854e-09	-0.126027	0.215	0.302	9.76635e-05	STX3	Plasma cell
2.91849e-09	-0.113998	0.213	0.302	9.83355e-05	DUSP14	Plasma cell
2.93173e-09	0.106835	0.111	0.05	9.87816e-05	OTUD7B	Plasma cell
2.9842e-09	0.146412	0.205	0.127	0.000100549	SEC23B	Plasma cell
2.99303e-09	0.235758	0.255	0.174	0.000100847	SKIL	Plasma cell
3.00667e-09	-0.088454	0.052	0.104	0.000101307	FAM131C	Plasma cell
3.03461e-09	-0.145732	0.364	0.453	0.000102248	PMPCB	Plasma cell
3.04294e-09	0.335207	0.58	0.515	0.000102529	BZW1	Plasma cell
3.12501e-09	-0.166685	0.445	0.53	0.000105294	C11orf1	Plasma cell
3.14318e-09	0.191576	0.36	0.264	0.000105906	PAX2	Plasma cell
3.14716e-09	0.109256	0.129	0.064	0.00010604	CERS6	Plasma cell
3.18131e-09	0.17584	0.183	0.11	0.000107191	COMMD2	Plasma cell
3.25154e-09	-0.153087	0.383	0.474	0.000109557	POLR2C	Plasma cell
3.29294e-09	0.154464	0.157	0.087	0.000110952	OXR1	Plasma cell
3.38338e-09	0.170988	0.234	0.15	0.000114	ADAM10	Plasma cell
3.45801e-09	0.233334	0.545	0.465	0.000116514	PSMA3	Plasma cell
3.52661e-09	-0.110529	0.309	0.407	0.000118826	SLC6A13	Plasma cell
3.53925e-09	0.226477	0.482	0.39	0.000119252	CDK18	Plasma cell
3.54755e-09	0.106283	0.215	0.129	0.000119531	MAPRE2	Plasma cell
3.57838e-09	0.0872217	0.136	0.069	0.00012057	CEP63	Plasma cell
3.64376e-09	0.158686	0.155	0.085	0.000122773	ZNF267	Plasma cell
3.69055e-09	-0.165699	0.601	0.733	0.000124349	AP3S1	Plasma cell
3.80409e-09	-0.139595	0.139	0.209	0.000128175	HOXA7	Plasma cell
3.91518e-09	-0.112343	0.186	0.267	0.000131918	VPS4A	Plasma cell
3.94309e-09	0.109487	0.185	0.106	0.000132859	OTUD1	Plasma cell
3.95648e-09	-0.143973	0.261	0.342	0.00013331	METTL23	Plasma cell
3.96653e-09	0.133402	0.162	0.09	0.000133648	ZNF451	Plasma cell
4.07506e-09	0.226329	0.403	0.316	0.000137305	TMEM9	Plasma cell
4.17748e-09	0.0931538	0.147	0.077	0.000140756	SETD9	Plasma cell
4.32279e-09	0.128129	0.216	0.134	0.000145652	TCF7L2	Plasma cell
4.36236e-09	-0.124541	0.292	0.38	0.000146985	MYO9A	Plasma cell
4.42347e-09	0.10689	0.104	0.046	0.000149044	DCUN1D1	Plasma cell
4.55864e-09	0.232549	0.766	0.763	0.000153599	HNRNPDL	Plasma cell
4.6801e-09	0.108366	0.132	0.066	0.000157691	KAT6B	Plasma cell
4.69599e-09	-0.101862	0.089	0.15	0.000158227	APITD1	Plasma cell
4.75273e-09	-0.168337	0.301	0.379	0.000160138	FRA10AC1	Plasma cell
4.81869e-09	0.762895	0.582	0.576	0.000162361	HSPA1B	Plasma cell
5.0168e-09	0.208577	0.448	0.353	0.000169036	2023-09-11	Plasma cell
5.09719e-09	-0.11298	0.22	0.302	0.000171745	PCGF5	Plasma cell
5.12797e-09	0.103509	0.13	0.066	0.000172782	GAK	Plasma cell
5.14617e-09	0.200317	0.109	0.051	0.000173395	GBP4	Plasma cell
5.19331e-09	0.160496	0.163	0.093	0.000174983	BICD1	Plasma cell
5.27822e-09	0.185272	0.245	0.16	0.000177844	TNFAIP2	Plasma cell
5.37921e-09	-0.13349	0.556	0.646	0.000181247	SYPL1	Plasma cell
5.45868e-09	0.108981	0.163	0.091	0.000183925	TOM1	Plasma cell
5.85894e-09	0.144567	0.274	0.183	0.000197411	SPSB1	Plasma cell
5.89449e-09	0.100975	0.133	0.068	0.000198609	ITSN1	Plasma cell
5.89941e-09	0.12601	0.16	0.089	0.000198775	LMBR1L	Plasma cell
6.036e-09	0.14985	0.24	0.154	0.000203377	PAWR	Plasma cell
6.09747e-09	0.15047	0.187	0.112	0.000205448	CDK16	Plasma cell
6.14791e-09	0.292811	0.266	0.189	0.000207148	AHR	Plasma cell
6.23457e-09	-0.181746	0.54	0.62	0.000210068	LAMP2	Plasma cell
6.27404e-09	0.0879214	0.126	0.062	0.000211397	PARP9	Plasma cell
6.28589e-09	-0.132053	0.131	0.199	0.000211797	NR1D1	Plasma cell
6.33648e-09	0.250717	0.52	0.438	0.000213501	ZC3H15	Plasma cell
6.38398e-09	-0.186797	0.373	0.474	0.000215102	FHL1	Plasma cell
6.48882e-09	-0.0972789	0.133	0.204	0.000218634	RP11-983P16.4	Plasma cell
6.59816e-09	0.0815464	0.13	0.065	0.000222318	SH3D19	Plasma cell
6.60657e-09	-0.141576	0.159	0.23	0.000222602	TCAF1	Plasma cell
6.63974e-09	0.10496	0.106	0.048	0.000223719	ATP11B	Plasma cell
6.78054e-09	0.137091	0.245	0.158	0.000228463	CPNE1	Plasma cell
6.93458e-09	-0.0937703	0.061	0.113	0.000233654	AC004540.5	Plasma cell
7.09927e-09	0.125087	0.177	0.102	0.000239203	ATF5	Plasma cell
7.13324e-09	-0.148997	0.514	0.614	0.000240347	STOML2	Plasma cell
7.17324e-09	-0.0770086	0.051	0.101	0.000241695	ZNF138	Plasma cell
[truncated: 74,366 more rows]
