# Supplementary material for: Development of prognostic signatures and risk index related to lipid metabolism in ccRCC
Source: Front Oncol. 2024 Jun 13;14:1378095. doi: 10.3389/fonc.2024.1378095 (PMC11208495; doi:10.3389/fonc.2024.1378095)
Supplement: Supplementary file 10 [file Table_7.xlsx]

## Sheet: Sheet1
Table S7. limma algorithm identified differentially expressed genes between the Caki-1 group and the RPTEC/TERT1 group.
gene	logFC	AveExpr	t	P.Value	adj.P.Val	B
FLG	-1.80333	7.385	-34.0024	4.85043e-09	5.19573e-05	9.76199
SNORA38B	-1.65667	5.23833	-7.37031	0.000152407	0.0131585	1.47841
KCNK15	-1.61333	5.27333	-11.4719	8.52267e-06	0.00281887	4.3693
SMYD3-IT1	-1.60333	4.86833	-8.09769	8.38307e-05	0.00993987	2.09615
SLC7A4	-1.59	4.74833	-11.6869	7.52573e-06	0.00270249	4.48769
LMOD1	-1.47667	6.385	-12.9743	3.72413e-06	0.00195862	5.14423
SNORA11	-1.44333	7.79833	-11.1513	1.03004e-05	0.0030824	4.18776
CRABP2	-1.42667	7.53667	-23.3326	6.64925e-08	0.000185713	8.33813
ADAMTS16	-1.37333	4.38667	-9.47792	3.02138e-05	0.00545369	3.13117
CNN1	-1.32	7.42333	-9.81398	2.40314e-05	0.00471935	3.35929
SERPINB7	-1.32	3.30333	-10.7884	1.28416e-05	0.00337485	3.97466
SPRR2A	-1.25333	2.78333	-2.30131	0.0548446	0.235459	-4.69653
IGF1	-1.19	3.425	-13.0035	3.668e-06	0.00195862	5.15815
ODZ2	-1.18	5.27333	-19.8982	1.99954e-07	0.000359017	7.57603
RNY4P13	-1.12333	2.60833	-3.01574	0.019477	0.143956	-3.63971
TSPAN2	-1.11	6.805	-6.7432	0.000265342	0.0178142	0.899538
SNORD114-17	-1.10667	3.69667	-4.67319	0.00227215	0.0528844	-1.37336
LRRC32	-1.10333	4.46167	-8.83599	4.77489e-05	0.0069721	2.67044
SCXA	-1.09333	4.77667	-7.9845	9.17304e-05	0.0102939	2.00356
MT1F	-1.08667	4.09333	-12.433	4.9651e-06	0.00215186	4.8786
PIM1	-1.08667	3.65333	-14.9014	1.45448e-06	0.00122418	5.98299
MIR27B	-1.06667	2.41667	-10.6272	1.41933e-05	0.00356776	3.87733
MT1M	-1.06	3.50333	-6.57552	0.000309824	0.0195189	0.736894
SNX30	-1.05333	5.08667	-14.2419	1.97949e-06	0.0013039	5.71333
RTKN2	-1.03667	5.41833	-6.01054	0.000534291	0.0257783	0.162663
SNORD105B	-1.01333	5.67667	-4.64768	0.00234133	0.0533582	-1.40524
DBC1	-1.00667	5.49	-12.7075	4.28522e-06	0.00207149	5.01511
KLF9	-1.00333	3.345	-14.6112	1.66302e-06	0.00122418	5.86641
LOC646513	-0.973333	3.92333	-4.19054	0.00407311	0.0705622	-1.9934
CD248	-0.97	8.945	-15.7574	9.93348e-07	0.00107428	6.30898
TET1	-0.97	3.965	-8.60949	5.65015e-05	0.00780372	2.49954
ROGDI	-0.956667	5.35833	-9.37328	3.24934e-05	0.00559443	3.05836
IGHV1-58	-0.94	2.37333	-5.60961	0.000804638	0.0317104	-0.270718
LOC730101	-0.94	2.92333	-12.0689	6.06447e-06	0.00244333	4.69157
MIR4516	-0.936667	3.68167	-2.29388	0.0554486	0.237142	-4.70747
ATP10A	-0.93	4.39833	-16.2177	8.15729e-07	0.00107428	6.47391
ACVR2A	-0.93	6.825	-11.3614	9.09282e-06	0.0028715	4.30741
FLJ22447	-0.92	4.09	-5.88344	0.000607052	0.0272746	0.0276769
CMKLR1	-0.916667	4.71833	-10.7877	1.28471e-05	0.00337485	3.97425
SYNC	-0.913333	4.99	-15.9271	9.23188e-07	0.00107428	6.37059
LRRC15	-0.913333	5.25	-5.50482	0.000898488	0.0336091	-0.387698
LOC100134397	-0.903333	2.955	-6.15846	0.000461631	0.0238276	0.317019
SNORD12C	-0.893333	2.98	-4.67053	0.00227926	0.0530007	-1.37668
COL11A1	-0.89	4.70167	-14.5803	1.68716e-06	0.00122418	5.85381
SULF2	-0.87	5.77833	-14.8732	1.47338e-06	0.00122418	5.9718
MAPK8IP3	-0.87	3.27833	-5.89999	0.00059698	0.0272661	0.0453741
PODNL1	-0.866667	6.11	-10.2217	1.83691e-05	0.00405396	3.62483
ARL4D	-0.866667	4.65	-9.18606	3.70753e-05	0.00606972	2.92589
OLFM2	-0.863333	3.715	-5.48982	0.0009129	0.033846	-0.404578
ALDH1B1	-0.86	6.04667	-7.45821	0.000141435	0.0126073	1.55601
CYP1B1	-0.856667	6.63167	-16.5689	7.04401e-07	0.00104156	6.59518
CST4	-0.84	2.5	-5.13552	0.00134077	0.041815	-0.812674
ABLIM1	-0.836667	4.60167	-11.5562	8.11515e-06	0.00276905	4.41601
PLAU	-0.826667	5.98667	-12.4559	4.90382e-06	0.00215186	4.89015
TGFB1I1	-0.826667	7.03	-10.8194	1.25989e-05	0.00337485	3.99318
SERTAD4	-0.82	4.90667	-4.77062	0.00202799	0.0506736	-1.25251
CSPG4	-0.82	4.14	-8.00021	9.05847e-05	0.0102833	2.0165
ELN	-0.803333	3.585	-4.97243	0.00160944	0.0454957	-1.00678
THBS3	-0.796667	5.68833	-10.4154	1.62219e-05	0.00381092	3.74683
PLEKHF1	-0.796667	5.73167	-8.3582	6.84051e-05	0.00872842	2.30454
EDC4	-0.796667	6.375	-2.23788	0.0602243	0.245916	-4.78978
PLXDC2	-0.79	7.64833	-9.69707	2.60031e-05	0.00489972	3.28091
NXPH3	-0.79	3.55833	-3.56855	0.00909751	0.100229	-2.84328
RN7SL1	-0.78	7.55	-4.50419	0.00277649	0.0581552	-1.58643
HAPLN1	-0.776667	2.48167	-9.47027	3.03742e-05	0.00545369	3.12588
FAHD2CP	-0.77	2.87167	-7.9038	9.78763e-05	0.010579	1.93678
SCAND2	-0.77	2.535	-4.57449	0.00255307	0.0562459	-1.49727
HSD17B6	-0.766667	3.85667	-10.1562	1.91675e-05	0.00411807	3.58294
HSPB6	-0.763333	3.69167	-6.40934	0.000362339	0.0209072	0.572256
ACTA2	-0.76	5.42667	-12.4506	4.91792e-06	0.00215186	4.88748
COMP	-0.756667	7.785	-10.7824	1.28888e-05	0.00337485	3.9711
ANK3	-0.753333	3.62667	-11.3023	9.41556e-06	0.0028715	4.27401
MAP1LC3B2	-0.753333	3.53667	-2.85691	0.024416	0.160247	-3.87361
STAT5A	-0.75	2.935	-5.5317	0.000873306	0.033185	-0.357547
RBP1	-0.75	2.55167	-7.615	0.000124004	0.0119888	1.69236
OLFML2B	-0.75	5.21833	-10.1701	1.89942e-05	0.00411807	3.59189
TIMP4	-0.743333	3.875	-7.10163	0.000192366	0.0147709	1.23593
LOC100506687	-0.743333	3.55833	-6.89141	0.000231935	0.0163963	1.04047
FIBCD1	-0.743333	4.675	-5.60977	0.000804501	0.0317104	-0.270538
RN5S122	-0.74	2.24	-4.8409	0.0018699	0.0485183	-1.16623
CLEC18C	-0.733333	3.31	-4.64888	0.00233802	0.0533414	-1.40374
CNN2	-0.73	7.14833	-12.4798	4.8409e-06	0.00215186	4.90215
DOPEY2	-0.73	5.15167	-4.69833	0.00220617	0.0521699	-1.34203
IGFBP5	-0.726667	4.02333	-9.85948	2.33101e-05	0.00465037	3.38952
PYGL	-0.726667	5.72333	-9.84226	2.35802e-05	0.0046672	3.3781
KIAA1199	-0.726667	8.21	-4.68798	0.00223309	0.0524752	-1.35493
ZNF304	-0.723333	2.56833	-8.53498	5.97674e-05	0.00799134	2.44232
MIR1180	-0.723333	2.69833	-4.5108	0.00275459	0.0579431	-1.57801
MIR3135B	-0.723333	3.465	-3.33139	0.0125464	0.11646	-3.18094
MIR4635	-0.72	3.66	-1.62038	0.149134	0.385803	-5.6617
ZNF436	-0.72	3.16333	-3.74488	0.00720163	0.0908316	-2.59683
TBC1D19	-0.71	6.01833	-8.84275	4.75124e-05	0.0069721	2.67547
LOC728093	-0.706667	2.26333	-9.55471	2.8656e-05	0.00525786	3.18406
HR	-0.706667	2.84	-5.11082	0.00137804	0.0425128	-0.841809
TRAV12-1	-0.706667	2.87667	-3.68917	0.00774967	0.0939421	-2.67425
TEAD3	-0.703333	3.275	-6.28198	0.000409379	0.0225565	0.443701
MIR647	-0.7	6.05333	-1.66421	0.13997	0.37427	-5.60309
GADD45B	-0.7	6.97333	-7.25839	0.00016779	0.0140211	1.37839
IGHV1-3	-0.693333	5.59667	-6.69011	0.0002786	0.018381	0.84841
SNED1	-0.686667	4.79	-11.6106	7.86364e-06	0.00274539	4.44597
VCL	-0.686667	7.49667	-12.2368	5.52642e-06	0.00227734	4.77867
NREP	-0.686667	4.82333	-9.73491	2.53454e-05	0.00482658	3.30639
TRAJ10	-0.686667	2.95667	-5.77725	0.000676403	0.0289021	-0.0868049
LOC100287834	-0.683333	3.75167	-2.28938	0.0558177	0.237818	-4.7141
CXCR7	-0.683333	2.51167	-6.63488	0.000293185	0.0188485	0.794862
SGK223	-0.683333	2.985	-10.1582	1.9142e-05	0.00411807	3.58426
MIR339	-0.683333	4.78167	-3.586	0.00888774	0.0995372	-2.81872
ZNF443	-0.68	2.46667	-6.3389	0.000387557	0.0216972	0.501414
TMEM88B	-0.68	4.4	-5.24579	0.00118746	0.0392752	-0.683685
TMEM119	-0.68	3.01667	-11.7232	7.3709e-06	0.00268525	4.50741
RNU6ATAC4P	-0.68	1.73333	-6.72215	0.000270513	0.0180077	0.879304
LOC653513	-0.67	3.475	-7.94081	9.50017e-05	0.0103829	1.96749
MYO1E	-0.67	6.82167	-8.15427	8.01721e-05	0.00968887	2.14196
LRP5	-0.666667	4.56333	-12.296	5.34969e-06	0.00224125	4.80905
RN5S435	-0.666667	4.63	-2.67568	0.031704	0.182372	-4.142
SYNPO2	-0.663333	2.00833	-7.64682	0.00012077	0.0117667	1.71972
SOCS5	-0.66	5.52333	-9.07766	4.00608e-05	0.00617608	2.84789
TSPAN18	-0.656667	3.06167	-7.5509	0.000130819	0.0124561	1.63693
HSD17B1P1	-0.656667	2.605	-3.13038	0.0165769	0.132579	-3.47204
RP9P	-0.656667	2.84167	-4.07401	0.004714	0.0747136	-2.14838
LOC100506966	-0.65	5.37833	-7.17929	0.000179719	0.0145032	1.30685
ANKH	-0.65	7.56833	-7.23833	0.000170729	0.0141171	1.36031
PRR15L	-0.65	2.085	-6.63665	0.000292703	0.0188485	0.796587
TIPARP	-0.646667	5.29	-6.48368	0.000337703	0.0203082	0.646333
KLF10	-0.643333	5.385	-5.97246	0.000555012	0.0265235	0.122451
RN5S488	-0.643333	2.895	-3.37491	0.0118208	0.114018	-3.11849
SCARF2	-0.643333	3.07167	-2.98003	0.020487	0.147348	-3.69215
GRIK1-AS2	-0.643333	2.41833	-5.44206	0.000960518	0.0348018	-0.458522
FNIP2	-0.64	4.11	-5.22962	0.00120867	0.0395525	-0.702491
LMCD1	-0.64	6.38333	-10.8511	1.23556e-05	0.00337485	4.01208
ASAP3	-0.636667	4.93167	-7.21286	0.000174543	0.0142794	1.3373
KCNMB1	-0.636667	3.445	-6.52211	0.000325708	0.0199205	0.684356
CACNA1C	-0.636667	4.05167	-13.352	3.06698e-06	0.0017929	5.32126
ATP1B1	-0.633333	5.37667	-6.99791	0.00021085	0.0156346	1.14013
MIR2392	-0.633333	3.61667	-3.05254	0.0184913	0.140089	-3.58577
LOC100509635	-0.63	5.675	-2.65644	0.0326018	0.184866	-4.17055
MYL9	-0.63	9.62833	-10.0916	1.99923e-05	0.00423748	3.5414
RAB23	-0.626667	7.37333	-12.5283	4.71595e-06	0.00215186	4.92644
MIR4492	-0.626667	4.15	-3.24279	0.0141761	0.122534	-3.30875
DNM3OS	-0.626667	5.06333	-11.3757	9.01674e-06	0.0028715	4.31545
MAB21L2	-0.626667	6.29333	-6.92425	0.000225192	0.0160814	1.07134
LOC100287633	-0.623333	2.77167	-4.11245	0.00449119	0.0734324	-2.09704
TNS1	-0.623333	4.245	-8.32251	7.03155e-05	0.00879335	2.27637
LOC440300	-0.623333	1.77833	-6.74028	0.000266052	0.0178142	0.896739
B4GALNT1	-0.623333	2.735	-5.4213	0.000982077	0.0351202	-0.482076
LOXL3	-0.623333	5.65833	-5.71843	0.000718593	0.0300071	-0.150878
MICAL1	-0.62	4.60333	-6.77751	0.000257152	0.0175653	0.932399
MIR4689	-0.62	3.35	-2.49285	0.0413866	0.205316	-4.4133
MMP24	-0.616667	2.91167	-4.87646	0.00179516	0.0481295	-1.12286
KIF26B	-0.613333	4.41667	-10.7371	1.32554e-05	0.00343506	3.94386
RNU12	-0.613333	2.54333	-3.47586	0.0103055	0.106124	-2.97445
ACOT2	-0.61	5.97833	-5.10365	0.00138908	0.0425301	-0.850285
RASSF2	-0.61	2.605	-8.01856	8.92683e-05	0.0101997	2.03156
FLJ45340	-0.606667	6.93333	-4.73855	0.002105	0.0510831	-1.29213
CRLF1	-0.606667	5.25667	-6.60429	0.000301632	0.0192929	0.765039
SNORD46	-0.603333	3.995	-2.81473	0.0259386	0.165171	-3.93596
MFAP4	-0.603333	4.565	-9.28679	3.45253e-05	0.00582458	2.99751
ANGPTL2	-0.603333	5.625	-6.13186	0.000473836	0.024049	0.289478
MIR3916	-0.603333	4.22167	-6.03384	0.000522042	0.0253821	0.187169
TRNP1	-0.603333	3.05833	-7.48487	0.000138286	0.0125793	1.57938
SNORD14A	-0.6	4.13333	-2.87771	0.0237	0.15818	-3.84289
MIR574	-0.6	5.04333	-3.52955	0.00958598	0.10244	-2.89834
RN5S410	-0.6	2.11333	-5.00005	0.00156002	0.0447261	-0.973622
PODN	-0.6	4.46	-6.24494	0.000424315	0.0228367	0.405927
EFNB1	-0.6	4.85333	-7.85276	0.000102003	0.0106835	1.8942
LOC100287098	-0.596667	4.135	-3.71084	0.0075313	0.0926195	-2.64409
DBP	-0.596667	4.215	-7.67281	0.0001182	0.0116071	1.74197
VGLL3	-0.596667	6.165	-7.79644	0.000106786	0.0109552	1.84691
PLEKHH3	-0.593333	3.07333	-4.33305	0.00341601	0.0645878	-1.80664
MIR1976	-0.59	4.09167	-5.62696	0.000790182	0.0317104	-0.251502
LOC100653348	-0.59	6.445	-9.11586	3.89786e-05	0.00617608	2.87549
LOC100505620	-0.59	2.36833	-6.27373	0.000412652	0.0225988	0.435307
2024-09-11	-0.59	7.00833	-10.0864	2.00605e-05	0.00423748	3.53805
ZFP36	-0.59	5.065	-6.58313	0.000307633	0.0194688	0.744349
GLS	-0.586667	8.03667	-5.86158	0.000620649	0.0276129	0.00424126
STK38	-0.586667	7.49	-4.72917	0.00212813	0.051226	-1.30375
LOC100507308	-0.586667	2.25667	-4.44029	0.00299838	0.0600494	-1.66812
RN5S475	-0.586667	2.30333	-5.79591	0.000663601	0.0285752	-0.0665748
MIR143	-0.583333	2.705	-7.78844	0.000107485	0.0109552	1.84018
WISP2	-0.583333	5.43167	-10.5891	1.45363e-05	0.00360683	3.85405
ZNF490	-0.583333	2.665	-4.49837	0.00279595	0.0582285	-1.59385
ENPP1	-0.583333	7.42167	-6.50618	0.000330622	0.0201021	0.668614
MIR657	-0.58	1.95333	-3.59005	0.00883976	0.099243	-2.81301
MIR1227	-0.58	3.87333	-4.78618	0.00199175	0.0501958	-1.23334
MIR568	-0.58	4.23333	-1.50194	0.176761	0.422045	-5.81641
ANKRD24	-0.58	1.96	-4.67447	0.00226875	0.0528541	-1.37177
IGFBP3	-0.58	5.78667	-12.4627	4.88589e-06	0.00215186	4.89355
LOC100129034	-0.576667	7.345	-10.5567	1.48351e-05	0.00360683	3.8342
MRI1	-0.576667	3.13833	-4.5306	0.00269012	0.0575817	-1.55285
MIR3130-2	-0.576667	3.385	-3.61314	0.00857174	0.0978792	-2.78057
GPRASP1	-0.576667	2.695	-4.33556	0.00340552	0.0645563	-1.80337
MIR4692	-0.573333	3.41	-2.55486	0.0377985	0.197411	-4.3213
KCNH1	-0.573333	5.45667	-11.3336	9.24315e-06	0.0028715	4.29171
RN5S385	-0.573333	4.1	-1.97979	0.0881635	0.295618	-5.1641
SSBP2	-0.57	5.255	-9.6292	2.72314e-05	0.00507049	3.23493
ZNF486	-0.566667	3.2	-3.42251	0.0110784	0.11029	-3.05043
MIR4756	-0.566667	3.02	-5.69247	0.000738143	0.0305176	-0.179314
GSN	-0.566667	4.73667	-6.94907	0.000220241	0.0159086	1.09459
PCDH18	-0.563333	7.04833	-8.39792	6.63479e-05	0.00854786	2.33574
CLSTN2	-0.563333	3.775	-7.01608	0.000207472	0.0155678	1.15701
STAT5B	-0.56	2.36	-6.29328	0.000404939	0.0224206	0.455191
GAS7	-0.56	3.25333	-5.53588	0.000869454	0.033185	-0.352859
RN5S221	-0.56	1.95333	-3.74562	0.00719471	0.0907898	-2.59581
MIR4310	-0.56	3.14667	-5.42118	0.000982197	0.0351202	-0.482205
SNORD114-14	-0.56	7.88667	-5.46027	0.000942047	0.034469	-0.437919
COL15A1	-0.56	3.77667	-5.60937	0.000804838	0.0317104	-0.270981
CLIC3	-0.556667	2.90167	-8.31613	7.0663e-05	0.00879335	2.27132
MUC1	-0.556667	4.12167	-9.08098	3.99652e-05	0.00617608	2.8503
RNF126P1	-0.556667	2.22167	-6.17234	0.000455402	0.0237461	0.331354
RNU4-9P	-0.556667	1.685	-5.01403	0.00153565	0.0444031	-0.956889
ULBP3	-0.553333	2.39	-10.4333	1.60385e-05	0.00381092	3.75797
MAST3	-0.55	3.50833	-3.75626	0.00709494	0.0904673	-2.58107
NDUFB2-AS1	-0.55	2.87833	-5.31963	0.00109572	0.0375248	-0.598307
CD24	-0.55	2.61167	-3.93492	0.00562734	0.080785	-2.336
KRTAP10-1	-0.55	1.825	-5.20805	0.00123762	0.0399358	-0.727629
PHLDB2	-0.546667	3.33667	-8.40193	6.61439e-05	0.00854786	2.33889
CALD1	-0.546667	5.56333	-10.2844	1.76406e-05	0.00395922	3.6646
ZNF281	-0.546667	5.91333	-6.65636	0.000287412	0.0186562	0.815735
ADAMTS14	-0.543333	3.04167	-4.38347	0.00321218	0.0624522	-1.7413
GCLM	-0.54	5.92333	-6.46371	0.000344132	0.0204502	0.626499
ITGA11	-0.54	9.56667	-6.16813	0.00045728	0.0237493	0.327011
COLEC12	-0.54	2.93667	-3.82447	0.00649055	0.0867714	-2.48698
FMO3	-0.54	2.99333	-3.55775	0.00923009	0.100776	-2.85852
LOC731223	-0.536667	2.115	-4.53872	0.00266417	0.0573858	-1.54254
C15orf29	-0.536667	1.67833	-8.56182	5.85671e-05	0.00795784	2.46299
C3orf80	-0.536667	6.16167	-4.9392	0.00167122	0.0464705	-1.04681
GATSL2	-0.533333	2.43333	-2.78789	0.0269592	0.168645	-3.97568
NPR3	-0.533333	5.01	-5.59349	0.000818331	0.0320911	-0.288606
GNG7	-0.533333	3.93	-4.73848	0.00210517	0.0510831	-1.29222
MIR4783	-0.533333	2.52	-3.55969	0.00920612	0.100702	-2.85578
MCAM	-0.533333	3.09	-4.93109	0.00168669	0.0466702	-1.05661
MYH9	-0.53	9.32167	-8.63868	5.52777e-05	0.00767688	2.52182
LOC100132707	-0.53	3.54833	-4.84927	0.001852	0.0485058	-1.156
SNORA31	-0.53	2.13167	-2.68374	0.031336	0.181496	-4.13005
KIAA0825	-0.53	3.28833	-3.45916	0.0105409	0.107361	-2.99819
ARMC9	-0.526667	6.01667	-5.75942	0.000688888	0.0293005	-0.10617
FGFR2	-0.526667	2.66	-5.71197	0.000723408	0.0300071	-0.157953
SNORA84	-0.526667	4.1	-2.49028	0.0415424	0.205703	-4.4171
SCN2A	-0.526667	2.17	-8.39551	6.64707e-05	0.00854786	2.33386
IGFBP4	-0.523333	7.05167	-7.98963	9.13544e-05	0.0102939	2.00779
DPT	-0.523333	7.655	-6.53722	0.000321124	0.0199113	0.699253
NUMBL	-0.523333	5.41833	-5.20415	0.00124294	0.0400428	-0.732183
C1orf198	-0.523333	2.61167	-7.3494	0.000155156	0.0132631	1.45983
GPR124	-0.523333	5.96167	-7.47673	0.000139239	0.0125793	1.57225
PRSS23	-0.523333	6.48167	-7.30838	0.000160713	0.0136022	1.42323
TSSK3	-0.523333	3.62833	-2.99524	0.0200502	0.145918	-3.6698
SNORD13	-0.52	7.79667	-5.15486	0.00131236	0.0414431	-0.789918
BCAM	-0.52	2.76	-4.81042	0.00193673	0.0494249	-1.20355
IGHV3-74	-0.52	1.66667	-9.01596	4.1881e-05	0.00634194	2.80306
SGSM3	-0.52	3.19667	-3.26053	0.0138325	0.121194	-3.28309
RNY4P1	-0.52	1.40333	-3.34676	0.0122849	0.115744	-3.15887
GREM1	-0.52	7.07667	-6.17403	0.000454652	0.0237461	0.333094
BMP6	-0.516667	2.37167	-7.01018	0.000208562	0.015603	1.15153
ZFP90	-0.516667	5.36167	-5.59934	0.000813338	0.0319451	-0.282117
PADI2	-0.516667	3.02167	-5.07615	0.00143233	0.0431193	-0.882871
PRKG1	-0.516667	4.235	-4.30844	0.00352061	0.0653951	-1.83866
KCNK13	-0.516667	2.19833	-7.55973	0.000129856	0.0124114	1.64459
PDLIM7	-0.516667	4.98833	-5.63726	0.000781738	0.0315925	-0.240115
LOC100507516	-0.516667	4.41833	-2.61707	0.0345216	0.189601	-4.22897
FLYWCH2	-0.513333	4.82667	-4.95325	0.00164478	0.0461438	-1.02986
FSTL3	-0.513333	4.85667	-10.0729	2.02396e-05	0.0042397	3.52927
STARD5	-0.513333	3.3	-6.76269	0.000260654	0.0176605	0.918226
ROR2	-0.513333	3.65333	-6.1306	0.000474423	0.024049	0.288172
PTMS	-0.513333	5.8	-5.97585	0.000553135	0.0265185	0.126031
FLJ46906	-0.513333	2.8	-4.70428	0.00219089	0.0519458	-1.33464
NAGA	-0.513333	5.35	-5.53035	0.000874546	0.033185	-0.359052
MIR504	-0.513333	2.90333	-3.0986	0.0173318	0.135868	-3.51841
TNFAIP1	-0.51	6.305	-6.59648	0.000303831	0.0193365	0.75741
TCF7L2	-0.51	5.48833	-6.89163	0.000231891	0.0163963	1.04067
UHRF1BP1	-0.51	5.46833	-5.40564	0.000998687	0.0352444	-0.499875
UNC5C	-0.51	3.725	-4.38746	0.00319665	0.0623383	-1.73614
PLEKHF2	-0.51	4.03167	-3.0975	0.0173584	0.135902	-3.52001
NXN	-0.51	5.125	-7.77459	0.000108709	0.0109552	1.82848
MIR21	-0.51	5.20833	-4.49752	0.00279878	0.0582392	-1.59492
CITED2	-0.506667	6.77667	-7.89432	9.86279e-05	0.0105949	1.9289
C11orf39	-0.506667	2.48667	-7.5057	0.00013588	0.0125793	1.59759
TTTY18	-0.506667	1.57333	-7.36853	0.000152638	0.0131585	1.47683
CGB	-0.506667	4.57333	-2.137	0.0698999	0.263512	-4.93722
FBLN5	-0.503333	6.675	-9.75822	2.49498e-05	0.00482433	3.32203
FHL3	-0.503333	4.095	-6.10865	0.000484783	0.0243013	0.265369
SIRPA	-0.503333	5.89167	-4.8185	0.00191876	0.0492665	-1.19365
LOC100507459	-0.503333	3.46167	-3.85824	0.00621225	0.0843278	-2.44064
SNORD71	-0.503333	5.875	-3.66959	0.00795286	0.0946101	-2.70156
RAB40B	-0.503333	4.47833	-3.48319	0.0102039	0.105815	-2.96404
GUSBP4	-0.503333	2.54167	-9.73504	2.53432e-05	0.00482658	3.30648
RN5S260	-0.503333	1.635	-6.19609	0.000444961	0.0235082	0.355824
LOC100128881	-0.503333	2.50833	-5.05302	0.00146986	0.0435707	-0.910357
TIFAB	-0.503333	1.90167	-3.57732	0.0089914	0.0997833	-2.83093
GBP1	-0.503333	2.61833	-3.29358	0.0132159	0.119238	-3.23538
LOC92249	-0.5	5.22	-4.60298	0.00246824	0.0550038	-1.46135
C1orf189	-0.5	1.68333	-7.15264	0.000183951	0.0145408	1.28258
MRVI1	-0.5	2.56667	-8.06854	8.5789e-05	0.010077	2.07243
IGKV1-12	-0.5	2.45667	-2.30607	0.0544609	0.234807	-4.68952
SNTB1	-0.496667	5.585	-5.63137	0.000786548	0.031685	-0.246616
IGLV5-48	-0.496667	6.55167	-2.76203	0.0279827	0.171395	-4.01399
MIR4519	-0.496667	5.835	-0.880667	0.407684	0.64918	-6.50547
ZNF132	-0.496667	3.115	-2.91021	0.0226254	0.154357	-3.79494
PRKAB2	-0.496667	5.995	-7.87928	9.98346e-05	0.0105986	1.91636
FAM171A2	-0.496667	4.61833	-7.38848	0.000150063	0.0131585	1.49452
SMYD3	-0.496667	7.115	-5.08286	0.00142165	0.0429002	-0.874912
IFNA13	-0.496667	1.77167	-4.65043	0.00233376	0.0533414	-1.4018
SCARNA17	-0.496667	4.59167	-3.51813	0.00973443	0.103067	-2.91451
MIR503	-0.496667	2.72833	-2.8338	0.0252383	0.163122	-3.90776
MSTO2P	-0.496667	1.24167	-3.66448	0.00800685	0.0949756	-2.7087
GDF6	-0.496667	2.55833	-7.668	0.00011867	0.0116071	1.73786
IDH2	-0.493333	5.10333	-5.88377	0.000606851	0.0272746	0.0280275
TRBJ2-6	-0.493333	2.81667	-1.92068	0.096186	0.309317	-5.24823
GALNTL4	-0.493333	3.35667	-5.50237	0.000900829	0.0336394	-0.390458
PRPS1	-0.493333	7.20667	-5.4701	0.000932238	0.0342921	-0.426814
FKBP1B	-0.493333	2.88667	-4.86031	0.00182869	0.0482854	-1.14253
MAP3K8	-0.493333	4.05667	-1.80932	0.11328	0.336307	-5.40456
SDSL	-0.49	3.94167	-5.94683	0.000569464	0.0267076	0.0952752
ZBTB46	-0.49	2.25833	-3.95974	0.00545116	0.0796232	-2.30232
LYZL2	-0.49	1.37833	-5.96357	0.00055998	0.0265344	0.113031
FAM157B	-0.486667	5.19667	-4.97721	0.00160075	0.0454957	-1.00102
SORCS2	-0.486667	5.54667	-11.2992	9.43259e-06	0.0028715	4.27228
PRICKLE1	-0.486667	4.86667	-4.86245	0.00182421	0.0482854	-1.13992
DAAM2	-0.486667	3.25667	-5.71224	0.000723201	0.0300071	-0.157649
KCNQ1OT1	-0.486667	2.55	-4.41429	0.00309422	0.0610993	-1.70155
MIR24-2	-0.483333	3.66833	-6.74977	0.00026375	0.0177745	0.905847
MSRB1	-0.483333	4.365	-5.89908	0.000597528	0.0272661	0.0444038
RN5S132	-0.483333	4.025	-2.37388	0.0492847	0.224194	-4.58945
HRCT1	-0.483333	3.82167	-2.75177	0.0283999	0.172645	-4.02919
CAAP1	-0.483333	3.93167	-3.78181	0.00686167	0.088868	-2.54575
CLEC18A	-0.483333	3.065	-2.6774	0.0316254	0.182372	-4.13946
MIR3622B	-0.483333	2.24833	-2.51027	0.0403445	0.203275	-4.38746
SORT1	-0.48	5.76333	-4.08738	0.00463515	0.0742126	-2.1305
FLNA	-0.48	9.61667	-7.78446	0.000107835	0.0109552	1.83682
CYP2A7	-0.48	3.55	-3.27336	0.0135896	0.120791	-3.26456
MAP3K14	-0.48	2.73333	-7.32266	0.000158753	0.0134817	1.43599
RCAN3	-0.476667	3.24833	-3.57669	0.00899903	0.0997833	-2.83182
LOC100129785	-0.476667	2.575	-3.64298	0.00823833	0.0963872	-2.73875
MZF1	-0.476667	2.84167	-5.65447	0.000767846	0.0311844	-0.221114
SLC9A9	-0.476667	3.05167	-4.2234	0.00391013	0.0690856	-1.95006
FAM20C	-0.476667	3.63167	-8.20232	7.72063e-05	0.00942104	2.18062
ZNF391	-0.476667	2.595	-4.13382	0.0043723	0.0726508	-2.06859
LOC283140	-0.476667	2.445	-5.28942	0.00113227	0.0380902	-0.633141
DDX11L10	-0.473333	2.62	-4.03898	0.00492768	0.0766031	-2.19537
CLEC18B	-0.473333	2.98	-4.89805	0.0017514	0.047492	-1.09663
LOC100129534	-0.473333	2.28	-4.89805	0.0017514	0.047492	-1.09663
GPC4	-0.47	3.985	-8.91239	4.51513e-05	0.00675577	2.72707
NOTCH3	-0.47	3.765	-6.138	0.000470986	0.024049	0.295847
RN5S126	-0.47	2.77833	-1.72632	0.127886	0.357404	-5.51891
COL4A1	-0.47	7.255	-5.32685	0.00108719	0.0373344	-0.590011
LBH	-0.47	4.985	-5.17121	0.00128886	0.040927	-0.770726
GDF5	-0.47	3.92833	-4.72141	0.00214749	0.0512645	-1.31337
RN5S497	-0.47	2.42167	-2.60354	0.0352086	0.191324	-4.24906
RNU7-73P	-0.47	1.43833	-2.46884	0.0428684	0.209001	-4.44889
SSC5D	-0.47	5.88833	-8.34213	6.92576e-05	0.00879256	2.29187
STK38L	-0.47	4.90167	-8.26813	7.33432e-05	0.0089933	2.23322
MIR500B	-0.47	2.76167	-3.87094	0.00611091	0.0841797	-2.42324
TRAM2	-0.466667	9.3	-5.29122	0.00113005	0.0380902	-0.631059
GNG5P2	-0.466667	6.34667	-1.65232	0.142402	0.377507	-5.61906
TRIM73	-0.466667	2.76667	-1.59637	0.154388	0.392998	-5.6935
RN5S463	-0.466667	2.29667	-6.68013	0.000281173	0.0184539	0.838765
C10orf105	-0.466667	1.81333	-6.5536	0.000316236	0.0197742	0.715373
MIR635	-0.466667	2.91667	-2.95199	0.0213189	0.150037	-3.7334
ACTBL2	-0.466667	1.85333	-7.46315	0.000140845	0.0125994	1.56035
TUBB2B	-0.466667	2.02667	-4.29842	0.00356422	0.0656405	-1.85174
SNORD93	-0.466667	3.43333	-4.00809	0.0051249	0.0775585	-2.23695
SNORD32B	-0.466667	4.97667	-3.96111	0.00544156	0.0796232	-2.30045
SCAI	-0.466667	4	-3.15236	0.0160754	0.130224	-3.44001
LOC100505516	-0.466667	2.89667	-2.00952	0.0843799	0.289012	-5.12152
CREB3L1	-0.466667	5.92	-6.32809	0.000391601	0.0218263	0.49048
PPP1R32	-0.463333	2.965	-7.2136	0.000174431	0.0142794	1.33796
ZYX	-0.463333	6.375	-9.43185	3.11945e-05	0.00548346	3.09922
LOC100288069	-0.463333	6.105	-5.37304	0.00103429	0.0358925	-0.537058
SNORD104	-0.463333	3.055	-2.54296	0.0384612	0.199037	-4.33896
PPAP2B	-0.463333	6.245	-6.16537	0.000458517	0.0237644	0.324162
POLK	-0.463333	2.78833	-5.71468	0.000721384	0.0300071	-0.154985
ZNF608	-0.463333	2.71167	-5.25557	0.00117483	0.0389086	-0.672327
TRAF5	-0.463333	3.15833	-3.78522	0.00683116	0.0886499	-2.54104
MOCOS	-0.46	4.47	-5.83036	0.000640667	0.0282534	-0.0293495
EOGT	-0.46	6.36	-8.75275	5.07738e-05	0.00725171	2.60816
HENMT1	-0.46	3.79333	-3.1756	0.0155625	0.12837	-3.4062
RNU7-25P	-0.46	1.77	-2.6785	0.0315747	0.182256	-4.13782
FAT4	-0.46	4.98333	-9.08195	3.99374e-05	0.00617608	2.851
XPNPEP3	-0.456667	3.30833	-1.21349	0.264254	0.516448	-6.16588
BEND7	-0.456667	2.59833	-4.03416	0.00495788	0.076693	-2.20184
DRD5	-0.456667	2.62833	-5.04586	0.00148171	0.0436083	-0.918885
SELPLG	-0.456667	3.62167	-5.16104	0.00130343	0.0412647	-0.782664
SCARNA4	-0.453333	6.38333	-8.05436	8.67598e-05	0.0101436	2.06086
PTPN13	-0.453333	5.94333	-5.09252	0.00140641	0.0426453	-0.863462
SERPINI1	-0.453333	4.74667	-3.0654	0.0181596	0.138831	-3.56695
RNU6ATAC	-0.453333	4.01667	-2.58496	0.0361748	0.193736	-4.27664
OR2T3	-0.453333	2.21333	-4.18237	0.00411482	0.0709116	-2.00421
CDON	-0.453333	2.17667	-6.56652	0.000312439	0.0195855	0.728066
MC1R	-0.453333	2.87333	-3.07882	0.01782	0.137528	-3.54732
ELFN1	-0.453333	3.39667	-7.67221	0.000118258	0.0116071	1.74146
UNC5B	-0.453333	7.4	-6.23516	0.000428362	0.0229101	0.395916
MIR646	-0.453333	3.81667	-5.19325	0.00125793	0.0402811	-0.744922
RNU6-57	-0.453333	2.29333	-1.49644	0.178151	0.42367	-5.82346
SNAR-H	-0.453333	1.90667	-3.22661	0.0144973	0.124121	-3.33217
ANKRD36B	-0.45	5.36167	-3.54308	0.00941346	0.10152	-2.87922
HSPB1	-0.45	7.815	-8.12635	8.19542e-05	0.00980992	2.1194
ACTN4	-0.45	9.15167	-7.17338	0.000180648	0.0145078	1.30147
PLCE1	-0.45	3.54833	-3.68254	0.00781786	0.0940949	-2.6835
PGLYRP4	-0.45	1.92833	-7.56784	0.000128979	0.0123746	1.65162
FBXL7	-0.45	4.66833	-6.36347	0.000378544	0.0213395	0.526196
ANKDD1A	-0.446667	2.85667	-5.95699	0.000563687	0.0265344	0.106056
C2orf15	-0.446667	2.99	-2.07911	0.0761409	0.275009	-5.02124
DEPTOR	-0.446667	5.89333	-5.81132	0.000653229	0.0285647	-0.0499008
TRIB3	-0.446667	5.17	-5.78961	0.000667891	0.0286988	-0.0733973
FAM106CP	-0.446667	2.33	-4.05147	0.0048503	0.0760113	-2.17859
NCBP2-AS1	-0.446667	2.58333	-3.27361	0.0135849	0.120791	-3.2642
FAM99B	-0.446667	4.49	-2.2481	0.0593225	0.244031	-4.77478
FBXL14	-0.446667	3.46667	-4.94111	0.0016676	0.0464705	-1.04451
TAF1C	-0.446667	3.61667	-7.36146	0.000153563	0.0131744	1.47056
NQO1	-0.446667	7	-5.69043	0.000739709	0.0305321	-0.181559
PRDM16	-0.443333	3.24833	-5.61626	0.000799064	0.0317104	-0.26335
POLR2J4	-0.443333	3.685	-3.99629	0.00520249	0.0781213	-2.25287
HIST3H2BB	-0.443333	2.78167	-3.11956	0.0168297	0.133783	-3.48781
LPPR2	-0.443333	6.34167	-6.76829	0.000259326	0.0176181	0.923577
OR3A1	-0.443333	1.82833	-6.66562	0.000284963	0.018654	0.824714
RBMS3	-0.443333	5.845	-4.41554	0.00308954	0.0610549	-1.69994
SRSF6	-0.443333	8.06833	-9.25884	3.52124e-05	0.00590089	2.97772
COX7A1	-0.44	7.74667	-5.20328	0.00124412	0.0400428	-0.733193
TMEM241	-0.44	4.11333	-4.45438	0.00294783	0.0597578	-1.65006
OR5L2	-0.44	1.82667	-3.91513	0.00577232	0.0818749	-2.36292
KCTD10	-0.44	4.55333	-6.9803	0.000214183	0.0157886	1.12375
LOC100506544	-0.44	4.36667	-4.12904	0.00439857	0.0726935	-2.07494
MIR3911	-0.44	2.59	-2.40027	0.0474083	0.220138	-4.55043
FLOT1	-0.436667	7.75167	-7.78165	0.000108083	0.0109552	1.83445
MYLIP	-0.436667	5.19833	-4.88191	0.001784	0.048071	-1.11623
EXTL1	-0.436667	2.48167	-8.13325	8.15096e-05	0.00980338	2.12498
DOCK9	-0.436667	4.83167	-5.41723	0.000986365	0.0351692	-0.4867
DPCR1	-0.436667	4.56167	-3.15706	0.0159702	0.129962	-3.43317
CRIP2	-0.436667	3.77167	-3.75306	0.00712479	0.0905712	-2.5855
TRAK1	-0.436667	3.675	-9.18334	3.71472e-05	0.00606972	2.92395
RHOB	-0.436667	6.22167	-7.12341	0.000188721	0.0146879	1.25588
REEP6	-0.436667	2.97167	-4.7916	0.00197931	0.0500542	-1.22667
SEPT5-GP1BB	-0.436667	4.51833	-4.63001	0.00239062	0.0541033	-1.42739
THBS1	-0.433333	11.2067	-5.87951	0.000609474	0.027309	0.0234645
RAB33B	-0.433333	4.20333	-7.12334	0.000188733	0.0146879	1.25582
FAM102A	-0.433333	5.56667	-6.86359	0.000237828	0.0166063	1.01422
FBXO30	-0.433333	5.36333	-3.67566	0.00788927	0.0943292	-2.69309
ATF7IP2	-0.433333	3.63	-3.41386	0.0112093	0.110921	-3.06277
CRYBB2P1	-0.433333	4.69333	-1.86237	0.104798	0.324024	-5.33047
TP53I11	-0.433333	2.97	-5.38113	0.00102533	0.0357969	-0.52782
DAPK1	-0.433333	4.24333	-3.1678	0.0157326	0.129131	-3.41754
THBS2	-0.43	9.575	-7.46976	0.000140061	0.0125793	1.56615
IGLV3-16	-0.43	3.40167	-2.74596	0.0286391	0.173138	-4.0378
BAALC	-0.43	2.28833	-5.04492	0.00148328	0.0436083	-0.920011
MIR615	-0.43	2.22167	-3.97246	0.00536314	0.0791027	-2.28508
MIR4638	-0.43	4.255	-2.39505	0.0477739	0.221096	-4.55815
DUSP14	-0.43	5.30833	-5.78054	0.000674123	0.0288997	-0.0832301
SPATA18	-0.426667	5.63	-4.96055	0.00163124	0.045815	-1.02107
GLIS1	-0.426667	2.05667	-7.46926	0.00014012	0.0125793	1.5657
MIR329-1	-0.426667	3.03333	-2.44733	0.0442427	0.212319	-4.48077
STRBP	-0.426667	1.96333	-5.90391	0.000594622	0.0272661	0.0495597
CDKL5	-0.426667	3.46333	-3.15784	0.0159529	0.129944	-3.43204
ARRDC3	-0.426667	6.18667	-1.63494	0.146029	0.382011	-5.64231
NFATC4	-0.426667	3.18	-7.09943	0.000192738	0.0147709	1.23391
LIMD2	-0.426667	3.78	-4.311	0.00350958	0.065379	-1.83533
DCAKD	-0.426667	6.56667	-6.38762	0.000369915	0.0210851	0.550475
DOK4	-0.423333	5.85833	-4.21369	0.00395755	0.0694714	-1.96285
LINC00174	-0.423333	1.65167	-4.66134	0.00230401	0.0531827	-1.38816
APLP1	-0.423333	4.835	-6.65249	0.000288443	0.0186562	0.811975
SLC44A2	-0.423333	7.785	-5.29594	0.00112427	0.0380874	-0.625618
ZNF362	-0.423333	4.905	-4.58614	0.00251801	0.0557375	-1.48257
SNORD114-27	-0.423333	3.44167	-3.36772	0.0119375	0.114439	-3.1288
ALKBH7	-0.423333	4.995	-3.3117	0.0128904	0.11843	-3.20928
RN5S111	-0.423333	1.99167	-3.95063	0.00551507	0.0799638	-2.31466
EFNB2	-0.423333	3.165	-5.61423	0.000800761	0.0317104	-0.265598
ATP2A3	-0.423333	2.97167	-2.60268	0.0352527	0.191332	-4.25033
MXRA8	-0.42	8.64	-4.31838	0.00347795	0.0650658	-1.82572
SAMD11	-0.42	2.22	-4.81339	0.0019301	0.0494082	-1.19991
LOC729737	-0.42	5.57333	-6.8114	0.000249341	0.0171717	0.964719
FRY	-0.42	4.67667	-4.93406	0.00168101	0.0465883	-1.05302
LRRC16A	-0.42	5.43667	-3.92495	0.00569988	0.0814079	-2.34956
SNAR-G1	-0.42	3.75333	-7.36688	0.000152853	0.0131585	1.47537
CRABP1	-0.42	1.95	-4.92544	0.00169756	0.0466849	-1.06344
SIK1	-0.42	3.70333	-5.7254	0.000713443	0.0298897	-0.143261
MAMDC2	-0.42	3.19333	-3.57154	0.00906125	0.100032	-2.83908
MAF	-0.42	4.46667	-2.222	0.0616524	0.248917	-4.81306
FFAR3	-0.42	2.95	-2.01074	0.0842285	0.288715	-5.11977
SNORD63	-0.42	4.53667	-1.87229	0.103282	0.32183	-5.31653
TMEM173	-0.416667	5.51167	-6.05965	0.000508838	0.0251128	0.214229
EPHB3	-0.416667	3.33833	-5.10961	0.00137991	0.0425128	-0.843247
DNM1P41	-0.416667	3.10167	-5.77606	0.000677223	0.0289021	-0.0880871
IGLV3-32	-0.416667	3.59167	-2.50815	0.0404698	0.203661	-4.3906
ATP6V0A1	-0.416667	6.415	-6.95137	0.000219787	0.0159086	1.09675
TSGA10IP	-0.416667	2.72167	-2.23574	0.0604145	0.246452	-4.79292
SNORA38	-0.416667	2.755	-4.60211	0.00247079	0.0550117	-1.46245
MALAT1	-0.416667	9.215	-4.42584	0.00305122	0.060745	-1.68668
CACNA1H	-0.413333	2.82333	-3.83828	0.00637512	0.0856959	-2.468
LGR4	-0.413333	3.25333	-2.20461	0.0632562	0.251733	-4.83853
ABHD4	-0.413333	6.45667	-6.24147	0.000425748	0.0228367	0.40237
GXYLT2	-0.413333	6.23667	-4.79526	0.00197094	0.0499649	-1.22217
GPC1	-0.413333	3.66667	-4.36861	0.00327083	0.0629696	-1.76051
IHH	-0.413333	1.72333	-4.72324	0.0021429	0.0512522	-1.3111
MR1	-0.413333	5.11	-7.02724	0.000205428	0.0155071	1.16735
GNG5	-0.413333	3.17667	-5.68841	0.000741258	0.0305459	-0.183774
STX1B	-0.41	2.86833	-5.58908	0.000822125	0.0321329	-0.29351
C22orf25	-0.41	3.98167	-4.64872	0.00233847	0.0533414	-1.40394
CLTCL1	-0.41	4.73167	-3.54553	0.00938255	0.1015	-2.87576
TPD52L1	-0.41	3.03167	-5.88813	0.000604178	0.0272661	0.0326969
CES1	-0.41	2.41833	-3.70155	0.00762411	0.0932136	-2.65701
ACTN3	-0.41	2.39833	-3.00283	0.0198359	0.144948	-3.65866
OTOS	-0.41	2.97833	-2.85777	0.0243861	0.160247	-3.87234
FMO4	-0.41	2.075	-3.49775	0.0100054	0.104688	-2.94338
ANKRD20A19P	-0.41	2.35833	-6.35402	0.000381983	0.0214328	0.516672
MTHFSD	-0.41	2.08167	-4.518	0.00273096	0.0577608	-1.56886
MIR3676	-0.41	9.30833	-2.5708	0.0369293	0.195397	-4.29764
ZNF430	-0.41	4.915	-1.61673	0.149921	0.386753	-5.66654
SNORD13P3	-0.41	6.305	-6.98338	0.000213596	0.0157886	1.12661
RAD23B	-0.41	8.22833	-7.25547	0.000168215	0.0140211	1.37576
EML4	-0.406667	7.01	-8.02897	8.85302e-05	0.0101997	2.04009
MIPOL1	-0.406667	1.96	-4.92857	0.00169154	0.0466702	-1.05966
SPTAN1	-0.406667	7.22	-4.83489	0.00188288	0.0486432	-1.17358
ZNF468	-0.406667	4.81333	-3.00668	0.0197282	0.144754	-3.65301
ZNF860	-0.406667	1.83667	-4.74842	0.00208097	0.0508846	-1.27992
LOC441698	-0.406667	1.79333	-2.88613	0.0234167	0.157177	-3.83047
EMX2	-0.406667	2.70667	-5.29945	0.00112	0.0379937	-0.62157
SEPT7P2	-0.406667	2.6	-3.9942	0.00521639	0.0781899	-2.2557
LOC100505873	-0.406667	3.80333	-3.50014	0.00997312	0.104688	-2.93999
LINC00265	-0.406667	3.48	-3.34072	0.012387	0.115986	-3.16755
HIST1H2BO	-0.406667	2.15667	-3.3097	0.012926	0.118584	-3.21216
THY1	-0.406667	4.94	-7.19648	0.000177047	0.0143562	1.32246
MIR4252	-0.403333	3.11833	-4.13732	0.00435314	0.0726508	-2.06393
ZNF549	-0.403333	2.335	-2.65733	0.0325597	0.184788	-4.16923
ZNF610	-0.403333	3.38167	-2.55721	0.0376691	0.197268	-4.31781
KRTAP10-7	-0.403333	1.59167	-2.86247	0.0242225	0.159727	-3.8654
HCN4	-0.403333	1.975	-3.61069	0.00859976	0.09801	-2.78401
RN5S370	-0.403333	4.48833	-6.94042	0.000221951	0.0159862	1.0865
SLC37A3	-0.403333	3.98167	-4.87006	0.00180838	0.0482572	-1.13066
SIX2	-0.403333	4.74167	-3.77653	0.00690924	0.0890958	-2.55305
TBXA2R	-0.403333	3.15167	-3.25601	0.0139192	0.121362	-3.28963
TBC1D2	-0.403333	7.25833	-5.41585	0.000987817	0.035171	-0.48826
LGR6	-0.4	2.47	-3.16751	0.015739	0.129131	-3.41796
HCFC1R1	-0.4	4.28333	-5.73328	0.000707671	0.0298654	-0.134657
HEY2	-0.4	2.12667	-4.50242	0.0027824	0.0581552	-1.58869
TRADD	-0.4	4.37333	-3.57812	0.00898175	0.0997833	-2.8298
AKR7A2P1	-0.4	2.12667	-2.99607	0.0200267	0.145818	-3.66859
TAGLN	-0.4	7.60333	-7.95658	9.38057e-05	0.0103797	1.98053
CD99L2	-0.4	6.04333	-3.95053	0.00551579	0.0799638	-2.3148
KIAA0947	-0.396667	4.43833	-3.65366	0.00812246	0.0956821	-2.72381
NFASC	-0.396667	5.54833	-6.39049	0.000368901	0.0210752	0.553363
LMO7	-0.396667	6.21167	-5.86394	0.000619165	0.0275957	0.00677456
SNORD69	-0.396667	4.20167	-4.01308	0.00509244	0.0775114	-2.23022
LSAMP	-0.396667	3.755	-3.77983	0.00687949	0.0889191	-2.54849
FCER1G	-0.396667	2.17167	-4.06893	0.00474434	0.0749582	-2.15518
NFKBID	-0.396667	3.00833	-4.33779	0.00339624	0.0644312	-1.80047
CHAT	-0.396667	1.93167	-3.36234	0.0120256	0.11472	-3.13651
LOC100130876	-0.396667	3.69833	-1.49573	0.178332	0.423858	-5.82437
SPRR2F	-0.396667	2.895	-7.08311	0.000195529	0.0149392	1.21891
MCU	-0.396667	6.86167	-6.15207	0.000464529	0.0238384	0.310415
MGEA5	-0.396667	6.465	-5.27827	0.0011461	0.0384126	-0.646035
SCARNA5	-0.396667	3.18833	-3.42617	0.0110234	0.110063	-3.04521
IGLV2-8	-0.396667	3.295	-3.31436	0.0128434	0.118117	-3.20545
LZTS1	-0.396667	2.55833	-6.53742	0.000321064	0.0199113	0.699449
BATF3	-0.393333	2.77333	-3.51403	0.00978819	0.103381	-2.9203
VASP	-0.393333	5.35333	-6.05892	0.000509204	0.0251128	0.213471
ADAM19	-0.393333	5.02	-5.5203	0.00088389	0.0333616	-0.370323
ESPN	-0.393333	3.33333	-1.93288	0.094474	0.306129	-5.23093
MIR3689F	-0.393333	5.54	-2.03433	0.0813456	0.284243	-5.08586
RNY4P19	-0.393333	2.03333	-2.89161	0.0232342	0.156453	-3.82238
TGFBI	-0.393333	6.86333	-8.5397	5.95542e-05	0.00799134	2.44596
ECI1	-0.393333	5.96667	-3.99104	0.00523747	0.0783701	-2.25997
MIR4746	-0.39	4.61167	-1.85356	0.106164	0.326	-5.34283
FBXL5	-0.39	6.54833	-5.10429	0.00138809	0.0425301	-0.849531
KCNQ1-AS1	-0.39	2.18833	-4.11181	0.00449476	0.0734324	-2.09789
FXYD1	-0.39	3.88167	-3.9367	0.00561448	0.0806464	-2.33358
TRDJ1	-0.39	1.91167	-5.57906	0.000830822	0.0322788	-0.304665
MT1H	-0.39	1.68167	-4.42737	0.0030456	0.0607115	-1.68472
HES4	-0.39	2.075	-5.74552	0.000698809	0.0296222	-0.121312
DEFB123	-0.39	2.14167	-2.94644	0.0214879	0.150583	-3.74157
ZNF383	-0.39	2.035	-2.06917	0.0772663	0.277146	-5.0356
KLF7	-0.39	5.905	-7.63415	0.000122047	0.0118452	1.70883
DBN1	-0.39	5.44833	-6.43865	0.000352394	0.0207937	0.601542
DCLK2	-0.39	2.94833	-4.43281	0.00302563	0.0604024	-1.67774
SEPW1	-0.39	7.39833	-6.05793	0.000509707	0.0251128	0.212427
RNY4P18	-0.386667	5.06667	-1.89188	0.10035	0.316858	-5.28895
ALPL	-0.386667	6.95333	-6.18375	0.00045035	0.0236335	0.343124
LOH12CR1	-0.386667	3.62333	-3.33742	0.0124431	0.116025	-3.17228
NEK6	-0.386667	5.06	-7.90239	9.79872e-05	0.010579	1.93561
ZNF185	-0.386667	2.78	-4.79459	0.00197246	0.0499649	-1.22299
SH3BGRL2	-0.386667	2.86667	-4.21885	0.00393228	0.0693168	-1.95606
LOC100506934	-0.386667	2.93	-4.3315	0.00342248	0.0645878	-1.80865
IFITM10	-0.386667	3.69333	-4.00667	0.0051342	0.0775731	-2.23887
RUNX2	-0.386667	4.84667	-5.20996	0.00123502	0.0399032	-0.725397
CELF5	-0.386667	2.31333	-4.47445	0.00287744	0.0588911	-1.62438
LOC100506997	-0.386667	2.53667	-4.18114	0.00412112	0.0709116	-2.00583
LOC100506060	-0.386667	2.19	-4.13389	0.00437188	0.0726508	-2.06849
RN5-8S2	-0.386667	2.42667	-3.9311	0.00565502	0.0810435	-2.34119
ANO7	-0.386667	2.24333	-3.41833	0.0111415	0.110532	-3.05639
TMEM160	-0.386667	4.55333	-3.31866	0.0127677	0.11782	-3.19926
CYP2A7P1	-0.386667	2.41	-2.71528	0.0299369	0.177315	-4.08326
SLC25A29	-0.386667	2.71333	-8.17782	7.87028e-05	0.00955726	2.16094
CDK15	-0.386667	2.42667	-2.64704	0.0330498	0.185894	-4.1845
MIR3622A	-0.386667	3.15	-2.30828	0.0542835	0.234807	-4.68626
PTPLB	-0.386667	6.39667	-5.0717	0.00143948	0.0431837	-0.888157
SLC38A1	-0.383333	6.595	-3.78944	0.0067936	0.0884949	-2.53521
RAP1GAP2	-0.383333	3.375	-6.27993	0.000410191	0.0225565	0.441612
SLC24A3	-0.383333	2.25167	-5.93172	0.000578182	0.0270482	0.0792113
LRRC24	-0.383333	1.745	-5.14436	0.0013277	0.041718	-0.802268
IGF1R	-0.383333	4.66167	-5.00347	0.00155401	0.044707	-0.969526
MIR1910	-0.383333	5.24833	-4.24051	0.00382814	0.0682468	-1.92757
SNORD116-28	-0.383333	2.45167	-5.15615	0.00131049	0.0414361	-0.788403
NHSL2	-0.383333	2.645	-4.51518	0.00274019	0.0578473	-1.57244
DNM1P46	-0.383333	3.725	-3.03252	0.019021	0.142343	-3.61511
SH3BGR	-0.383333	5.39167	-6.10083	0.000488536	0.0243175	0.257227
MIRLET7A3	-0.383333	3.76833	-5.48725	0.000915394	0.0338885	-0.407472
MAP1A	-0.383333	5.365	-5.05842	0.001461	0.0434619	-0.903933
SKP2	-0.38	6.45667	-6.95641	0.0002188	0.0159086	1.10145
GALNT10	-0.38	6.07333	-6.07221	0.000502544	0.0249161	0.227374
GREM2	-0.38	4.29333	-5.836	0.000637002	0.0281412	-0.0232779
C9orf37	-0.38	3.45	-4.52801	0.00269846	0.0575817	-1.55613
MPO	-0.38	1.65	-7.01631	0.00020743	0.0155678	1.15722
RN5S279	-0.38	2.5	-2.34584	0.0513611	0.228831	-4.63086
GPR42	-0.38	2.02	-4.18098	0.00412194	0.0709116	-2.00604
IGKV1-37	-0.38	4.73667	-7.14092	0.000185847	0.0145989	1.27189
LOC440993	-0.38	3.15	-5.85794	0.000622947	0.0276661	0.000331924
BMP4	-0.38	4.90667	-5.42545	0.000977719	0.0350598	-0.477356
LOC390660	-0.38	2.99	-4.41609	0.00308746	0.0610549	-1.69923
OBP2A	-0.38	4.15	-2.16502	0.0670656	0.258877	-4.89639
TBC1D4	-0.38	3.45333	-4.21674	0.00394258	0.0694496	-1.95883
PELP1	-0.38	5.00667	-4.28246	0.0036349	0.0659575	-1.87259
ENAH	-0.376667	5.195	-4.9138	0.00172022	0.0470013	-1.07753
DNM1	-0.376667	4.075	-3.98814	0.00525683	0.0783755	-2.26388
HOXC8	-0.376667	3.385	-7.38212	0.000150878	0.0131585	1.48889
A2LD1	-0.376667	3.09167	-5.13771	0.00133751	0.041815	-0.810088
ABCB8	-0.376667	2.88167	-4.36988	0.00326579	0.0629696	-1.75888
RAVER2	-0.376667	3.93833	-3.95178	0.00550695	0.0799638	-2.3131
KLHL26	-0.376667	3.26167	-3.49779	0.0100048	0.104688	-2.94332
OR2L1P	-0.376667	3.055	-2.30969	0.0541712	0.234533	-4.68419
KRTAP5-2	-0.376667	2.255	-1.38761	0.207778	0.457625	-5.96003
MIR3184	-0.376667	1.975	-3.66275	0.00802515	0.0949756	-2.7111
CSRP2	-0.376667	3.08167	-4.72859	0.00212957	0.051226	-1.30447
LPIN3	-0.376667	3.685	-3.4997	0.00997903	0.104688	-2.94061
ADCY9	-0.376667	4.415	-3.48826	0.0101342	0.105447	-2.95684
MIR4254	-0.376667	2.99167	-2.58088	0.0363902	0.194336	-4.28268
PRAMEF4	-0.376667	1.49167	-4.07754	0.00469304	0.0746639	-2.14366
ACER3	-0.376667	2.79833	-4.59288	0.00249796	0.0555182	-1.47407
RPS4Y2	-0.376667	1.185	-2.67535	0.0317192	0.182412	-4.14249
MTO1	-0.376667	3.725	-5.06357	0.00145261	0.0434176	-0.897808
CCDC167	-0.376667	5.41167	-4.7572	0.00205983	0.0507828	-1.26907
LINC00085	-0.376667	2.72167	-3.291	0.0132629	0.119366	-3.2391
CSRP1	-0.373333	8.13333	-6.40617	0.000363433	0.0209072	0.569081
MBNL1	-0.373333	8.84667	-6.30115	0.00040188	0.0223003	0.463183
SH3PXD2A	-0.373333	5.06667	-5.37563	0.00103141	0.0358738	-0.534097
CA11	-0.373333	3.34	-3.79803	0.00671787	0.0884121	-2.52337
PTRF	-0.373333	8.02	-6.03949	0.000519119	0.0253381	0.193099
ZNF85	-0.373333	5.07	-4.10448	0.00453641	0.0737458	-2.10767
LCE2A	-0.373333	3.07333	-2.71952	0.0297539	0.176491	-4.07698
TARP	-0.373333	3.02667	-2.05333	0.0790958	0.280072	-5.05848
CNIH2	-0.373333	2.16333	-4.6658	0.00229195	0.0530417	-1.38258
RN5S518	-0.373333	1.54	-3.96556	0.00541071	0.0795595	-2.29443
MIR3132	-0.373333	1.97667	-3.16672	0.0157564	0.129131	-3.41911
DCHS1	-0.373333	2.44	-6.473	0.000341125	0.0204143	0.635731
LBX2	-0.373333	2.3	-4.88616	0.00177535	0.0480377	-1.11107
TMEM59L	-0.373333	4.08333	-4.50158	0.00278519	0.0581552	-1.58975
USP27X	-0.373333	3.85333	-2.89925	0.0229819	0.155671	-3.8111
LRP3	-0.373333	3.05	-2.38594	0.0484181	0.222476	-4.57163
RN5S408	-0.373333	2.85333	-2.29858	0.0550651	0.236046	-4.70054
GOLGA2P5	-0.373333	2.19333	-1.95815	0.0910207	0.299907	-5.19498
IDUA	-0.373333	3.62667	-5.10128	0.00139275	0.0425906	-0.853087
MIR218-2	-0.373333	2.26	-5.09827	0.00139743	0.042639	-0.856658
SIDT2	-0.373333	5.10667	-4.78085	0.0020041	0.0503769	-1.23991
SNORD59B	-0.373333	2.10333	-1.88691	0.101087	0.317726	-5.29596
DCLRE1C	-0.373333	2.85667	-4.22438	0.0039054	0.0690853	-1.94878
HLA-DRB6	-0.373333	3	-2.37306	0.0493438	0.224215	-4.59066
PXK	-0.37	7.78167	-5.91242	0.000589536	0.0272661	0.0586451
HCG11	-0.37	7.07833	-4.13004	0.00439307	0.0726508	-2.07362
LOC401093	-0.37	4.165	-4.40885	0.00311468	0.0613107	-1.70855
GOLGA6L2	-0.37	2.60833	-2.24249	0.0598156	0.244923	-4.78301
PQLC1	-0.37	4.24833	-5.35588	0.00105361	0.0363036	-0.556694
NSUN5P1	-0.37	4.70167	-3.76784	0.00698823	0.0898074	-2.56506
RAMP1	-0.37	2.935	-2.74464	0.0286935	0.173382	-4.03975
CGB1	-0.37	2.255	-7.11415	0.000190261	0.0147611	1.24741
LGI4	-0.37	2.30167	-2.36005	0.0502976	0.226238	-4.60988
FOSL2	-0.37	4.93167	-7.25147	0.000168798	0.0140211	1.37215
ASS1	-0.37	7.175	-6.96862	0.000216426	0.0159073	1.11286
PEPD	-0.37	6.70833	-4.77304	0.00202232	0.0506736	-1.24953
LASP1	-0.37	7.02167	-4.67774	0.00226006	0.0527494	-1.36769
TLCD2	-0.37	4.43167	-4.44096	0.00299597	0.0600494	-1.66727
SNORA42	-0.37	3.62167	-2.54852	0.0381503	0.1983	-4.33071
ZNF431	-0.37	2.055	-3.46538	0.0104525	0.106979	-2.98935
SNORA30	-0.37	1.37833	-3.26533	0.0137411	0.120931	-3.27616
IGLL1	-0.37	2.71833	-4.2907	0.00359821	0.0657569	-1.86182
LENG8-AS1	-0.37	2.28833	-3.26533	0.0137411	0.120931	-3.27616
ANKRD52	-0.37	5.77833	-3.79034	0.00678568	0.0884764	-2.53398
SUSD2	-0.37	6.94167	-3.41263	0.0112282	0.110988	-3.06453
ND1	-0.37	9.42167	-4.01284	0.00509404	0.0775114	-2.23055
YIF1B	-0.366667	5.74	-3.75245	0.00713054	0.0905712	-2.58635
PPIP5K1	-0.366667	6.01333	-5.4661	0.000936212	0.0343055	-0.431328
RN5S19	-0.366667	2.18667	-1.70334	0.132237	0.363522	-5.5502
MEG3	-0.366667	3.66333	-5.30059	0.0011186	0.0379937	-0.620249
LCN2	-0.366667	2.61333	-2.4312	0.0453026	0.215147	-4.50466
RN7SKP4	-0.366667	2.12333	-1.77157	0.119713	0.346012	-5.45681
PAG1	-0.366667	2.42	-5.80304	0.000658778	0.0285752	-0.0588548
GDPD5	-0.366667	3.00667	-5.40922	0.000994865	0.0352444	-0.495805
TNFRSF19	-0.366667	3.28667	-4.32077	0.00346779	0.0650372	-1.82261
ALOX5AP	-0.366667	2.79	-4.26846	0.00369816	0.0665908	-1.8909
DIRAS1	-0.366667	3.55333	-4.09445	0.00459407	0.0741172	-2.12106
RFESD	-0.366667	1.94	-2.91634	0.0224287	0.15358	-3.78591
SNORA80	-0.366667	4.11	-2.28377	0.0562814	0.238614	-4.72235
ADAMTS2	-0.366667	7.88333	-5.64815	0.000772916	0.0313367	-0.228088
CAP1	-0.363333	8.31167	-7.68433	0.00011708	0.0115868	1.75182
MUC3A	-0.363333	1.70833	-6.21719	0.000435909	0.0232642	0.377501
PALM	-0.363333	3.80167	-3.95532	0.0054821	0.0797474	-2.30831
ATP2A1	-0.363333	2.175	-3.56532	0.00913698	0.100383	-2.84784
TRAJ5	-0.363333	3.01833	-2.63079	0.0338396	0.187901	-4.20861
NBR2	-0.363333	2.49833	-1.80931	0.113282	0.336307	-5.40458
DRD2	-0.363333	2.035	-6.50766	0.000330162	0.0201021	0.670078
CTAGE6P	-0.363333	1.98167	-5.95735	0.000563484	0.0265344	0.106437
FKSG29	-0.363333	2.07833	-2.84786	0.0247347	0.16148	-3.88698
GS52	-0.363333	2.345	-4.19731	0.00403893	0.070115	-1.98445
FLJ44635	-0.363333	3.025	-3.74833	0.00716914	0.0906662	-2.59205
PJA1	-0.363333	4.33167	-2.34059	0.0517596	0.229427	-4.63861
LINC00359	-0.363333	1.66167	-4.78132	0.00200299	0.0503769	-1.23932
HIST1H4A	-0.363333	1.795	-4.30238	0.00354693	0.0655101	-1.84658
ZNF135	-0.363333	3.45833	-7.15576	0.000183449	0.0145408	1.28543
SNORD114-31	-0.363333	2.01167	-3.57625	0.00900425	0.0997971	-2.83243
C13orf33	-0.363333	6.77167	-5.24199	0.0011924	0.0393003	-0.688097
PMP22	-0.363333	7.21833	-4.8704	0.00180767	0.0482572	-1.13024
DUSP1	-0.363333	5.32833	-4.36893	0.00326955	0.0629696	-1.7601
RETSAT	-0.36	6.53667	-5.46784	0.000934484	0.0342921	-0.429367
CEP112	-0.36	4.45333	-4.27433	0.00367152	0.0662629	-1.88323
EIF4E3	-0.36	3.28667	-3.89567	0.00591881	0.0828403	-2.38945
ADAT2	-0.36	3.06667	-3.40118	0.0114046	0.11201	-3.0809
HSP90AA4P	-0.36	1.48667	-5.07152	0.00143976	0.0431837	-0.888368
PPP1R12C	-0.36	4.64667	-4.34482	0.0033672	0.0640587	-1.79135
ANKS1A	-0.36	3.86	-4.07516	0.00470717	0.0746933	-2.14684
PLXNA3	-0.36	5.78667	-4.02319	0.00502747	0.0771052	-2.21661
RNF223	-0.36	2.74333	-3.86989	0.00611921	0.0841919	-2.42467
LOC100508869	-0.36	2.34333	-3.11315	0.0169817	0.134413	-3.49717
PLEKHG2	-0.36	2.87	-2.53	0.0391966	0.20071	-4.35818
HIST1H1B	-0.36	1.63667	-3.05293	0.0184813	0.140055	-3.5852
PRMT10	-0.36	3.33667	-7.10762	0.000191357	0.0147709	1.24142
FOXN4	-0.36	2.02333	-4.4063	0.00312432	0.0614523	-1.71183
HHIPL1	-0.36	3	-4.07516	0.00470717	0.0746933	-2.14684
SNORD35B	-0.36	2.15667	-3.63036	0.00837757	0.0968754	-2.75642
AVEN	-0.36	6.43667	-3.2426	0.0141797	0.122534	-3.30902
ENDOD1	-0.356667	3.44833	-5.5317	0.000873308	0.033185	-0.35755
STAT4	-0.356667	3.26167	-5.04684	0.00148008	0.0436083	-0.917717
RAB3IL1	-0.356667	2.795	-3.49032	0.0101061	0.105346	-2.95392
LOC399491	-0.356667	4.45833	-3.33957	0.0124065	0.115986	-3.16919
OR2A20P	-0.356667	5.005	-3.11551	0.0169257	0.134216	-3.49372
FLJ11235	-0.356667	1.865	-3.61781	0.00851863	0.0976438	-2.77402
SYT4	-0.356667	1.55167	-3.58062	0.00895184	0.0997148	-2.82628
PABPC4L	-0.356667	3.675	-3.57264	0.00904791	0.0999286	-2.83753
PAQR4	-0.356667	3.56167	-3.38215	0.0117044	0.113421	-3.10812
LRRC61	-0.356667	2.055	-3.22756	0.0144783	0.124068	-3.3308
BCRP2	-0.356667	1.77167	-2.43732	0.0448969	0.214151	-4.49558
FLJ45831	-0.356667	1.65833	-4.83929	0.00187338	0.0485476	-1.1682
PTK7	-0.356667	5.775	-4.14671	0.00430226	0.0724014	-2.05146
SNORD3C	-0.356667	1.51167	-3.71483	0.00749186	0.0924268	-2.63855
APOBEC3F	-0.356667	4.115	-3.09979	0.0173026	0.135868	-3.51666
CATSPER2P1	-0.356667	4.225	-1.65813	0.141208	0.37601	-5.61125
CCDC113	-0.356667	3.705	-3.94858	0.00552961	0.0800679	-2.31745
TTC13	-0.353333	4.21667	-3.31112	0.0129006	0.118481	-3.21011
LOC100509195	-0.353333	3.55333	-2.04795	0.0797256	0.281652	-5.06623
LMNA	-0.353333	7.78333	-5.41835	0.000985175	0.0351692	-0.485418
HERC2P2	-0.353333	3.68667	-3.94556	0.00555107	0.0801939	-2.32155
SNORA74A	-0.353333	2.03	-3.11593	0.0169156	0.134216	-3.4931
RFX1	-0.353333	3.13667	-4.46251	0.00291909	0.0594148	-1.63965
LOC401127	-0.353333	2.30333	-2.24106	0.0599421	0.245281	-4.78511
SLC38A2	-0.353333	9.14667	-5.26733	0.00115984	0.0385223	-0.658695
LOC400558	-0.353333	3.68	-3.9581	0.0054626	0.0796232	-2.30454
SNORD91A	-0.353333	3.05333	-2.94707	0.0214686	0.150583	-3.74064
LDB3	-0.353333	1.87667	-2.72062	0.0297066	0.176408	-4.07535
FOXO1	-0.353333	4.08333	-2.27348	0.0571417	0.239915	-4.73748
LOC100129924	-0.353333	2.73333	-1.65057	0.142762	0.377883	-5.6214
LOC401442	-0.353333	1.65	-7.25002	0.00016901	0.0140211	1.37085
PDE1A	-0.353333	2.41333	-4.78569	0.0019929	0.0501958	-1.23395
KRTAP6-3	-0.353333	1.69333	-4.60444	0.00246398	0.0549575	-1.45952
UBE2NL	-0.353333	2.05	-4.50835	0.00276269	0.0580297	-1.58113
GALNTL1	-0.353333	3.19667	-4.10443	0.00453666	0.0737458	-2.10773
ZNF579	-0.35	4.81167	-5.82375	0.000644997	0.0283946	-0.0364777
CC2D1B	-0.35	4.395	-5.68566	0.000743373	0.0305829	-0.186793
CORO2B	-0.35	4.515	-3.77347	0.00693686	0.0893757	-2.55726
MGC72080	-0.35	6.95833	-6.46939	0.00034229	0.0204143	0.632146
ALDH1L1-AS1	-0.35	2.61833	-2.1139	0.0723261	0.267993	-4.9708
ATAD3B	-0.35	2.44167	-1.37251	0.212216	0.46234	-5.97852
FAM49A	-0.35	1.965	-5.01336	0.00153681	0.0444031	-0.95769
OR7G3	-0.35	1.54833	-2.93616	0.0218045	0.151662	-3.75671
PROX2	-0.35	1.65833	-3.92545	0.00569624	0.0814022	-2.34888
PITX1	-0.35	3.12167	-2.9052	0.0227877	0.154982	-3.80233
GBP3	-0.35	4.145	-2.37321	0.049333	0.224206	-4.59044
RBSG2	-0.35	2.27833	-2.35508	0.0506669	0.226985	-4.61722
LOC283922	-0.35	1.295	-5.58831	0.000822796	0.0321329	-0.294374
ACTB	-0.35	3.205	-6.50472	0.000331076	0.0201021	0.667173
C21orf58	-0.35	2.185	-4.02122	0.00504002	0.0771746	-2.21925
FAM206A	-0.35	4.96833	-3.36138	0.0120415	0.114784	-3.13789
AAED1	-0.35	4.375	-2.24791	0.0593393	0.244031	-4.77506
LOC100128252	-0.35	5.94167	-3.47612	0.0103018	0.106124	-2.97407
ADCY7	-0.346667	4.07667	-5.43919	0.000963461	0.0348018	-0.461768
ADAM33	-0.346667	2.92333	-3.85287	0.00625555	0.0845407	-2.44798
ZFYVE28	-0.346667	1.87667	-4.10138	0.00455416	0.0738091	-2.11181
KIAA1683	-0.346667	2.69	-3.41746	0.0111547	0.11054	-3.05763
PLSCR3	-0.346667	4.00333	-3.25682	0.0139035	0.121268	-3.28845
IGK@	-0.346667	3.57667	-2.73648	0.0290335	0.17419	-4.05184
MIR3180-4	-0.346667	2.26333	-2.69216	0.0309557	0.180476	-4.11755
LOC100653054	-0.346667	1.19333	-2.76951	0.0276824	0.170552	-4.0029
SLC2A7	-0.346667	1.90333	-2.4818	0.0420615	0.206651	-4.42967
NYNRIN	-0.346667	3.73333	-5.2808	0.00114295	0.0383581	-0.643109
TRIM46	-0.346667	2.68333	-5.0518	0.00147188	0.0435708	-0.911812
KIF25	-0.346667	1.74333	-4.60777	0.00245428	0.0549016	-1.45532
PDE6A	-0.346667	1.66	-3.88342	0.00601318	0.0834322	-2.40618
ELP4	-0.346667	5.61	-3.15432	0.0160314	0.130123	-3.43716
AGTPBP1	-0.346667	3.19667	-3.08542	0.0176553	0.137061	-3.53766
GLI2	-0.346667	3.62333	-2.88384	0.0234934	0.157439	-3.83384
ZNF587	-0.346667	1.82667	-2.11466	0.0722447	0.267832	-4.96969
SSSCA1	-0.346667	3.55667	-3.39969	0.0114277	0.112079	-3.08302
TUFT1	-0.346667	5.89	-6.76948	0.000259044	0.0176181	0.924717
GAS2L1	-0.346667	3.38	-4.79401	0.00197379	0.0499649	-1.22371
CRIP1	-0.346667	5.2	-3.79389	0.00675428	0.0884764	-2.52908
GPCPD1	-0.346667	5.82	-2.94996	0.0213805	0.150369	-3.73638
MKNK2	-0.343333	6.61167	-5.99297	0.000543742	0.026184	0.144133
MYNN	-0.343333	4.54167	-2.8449	0.0248399	0.161864	-3.89136
GNB4	-0.343333	4.905	-3.78337	0.00684775	0.0887736	-2.5436
CREBZF	-0.343333	2.905	-3.62363	0.00845286	0.0972598	-2.76585
MRO	-0.343333	2.085	-7.10195	0.000192312	0.0147709	1.23622
SRF	-0.343333	6.17833	-6.25204	0.000421405	0.0228367	0.413182
GCNT1	-0.343333	6.15167	-6.04577	0.000515889	0.0253279	0.199694
SLFN11	-0.343333	3.70167	-5.4511	0.000951294	0.0347499	-0.448283
TGIF2LY	-0.343333	1.32833	-5.43808	0.000964612	0.0348018	-0.463034
LINC00176	-0.343333	2.12167	-5.2416	0.00119291	0.0393003	-0.688547
TTLL1	-0.343333	6.425	-5.13639	0.00133948	0.041815	-0.811652
LOC100131262	-0.343333	9.36833	-3.88966	0.00596492	0.0832451	-2.39766
FKBP5	-0.343333	2.51833	-2.49721	0.041123	0.204888	-4.40682
AADACL4	-0.343333	1.395	-5.5404	0.000865325	0.033185	-0.347811
CMYA5	-0.343333	1.82833	-3.78045	0.00687384	0.0889191	-2.54762
RN5S274	-0.343333	1.95167	-1.89214	0.100312	0.316776	-5.28858
CCDC30	-0.343333	1.675	-1.51317	0.173952	0.418724	-5.80199
MIAT	-0.343333	2.18833	-5.51766	0.000886359	0.0333616	-0.373282
TRMT10B	-0.343333	3.32833	-5.00323	0.00155444	0.044707	-0.969816
RBAK	-0.343333	3.16167	-4.94366	0.00166277	0.0464494	-1.04143
RN5S134	-0.343333	1.91167	-1.68795	0.135228	0.367326	-5.57106
SDC3	-0.343333	2.79167	-4.56346	0.00258676	0.0566857	-1.5112
DCUN1D2-AS2	-0.343333	2.685	-2.14957	0.0686134	0.261667	-4.91891
ADCK5	-0.343333	3.37167	-6.57068	0.000311229	0.0195584	0.732143
TEX2	-0.34	6.96	-6.4036	0.000364325	0.0209072	0.566502
CHAC1	-0.34	5.95333	-3.82245	0.0065076	0.0868103	-2.48975
SNN	-0.34	4	-4.49904	0.00279369	0.0582285	-1.59299
ZNF845	-0.34	2.81667	-3.55471	0.0092677	0.100918	-2.8628
ELL2	-0.34	7.69333	-7.88051	9.97355e-05	0.0105986	1.91738
TTL	-0.34	6.12	-5.56529	0.000842932	0.032548	-0.320008
FBXO6	-0.34	2.81333	-4.57854	0.00254082	0.0561236	-1.49216
ANKRD29	-0.34	2.95333	-4.49405	0.00281046	0.0583256	-1.59935
KRTAP5-4	-0.34	1.46333	-3.98379	0.00528611	0.0784543	-2.26976
CMTM3	-0.34	3.98333	-3.96314	0.00542746	0.0796232	-2.29771
MIR4698	-0.34	3.47	-3.44426	0.0107559	0.108387	-3.01941
PCDHB15	-0.34	2.24667	-3.02761	0.0191532	0.142754	-3.6223
FLJ10661	-0.34	2.34333	-1.58065	0.157922	0.397845	-5.71422
LINC00308	-0.34	1.35	-4.98836	0.00158073	0.0451532	-0.987643
RAB44	-0.34	2.14667	-2.39433	0.0478245	0.221161	-4.55922
LIMCH1	-0.34	3.20667	-4.06974	0.0047395	0.0749354	-2.1541
WASH5P	-0.34	3.69333	-3.0299	0.0190915	0.142517	-3.61895
KRTAP9-8	-0.34	2.68	-2.34047	0.0517687	0.229427	-4.63878
TMEM104	-0.34	4.93333	-5.17544	0.00128286	0.040923	-0.765771
MORC4	-0.336667	5.46833	-4.47485	0.00287604	0.0588911	-1.62386
ADNP2	-0.336667	4.895	-5.1247	0.00135696	0.0421631	-0.82543
AGPAT2	-0.336667	4.95167	-4.52067	0.00272224	0.0577608	-1.56546
TRAPPC10	-0.336667	5.28833	-2.95442	0.0212456	0.149804	-3.72983
UIMC1	-0.336667	4.355	-2.70721	0.0302885	0.178248	-4.09523
C19orf54	-0.336667	3.54167	-2.56212	0.0374	0.196555	-4.31052
KLRG2	-0.336667	2.19833	-2.15356	0.0682106	0.260945	-4.91311
CAP2	-0.336667	6.28167	-6.37678	0.000373759	0.0212382	0.53959
JUP	-0.336667	4.51833	-5.8766	0.00061127	0.0273371	0.0203521
TTC28	-0.336667	6.27167	-5.33248	0.00108058	0.0371582	-0.583534
ZIC3	-0.336667	1.37167	-4.41587	0.00308828	0.0610549	-1.69951
SSTR5	-0.336667	3.48167	-3.57736	0.0089909	0.0997833	-2.83087
LILRB4	-0.336667	2.77833	-3.53583	0.00950547	0.102041	-2.88946
CDH24	-0.336667	2.625	-2.88481	0.0234609	0.157347	-3.83241
MIR550A1	-0.336667	1.36167	-3.79564	0.00673889	0.0884572	-2.52667
FAM182A	-0.336667	1.535	-2.64296	0.0332461	0.186275	-4.19055
LRRFIP1	-0.336667	3.89833	-5.52011	0.000884064	0.0333616	-0.370532
BSX	-0.336667	2.395	-4.9127	0.00172238	0.0470092	-1.07887
ME3	-0.336667	2.895	-3.11783	0.0168707	0.133955	-3.49034
FAM47B	-0.336667	2.15167	-2.23228	0.0607239	0.246993	-4.79799
TMSB4XP4	-0.336667	2.54833	-1.82252	0.111109	0.332811	-5.38619
FLJ14186	-0.336667	5.52833	-5.09484	0.00140278	0.0426453	-0.860718
FAM89B	-0.336667	7.22167	-4.21382	0.0039569	0.0694714	-1.96268
DDX19A	-0.336667	5.515	-3.5272	0.00961628	0.102556	-2.90166
SNORD3A	-0.333333	4.8	-3.51437	0.00978376	0.103377	-2.91982
CYTH3	-0.333333	4.81333	-6.71527	0.000272225	0.0180077	0.872689
ANXA6	-0.333333	5.99	-5.51744	0.000886564	0.0333616	-0.373527
ATG4C	-0.333333	4.96333	-2.86897	0.0239983	0.158958	-3.8558
LOC100505481	-0.333333	2.21	-4.27306	0.00367724	0.0663091	-1.88488
SPARC	-0.333333	8.19667	-6.96153	0.0002178	0.0159086	1.10624
TPCN2	-0.333333	3.53333	-5.80163	0.00065973	0.0285752	-0.0603824
SNORA24	-0.333333	3.64667	-3.76718	0.00699423	0.0898347	-2.56596
PCF11	-0.333333	4.1	-2.57487	0.0367109	0.194725	-4.29161
MIR31	-0.333333	2.33667	-1.67863	0.137071	0.370291	-5.58366
LCLAT1	-0.333333	2.99	-5.77946	0.000674867	0.0288997	-0.0843981
KCNJ2	-0.333333	2.05333	-5.26713	0.0011601	0.0385223	-0.658928
USP51	-0.333333	1.79	-4.1825	0.00411412	0.0709116	-2.00403
LIMS2	-0.333333	3.81	-2.44008	0.0447155	0.213737	-4.4915
OSTalpha	-0.333333	2.15667	-5.43771	0.000964985	0.0348018	-0.463445
UBC	-0.333333	2.13	-4.10337	0.00454274	0.0737668	-2.10915
ZNF441	-0.333333	2.21	-3.88042	0.00603651	0.0835572	-2.41028
PAK2	-0.333333	4.71	-3.73405	0.00730475	0.0916722	-2.61184
NEXN	-0.333333	6.86667	-3.1636	0.0158251	0.129314	-3.42365
FAM220CP	-0.333333	5.42667	-3.27193	0.0136163	0.120803	-3.26662
SPPL2B	-0.33	6.355	-4.08994	0.0046202	0.0741172	-2.12707
HSPA12B	-0.33	2.995	-4.03719	0.00493886	0.0766499	-2.19777
ZNF93	-0.33	4.64167	-2.89521	0.0231151	0.156178	-3.81707
RNU7-47P	-0.33	2.20833	-1.85865	0.105373	0.32491	-5.33568
ST8SIA2	-0.33	1.805	-5.30773	0.00110996	0.0378063	-0.612014
RN5S55	-0.33	3.36167	-1.26694	0.245654	0.498146	-6.10448
TMEM120B	-0.33	3.30167	-5.64157	0.000778232	0.0315015	-0.235351
AFF3	-0.33	3.03167	-4.6844	0.00224247	0.0525339	-1.35938
MTMR11	-0.33	3.345	-4.58583	0.00251891	0.0557375	-1.48295
KLHDC1	-0.33	4.15833	-3.95004	0.00551924	0.0799638	-2.31546
OR11H12	-0.33	1.835	-3.58169	0.00893904	0.0997056	-2.82478
SYN3	-0.33	1.86833	-3.25919	0.0138581	0.121268	-3.28503
MEIS2	-0.33	3.22167	-3.19463	0.0151558	0.126881	-3.37856
C12orf53	-0.33	2.525	-2.99247	0.0201291	0.146069	-3.67388
RN5S419	-0.33	2.08167	-2.55202	0.0379558	0.197869	-4.32552
RN5S500	-0.33	2.625	-2.11283	0.0724404	0.268219	-4.97235
DSP	-0.33	7.455	-3.79621	0.00673389	0.0884433	-2.52588
PIAS3	-0.33	5.535	-3.64346	0.0082331	0.0963872	-2.73808
MMP19	-0.33	4.79167	-3.401	0.0114073	0.11201	-3.08114
SLC30A4	-0.326667	5	-4.30353	0.00354191	0.0654654	-1.84507
IL17RC	-0.326667	3.79667	-3.71905	0.00745032	0.0921968	-2.63268
FLJ38717	-0.326667	2.66333	-2.50542	0.0406317	0.204027	-4.39465
MIR206	-0.326667	2.28	-2.07007	0.0771633	0.276935	-5.0343
LRP5L	-0.326667	1.84667	-5.30218	0.00111667	0.0379834	-0.618413
C19orf70	-0.326667	7.66333	-6.12498	0.000477053	0.024049	0.282337
SPNS1	-0.326667	6.55333	-4.02905	0.00499013	0.0768822	-2.20871
CLDN19	-0.326667	2.86333	-3.73753	0.00727149	0.0914832	-2.60702
TENC1	-0.326667	3.85333	-3.52451	0.0096512	0.10271	-2.90547
CD5	-0.326667	2.94333	-3.30168	0.0130693	0.118944	-3.22371
MFSD12	-0.326667	5.46	-2.64476	0.0331596	0.186056	-4.18788
IGHV4-61	-0.326667	4.72	-2.30697	0.0543884	0.234807	-4.68819
POU5F1P3	-0.326667	2.85667	-1.18762	0.273672	0.52615	-6.19498
STARD8	-0.326667	2.11	-3.49243	0.0100774	0.105154	-2.95093
DKFZP434A062	-0.326667	2.05667	-7.12431	0.000188572	0.0146879	1.25671
SGCA	-0.326667	2.45333	-4.94351	0.00166307	0.0464494	-1.04161
CLEC4G	-0.326667	2.06	-4.33224	0.0034194	0.0645878	-1.80769
GPR78	-0.326667	2.09	-4.22072	0.00392316	0.0692531	-1.95359
DNAH10OS	-0.326667	1.75	-3.39769	0.0114589	0.112298	-3.08588
MYH2	-0.326667	1.52	-3.02522	0.019218	0.142906	-3.62581
MARVELD2	-0.326667	3.32333	-3.0089	0.0196665	0.144611	-3.64976
C8orf46	-0.326667	2.09	-2.00812	0.0845537	0.28941	-5.12352
C20orf94	-0.326667	3.09333	-4.43225	0.00302769	0.0604024	-1.67846
ARHGEF25	-0.326667	4.61667	-3.95533	0.005482	0.0797474	-2.30829
NRG1	-0.326667	4.70667	-4.27771	0.00365622	0.0661197	-1.87879
CDC23	-0.323333	4.995	-3.67506	0.00789548	0.0943292	-2.69392
PPIAL4A	-0.323333	4.93833	-2.10463	0.0733237	0.269307	-4.98426
CALCOCO1	-0.323333	5.75833	-6.12424	0.000477401	0.024049	0.281567
PTPLA	-0.323333	6.42167	-4.86139	0.00182642	0.0482854	-1.14122
GDF10	-0.323333	2.205	-3.67959	0.00784838	0.0942197	-2.68761
C16orf95	-0.323333	3.875	-3.67506	0.00789548	0.0943292	-2.69392
KCNK6	-0.323333	4.27167	-2.77121	0.0276149	0.170387	-4.00039
TET3	-0.323333	4.04833	-2.35293	0.050828	0.227423	-4.6204
PMS2P4	-0.323333	4.87167	-2.28055	0.0565493	0.238777	-4.72709
LARS2	-0.323333	3.03167	-2.02839	0.0820618	0.285367	-5.0944
C1QL1	-0.323333	2.02167	-6.36797	0.00037692	0.0213393	0.530723
NAIF1	-0.323333	2.78833	-4.83033	0.00189279	0.0488492	-1.17916
CHST6	-0.323333	3.345	-3.4834	0.0102009	0.105815	-2.96373
HACE1	-0.323333	2.75833	-3.36072	0.0120523	0.114845	-3.13884
EEF2K	-0.323333	4.15833	-3.1536	0.0160474	0.130123	-3.4382
MIR602	-0.323333	1.96833	-2.43661	0.0449442	0.214264	-4.49664
LOC100288018	-0.323333	1.765	-2.18319	0.0652897	0.25567	-4.86987
TNFRSF13B	-0.323333	2.58167	-1.86989	0.103647	0.322484	-5.3199
RN5S150	-0.323333	2.565	-0.956745	0.370529	0.617605	-6.43496
RNF125	-0.323333	1.78833	-4.10234	0.00454866	0.0738091	-2.11053
PLXDC1	-0.323333	3.00833	-3.50802	0.00986774	0.103872	-2.92881
TRBV7-6	-0.323333	2.89833	-3.45429	0.0106107	0.107718	-3.00513
KCNK2	-0.323333	6.60833	-4.27612	0.00366338	0.0662016	-1.88087
COX2	-0.32	8.95333	-2.24503	0.0595921	0.244595	-4.77929
COPZ2	-0.32	9.29333	-4.1611	0.00422549	0.0718647	-2.03236
FSCN1	-0.32	7.33333	-3.65519	0.008106	0.0956174	-2.72168
TPM2	-0.32	6.56667	-4.70779	0.0021819	0.0518397	-1.33027
ZDHHC17	-0.32	4.07667	-4.50802	0.00276379	0.0580297	-1.58156
DACT1	-0.32	6.48333	-4.44143	0.00299426	0.0600494	-1.66666
AVPR1B	-0.32	1.63667	-4.4578	0.0029357	0.0595972	-1.64568
SYP	-0.32	1.83	-2.40672	0.0469608	0.21928	-4.54088
FOXS1	-0.32	3.08667	-5.67975	0.000747942	0.0306705	-0.193285
HLA-DMB	-0.32	2.53667	-5.13847	0.00133639	0.041815	-0.8092
MYOF	-0.32	9.12333	-4.52514	0.00270775	0.0576819	-1.55978
LYZ	-0.32	1.31333	-3.62827	0.00840093	0.097047	-2.75936
KCND3	-0.32	3.01	-3.60049	0.00871752	0.0985099	-2.79834
SMARCD1	-0.32	4.14667	-3.35961	0.0120705	0.114887	-3.14042
ITGAD	-0.32	1.71	-3.27052	0.0136429	0.120803	-3.26866
KRTAP5-1	-0.32	5.52	-2.75292	0.0283529	0.172537	-4.02749
CPLX3	-0.32	1.73333	-3.92231	0.00571927	0.0815921	-2.35315
MIR424	-0.32	2.95	-4.72403	0.00214092	0.0512522	-1.31011
TBC1D3P1-DHX40P1	-0.32	2.24667	-2.42154	0.0459498	0.216949	-4.51895
MIR4450	-0.32	3.18333	-2.25242	0.0589452	0.243421	-4.76843
LOC100130830	-0.32	2.02333	-2.63724	0.0335239	0.186932	-4.19904
PEAR1	-0.32	4.35667	-4.7273	0.00213277	0.0512522	-1.30606
KRT8	-0.32	2.83333	-4.66949	0.00228204	0.0530163	-1.37798
HBA1	-0.32	3.74	-3.16238	0.015852	0.129416	-3.42542
ADAT1	-0.32	3.44333	-2.74008	0.0288829	0.173905	-4.0465
COL8A2	-0.32	4.58667	-3.83558	0.00639752	0.0858593	-2.47171
CTIF	-0.32	5.42333	-2.92553	0.0221367	0.152703	-3.77236
CAMTA2	-0.316667	5.925	-4.55669	0.00260769	0.0569016	-1.51977
TTLL11	-0.316667	4.115	-4.62085	0.0024166	0.0544321	-1.43888
MRPL55	-0.316667	4.675	-3.6864	0.00777806	0.0940119	-2.67811
SNORA12	-0.316667	8.655	-3.12172	0.0167791	0.1336	-3.48466
NRBP2	-0.316667	4.45167	-2.56914	0.0370189	0.195533	-4.30011
WNT9A	-0.316667	2.56167	-3.268	0.0136905	0.120803	-3.27231
SSX2IP	-0.316667	2.10167	-4.38981	0.00318753	0.0622088	-1.73311
C9orf64	-0.316667	4.59833	-4.9226	0.00170307	0.0466849	-1.06688
SERINC2	-0.316667	5.36167	-4.22324	0.00391092	0.0690856	-1.95028
PARD6G	-0.316667	2.27167	-4.14002	0.00433846	0.0725588	-2.06035
LENG8	-0.316667	4.465	-3.92661	0.00568775	0.0813609	-2.3473
ATP13A2	-0.316667	5.18833	-3.72665	0.00737617	0.0919077	-2.62212
ZNF728	-0.316667	1.38833	-3.54453	0.00939508	0.101502	-2.87717
ARHGEF35	-0.316667	4.94167	-2.07381	0.0767387	0.276116	-5.0289
PCDHB13	-0.316667	2.145	-4.00957	0.00511524	0.0775298	-2.23495
C10orf62	-0.316667	1.995	-2.85229	0.0245782	0.160802	-3.88044
TMEM106A-AS1	-0.316667	1.96833	-5.89816	0.000598084	0.0272661	0.0434197
FLJ43763	-0.316667	1.74167	-5.82181	0.000646279	0.0284012	-0.0385789
RDH10	-0.316667	4.00833	-5.43381	0.000969023	0.0348973	-0.467876
DAB2IP	-0.316667	3.00833	-4.11997	0.00444895	0.0731134	-2.08702
TBKBP1	-0.316667	3.33833	-3.62311	0.00845871	0.0972674	-2.76658
OR8H3	-0.316667	2.905	-2.01908	0.0831971	0.28723	-5.10779
MIR4497	-0.316667	1.85167	-1.78751	0.116954	0.341529	-5.43479
FUT5	-0.316667	2.28167	-1.76414	0.12102	0.347468	-5.46705
OR5A2	-0.316667	1.47833	-2.39024	0.0481124	0.221885	-4.56526
TMPRSS9	-0.316667	2.185	-4.3712	0.00326052	0.0629491	-1.75716
LOC150197	-0.316667	2.39833	-4.14676	0.00430195	0.0724014	-2.05139
NR2F6	-0.316667	4.88833	-3.98134	0.0053027	0.0784543	-2.27308
COL4A2	-0.316667	8.83167	-3.94589	0.00554869	0.0801939	-2.3211
CORO6	-0.316667	2.56833	-3.46294	0.0104871	0.107116	-2.99281
SYN1	-0.316667	2.18167	-3.3363	0.0124623	0.116025	-3.17389
HAPLN3	-0.316667	3.515	-2.86336	0.0241916	0.159566	-3.86408
KIAA1984	-0.316667	2.475	-2.70777	0.0302642	0.178204	-4.09441
GPATCH8	-0.316667	4.92833	-2.08576	0.0753963	0.273448	-5.01161
MIR3922	-0.316667	3.04167	-2.02878	0.0820143	0.285367	-5.09384
SLC35A1	-0.316667	5.705	-2.74037	0.0288712	0.173905	-4.04608
GAN	-0.313333	3.52333	-2.49414	0.0413081	0.205098	-4.41137
ESYT1	-0.313333	6.48333	-3.74714	0.0071803	0.0906991	-2.5937
SNORA68	-0.313333	6.16667	-2.4361	0.0449777	0.214373	-4.49739
EVPLL	-0.313333	1.56	-6.82324	0.000246676	0.0170818	0.975974
POMT1	-0.313333	3.23667	-2.50474	0.0406725	0.204071	-4.39567
LINC00479	-0.313333	1.91333	-2.83175	0.0253126	0.163191	-3.91079
NR0B2	-0.313333	1.89667	-6.01755	0.000530575	0.0256976	0.170037
SYTL2	-0.313333	1.91333	-5.87498	0.000612276	0.0273371	0.0186118
SNX16	-0.313333	2.56333	-5.28846	0.00113345	0.0380902	-0.634249
SIX1	-0.313333	2.03333	-4.75209	0.00207209	0.0508332	-1.27538
NKX2-1	-0.313333	2.12	-4.66774	0.00228674	0.0530275	-1.38016
GLIPR2	-0.313333	6.89	-4.13471	0.0043674	0.0726508	-2.0674
PLCB4	-0.313333	4.59667	-3.91014	0.00580953	0.0820416	-2.36972
LRRC30	-0.313333	1.98333	-2.43052	0.0453479	0.215281	-4.50566
LOC728989	-0.313333	2.57333	-2.19757	0.0639173	0.252982	-4.84884
ASB5	-0.313333	1.71667	-4.88201	0.00178379	0.048071	-1.1161
2024-03-02	-0.313333	3.92667	-5.02321	0.00151987	0.0442086	-0.945911
OTP	-0.313333	2.45	-4.5538	0.00261669	0.0569016	-1.52343
IGLV3-12	-0.313333	2.69	-1.91996	0.0962888	0.309516	-5.24925
ERBB2	-0.313333	6.05333	-4.37572	0.00324265	0.0627969	-1.75132
SETD1B	-0.313333	4.75667	-3.66337	0.0080186	0.0949756	-2.71024
PDGFRB	-0.313333	7.94	-4.81214	0.0019329	0.0494082	-1.20145
EDIL3	-0.31	9.19167	-5.48584	0.000916763	0.0338892	-0.409057
FNDC4	-0.31	4.845	-3.92317	0.00571296	0.0815484	-2.35198
JOSD1	-0.31	6.015	-3.78176	0.00686211	0.088868	-2.54582
ARHGEF17	-0.31	4.78833	-4.4005	0.0031464	0.0617689	-1.71932
SEPN1	-0.31	5.275	-3.50917	0.00985254	0.103799	-2.92719
CCDC134	-0.31	3.20833	-4.70841	0.00218032	0.0518397	-1.3295
SSH3	-0.31	3.97833	-4.35074	0.00334291	0.0639016	-1.78366
GPR144	-0.31	3.075	-3.6939	0.00770137	0.0936978	-2.66766
SLIT3	-0.31	8.085	-5.11348	0.00137397	0.0425128	-0.838668
IFFO2	-0.31	4.17167	-3.86092	0.00619068	0.0843278	-2.43696
SRC	-0.31	3.965	-2.99479	0.0200631	0.145928	-3.67047
SCT	-0.31	2.39167	-2.75218	0.0283832	0.172627	-4.02858
RNU7-27P	-0.31	1.77167	-2.42088	0.0459942	0.216971	-4.51993
FUT6	-0.31	2.155	-1.94136	0.0933015	0.303873	-5.21888
RN5S486	-0.31	4.45833	-1.43441	0.194534	0.442533	-5.90197
CLSTN3	-0.31	3.825	-5.54677	0.000859531	0.0330367	-0.340686
C18orf1	-0.31	2.485	-3.75004	0.00715306	0.0906283	-2.58968
MT1DP	-0.31	1.875	-3.65462	0.00811209	0.0956443	-2.72247
SKOR1	-0.31	1.91833	-3.40818	0.0112963	0.111377	-3.07088
LOC100505986	-0.31	3.00167	-3.26147	0.0138144	0.121194	-3.28173
C21orf67	-0.31	3.27167	-3.07309	0.0179641	0.137924	-3.55569
KAZN	-0.31	1.85833	-3.00907	0.0196616	0.144611	-3.6495
NYX	-0.31	2.235	-2.93795	0.0217488	0.151524	-3.75406
MIR1234	-0.31	1.855	-1.98866	0.0870166	0.293553	-5.15141
TACR2	-0.31	2.255	-4.0354	0.00495013	0.076693	-2.20018
LOC100132062	-0.31	5.51833	-3.25804	0.0138801	0.121268	-3.28669
LOC100652907	-0.31	4.085	-2.20785	0.0629539	0.251267	-4.83379
PLEKHA4	-0.306667	4.87	-6.24266	0.000425255	0.0228367	0.403592
CLCN2	-0.306667	2.81	-3.46862	0.0104069	0.106862	-2.98474
RN5S151	-0.306667	3.43	-1.04517	0.330648	0.582414	-6.34745
CSRNP1	-0.306667	2.67667	-3.54419	0.00939942	0.101502	-2.87765
STXBP4	-0.306667	4.79667	-2.49741	0.0411109	0.204888	-4.40653
C22orf46	-0.306667	3.83667	-2.40651	0.0469755	0.21928	-4.54119
MIR4461	-0.306667	7.01667	-1.46869	0.18532	0.43194	-5.8588
MIR552	-0.306667	3.21333	-1.17924	0.276785	0.529131	-6.20432
SPSB2	-0.306667	2.39667	-4.54292	0.00265084	0.0572863	-1.53721
LOC400590	-0.306667	2.74	-4.51164	0.00275184	0.0579338	-1.57695
LOC100506802	-0.306667	2.21333	-4.39838	0.0031545	0.0618042	-1.72205
C8orf56	-0.306667	1.78667	-3.5995	0.00872905	0.0985099	-2.79973
LRRCC1	-0.306667	2.63333	-2.99376	0.0200924	0.145979	-3.67199
IGLJ2	-0.306667	3.47	-2.34635	0.051323	0.228783	-4.63012
RN5S348	-0.306667	1.15333	-2.30232	0.0547627	0.235406	-4.69504
KDELR3	-0.306667	8.00667	-5.4983	0.000904724	0.0336919	-0.395034
STK33	-0.306667	1.89	-4.92437	0.00169964	0.0466849	-1.06474
LOC100506957	-0.306667	2.18	-4.50238	0.00278254	0.0581552	-1.58874
LOC729420	-0.306667	1.87333	-3.76067	0.0070541	0.090198	-2.57497
MIR570	-0.306667	5.39	-3.72705	0.00737228	0.0919077	-2.62156
DIP2B	-0.306667	4.53	-3.34094	0.0123832	0.115986	-3.16722
GDPD3	-0.306667	2.19	-3.15734	0.0159639	0.129962	-3.43276
LRRC56	-0.306667	2.98667	-2.92559	0.022135	0.152703	-3.77228
CYTB	-0.306667	9.08333	-2.83384	0.0252368	0.163122	-3.9077
WNT10B	-0.306667	2.86	-2.23918	0.060109	0.24573	-4.78788
GPR33	-0.306667	1.45667	-5.40011	0.00100463	0.0353195	-0.506175
TTC23	-0.306667	3.08333	-3.90285	0.00586434	0.0824211	-2.37966
DLK2	-0.306667	2.98	-3.13217	0.0165353	0.132304	-3.46941
PLEKHA6	-0.306667	2.88	-3.09853	0.0173333	0.135868	-3.5185
NEURL	-0.306667	2.94	-3.76967	0.00697148	0.0896379	-2.56252
CSNK1A1	-0.306667	4.84	-2.92475	0.0221616	0.152833	-3.77352
EFEMP1	-0.306667	9.76333	-6.48585	0.000337012	0.0203082	0.648487
BCL9	-0.303333	4.875	-5.12896	0.00135056	0.0420162	-0.820407
CCDC130	-0.303333	4.81833	-5.66855	0.000756686	0.0309281	-0.205599
BST1	-0.303333	7.28833	-5.66855	0.000756686	0.0309281	-0.205599
HKR1	-0.303333	3.52833	-5.21966	0.00122194	0.0397847	-0.714091
RUSC2	-0.303333	5.725	-4.91935	0.00170938	0.0467559	-1.07081
TUBB2A	-0.303333	7.825	-3.77789	0.00689692	0.0890303	-2.55116
MKX	-0.303333	3.45833	-4.92345	0.00170141	0.0466849	-1.06584
SP5	-0.303333	2.18833	-4.61053	0.00244627	0.0549016	-1.45185
SYDE2	-0.303333	3.645	-3.89458	0.00592718	0.0829113	-2.39094
HDAC10	-0.303333	2.96833	-3.29843	0.013128	0.119105	-3.2284
STGC3	-0.303333	3.68167	-2.94524	0.0215246	0.150798	-3.74334
FAM83E	-0.303333	3.15833	-2.62936	0.0339103	0.188044	-4.21074
LOC146481	-0.303333	1.75833	-4.30037	0.00355568	0.0655753	-1.84919
ZSWIM6	-0.303333	6.065	-4.12772	0.00440585	0.0727659	-2.0767
LOC729626	-0.303333	2.125	-3.20827	0.0148711	0.125488	-3.35876
SGK3	-0.303333	3.45833	-3.11779	0.0168717	0.133955	-3.4904
LOC100130171	-0.303333	2.19167	-3.09302	0.017468	0.136407	-3.52656
LOC100286925	-0.303333	2.91167	-2.64261	0.0332632	0.186305	-4.19107
ZNF714	-0.303333	1.705	-2.3579	0.0504573	0.226485	-4.61306
SNORA48	-0.303333	4.79833	-2.05919	0.0784141	0.278994	-5.05003
BHLHA15	-0.303333	2.50167	-1.45718	0.188368	0.435964	-5.87336
CCDC75	-0.303333	3.24167	-4.4749	0.00287588	0.0588911	-1.6238
GSDMB	-0.303333	2.35167	-3.9151	0.00577255	0.0818749	-2.36297
MAPK1IP1L	-0.303333	3.87833	-2.8076	0.0262057	0.16615	-3.94651
LOC642838	-0.303333	2.51167	-2.03873	0.0808186	0.283576	-5.07952
RN5S473	-0.303333	3.685	-1.21669	0.263106	0.515326	-6.16225
CPA1	-0.303333	2.125	-4.52834	0.00269739	0.0575817	-1.55571
MYO1C	-0.303333	8.25833	-4.94832	0.001654	0.0463508	-1.03581
INVS	-0.303333	4.21833	-4.5412	0.0026563	0.0572863	-1.5394
B4GALT2	-0.303333	7.57167	-4.48419	0.00284393	0.0585091	-1.61193
SERPINH1	-0.303333	8.67833	-4.01831	0.00505869	0.0773071	-2.22317
NRSN2	-0.303333	5.13167	-4.00496	0.00514534	0.0776807	-2.24117
PRR24	-0.303333	3.525	-3.1947	0.0151542	0.126881	-3.37845
EMID2	-0.303333	2.68833	-2.11657	0.0720418	0.267429	-4.96693
TLE1	-0.303333	2.55833	-2.27121	0.0573334	0.240118	-4.74082
MIR3143	-0.303333	4.785	-2.95231	0.0213093	0.150037	-3.73293
TAF9B	-0.303333	5.49833	-1.96418	0.0902157	0.298821	-5.18639
SEMA7A	-0.3	5.74	-4.16894	0.00418432	0.0714546	-2.02198
VPS39	-0.3	7.98	-5.89394	0.000600638	0.0272661	0.0389127
PTPRN	-0.3	3.06	-5.15263	0.0013156	0.0414933	-0.79254
LOC100293044	-0.3	3.2	-4.67787	0.00225971	0.0527494	-1.36752
COL8A1	-0.3	5.18	-4.23963	0.00383231	0.0682726	-1.92873
ZSCAN29	-0.3	4.83667	-2.56525	0.0372295	0.196182	-4.30588
LINC00312	-0.3	4.58667	-1.64182	0.144582	0.380322	-5.63311
JAKMIP2-AS1	-0.3	1.98333	-4.4045	0.00313117	0.0615389	-1.71416
C17orf70	-0.3	3.88667	-4.45036	0.00296215	0.0598197	-1.65521
LPPR3	-0.3	2.02	-3.84375	0.00632999	0.0851804	-2.46049
TRIM51EP	-0.3	1.28	-2.97303	0.0206914	0.14814	-3.70244
ZNF700	-0.3	2.29	-2.38275	0.0486456	0.223058	-4.57634
PRTG	-0.3	2.34333	-2.34007	0.0517993	0.229441	-4.63938
PLEKHA8P1	-0.3	3.21	-1.76284	0.12125	0.347839	-5.46884
RNFT1	-0.3	3.83	-1.689	0.135022	0.367003	-5.56964
LGALS9C	-0.3	2.74	-1.52569	0.170872	0.415148	-5.78586
HYAL1	-0.3	1.92	-2.98421	0.0203662	0.146836	-3.68602
LOC100508781	-0.3	1.75333	-2.49181	0.0414497	0.205507	-4.41484
ALDH1L2	-0.3	7.93	-5.57548	0.000833951	0.0323504	-0.308652
GLT8D2	-0.3	6.97333	-5.04522	0.00148276	0.0436083	-0.919644
RPL23AP53	-0.3	4.39667	-4.84112	0.00186943	0.0485183	-1.16596
FLNC	-0.3	6.33667	-4.31687	0.00348441	0.0650943	-1.82769
LOC441601	-0.3	1.61333	-4.1188	0.00445546	0.0731134	-2.08857
NACA2	-0.3	3.37333	-4.10411	0.00453852	0.0737458	-2.10816
MFSD7	-0.3	4.62667	-3.93279	0.00564275	0.0809245	-2.33889
NXPE3	-0.3	3.76667	-3.88854	0.00597352	0.0832451	-2.39918
SMEK2	-0.3	4.18333	-3.41826	0.0111424	0.110532	-3.05648
PHTF2	-0.3	4.57	-2.06792	0.077409	0.277421	-5.03741
ZNF83	-0.3	3.82	-2.96473	0.0209366	0.148835	-3.71465
IL17RD	-0.3	2.51	-2.76849	0.0277232	0.17072	-4.00441
SNTA1	-0.3	4.51	-5.80924	0.000654621	0.0285647	-0.0521541
STAT3	-0.3	7.53667	-4.36002	0.00330526	0.0634716	-1.77164
CACNB3	-0.296667	4.09833	-3.32067	0.0127325	0.117582	-3.19637
SLC7A5P1	-0.296667	7.565	-4.49605	0.00280374	0.0582942	-1.59681
MTSS1L	-0.296667	4.185	-3.6679	0.0079707	0.0946878	-2.70392
FKBP8	-0.296667	7.225	-3.49436	0.0100512	0.104932	-2.94819
DCDC1	-0.296667	4.605	-1.98852	0.087035	0.293553	-5.15161
NSF	-0.296667	5.90167	-1.97617	0.0886347	0.296199	-5.16927
PHYHD1	-0.296667	2.98167	-4.92768	0.00169325	0.0466702	-1.06073
LYSMD1	-0.296667	3.505	-3.18908	0.0152732	0.127277	-3.38661
LTA	-0.296667	2.71167	-2.53206	0.039079	0.200516	-4.35514
EGFL6	-0.296667	1.395	-4.04413	0.0048956	0.0765303	-2.18845
ACSM5	-0.296667	2.56167	-4.68775	0.0022337	0.0524752	-1.35521
LOC144742	-0.296667	1.525	-4.00885	0.00511992	0.0775298	-2.23592
POM121L2	-0.296667	1.62833	-3.94319	0.00556798	0.0802076	-2.32477
LOC100506978	-0.296667	2.69833	-3.84739	0.00630021	0.0850132	-2.45551
GAS6	-0.296667	7.645	-3.57057	0.00907296	0.100073	-2.84044
MLLT1	-0.296667	5.97833	-3.52868	0.00959728	0.10244	-2.89958
MIR124-1	-0.296667	2.665	-2.87194	0.0238967	0.158767	-3.85142
MTX3	-0.296667	4.465	-2.48542	0.0418395	0.206367	-4.42431
TRAV30	-0.296667	1.59833	-5.69746	0.00073434	0.0304104	-0.173841
C1orf222	-0.296667	1.92833	-5.19347	0.00125762	0.0402811	-0.744662
VPS29	-0.296667	1.875	-3.88275	0.00601835	0.0834375	-2.40709
LOC100132314	-0.296667	1.285	-3.85769	0.00621666	0.0843278	-2.44139
ZNF765	-0.296667	3.24833	-3.55752	0.00923287	0.100776	-2.85883
RELL2	-0.296667	2.285	-3.42282	0.0110736	0.11029	-3.04998
LOC100507672	-0.296667	3.50167	-2.19568	0.0640957	0.253488	-4.8516
AFF2	-0.296667	4.54833	-4.14297	0.00432246	0.0724516	-2.05643
PPM1F	-0.296667	3.195	-3.91478	0.00577492	0.0818749	-2.3634
RN5S256	-0.296667	5.535	-3.34332	0.0123428	0.115867	-3.1638
HES3	-0.296667	2.415	-3.03004	0.0190876	0.142517	-3.61874
MYH10	-0.296667	5.405	-4.19518	0.00404968	0.0702531	-1.98728
RN5S288	-0.293333	2.37667	-4.43907	0.00300283	0.0600494	-1.6697
LDHD	-0.293333	2.80667	-4.34541	0.00336478	0.0640587	-1.79059
MAP3K10	-0.293333	3.69	-3.99869	0.00518659	0.0779291	-2.24963
KCTD7	-0.293333	3.57667	-2.71948	0.0297557	0.176491	-4.07704
MIR4522	-0.293333	3.37	-2.46078	0.0433781	0.210174	-4.46083
KIR2DL1	-0.293333	2.34667	-2.06213	0.0780741	0.278753	-5.04578
PLBD2	-0.293333	6.59	-4.72186	0.00214635	0.0512645	-1.31281
KAT2B	-0.293333	4.80667	-4.43907	0.00300283	0.0600494	-1.6697
TP53INP1	-0.293333	2.44667	-4.34541	0.00336478	0.0640587	-1.79059
ZNF512	-0.293333	4.82333	-4.0813	0.00467085	0.0744995	-2.13863
SHISA2	-0.293333	1.85333	-3.48903	0.0101238	0.105419	-2.95575
THSD7A	-0.293333	1.91333	-3.40746	0.0113075	0.111378	-3.07192
HP09025	-0.293333	2.08	-3.28205	0.0134275	0.119989	-3.25201
RN5S234	-0.293333	1.89	-2.44124	0.0446392	0.213489	-4.48977
RIMS4	-0.293333	2.61667	-2.41799	0.0461899	0.217145	-4.52421
MT1X	-0.293333	2.69	-2.23811	0.0602038	0.245872	-4.78945
MAMLD1	-0.293333	4.57	-1.97549	0.0887241	0.29623	-5.17025
ERVMER61-1	-0.293333	1.40667	-2.93918	0.0217109	0.151438	-3.75226
CADM1	-0.293333	2.06	-2.91059	0.0226131	0.154357	-3.79438
PIK3C2B	-0.293333	2.56333	-6.15173	0.000464687	0.0238384	0.310057
LOC158435	-0.293333	1.64	-3.07	0.0180422	0.138196	-3.56021
GPR148	-0.293333	1.95333	-2.71505	0.0299472	0.177334	-4.08362
LRRC37A6P	-0.293333	1.98	-3.85803	0.00621389	0.0843278	-2.44091
TP53I3	-0.293333	7.73667	-5.16532	0.00129727	0.0411216	-0.777634
L3MBTL2	-0.293333	3.86667	-4.88515	0.0017774	0.0480414	-1.11229
ARF5	-0.293333	3.23	-4.17192	0.00416879	0.0712863	-2.01803
ENTPD2	-0.293333	2.53	-4.07131	0.0047301	0.0748744	-2.15199
ADAMTSL4	-0.293333	2.43	-3.98463	0.00528044	0.0784543	-2.26862
NACAD	-0.293333	4.17333	-3.89888	0.00589439	0.0826826	-2.38507
SCUBE1	-0.293333	2.31	-3.04785	0.0186139	0.140328	-3.59263
SOX12	-0.293333	4.72	-2.77605	0.027423	0.16959	-3.99322
MXRA5	-0.293333	7.12	-2.63603	0.0335831	0.187138	-4.20084
MEOX1	-0.293333	3.35333	-1.48837	0.180211	0.426069	-5.83378
LOC100507024	-0.293333	2.61667	-3.88584	0.00599439	0.0833216	-2.40287
PALLD	-0.293333	3.89333	-6.42649	0.000356484	0.0209072	0.5894
TPM4	-0.293333	10.2367	-5.90944	0.00059131	0.0272661	0.0554681
PEA15	-0.293333	9.48333	-4.14279	0.0043234	0.0724516	-2.05666
PHKB	-0.29	6.90167	-4.29304	0.00358788	0.0657569	-1.85876
ICK	-0.29	6.445	-5.03775	0.00149525	0.0438578	-0.928558
PHLPP2	-0.29	4.43167	-3.88517	0.0059996	0.0833216	-2.40379
GOLGA8A	-0.29	3.82833	-3.80793	0.00663178	0.0879286	-2.50973
HIP1	-0.29	5.23833	-3.73512	0.00729452	0.0916207	-2.61036
SHISA4	-0.29	4.785	-3.67006	0.00794792	0.0946101	-2.7009
MIR422A	-0.29	2.81167	-3.33746	0.0124424	0.116025	-3.17222
PGBD1	-0.29	3.475	-3.14755	0.0161837	0.130723	-3.44702
FAM133B	-0.29	1.545	-3.5529	0.00929023	0.100995	-2.86536
MIR3937	-0.29	1.85167	-5.9268	0.000581056	0.0270482	0.0739667
TMC4	-0.29	2.52833	-4.69139	0.00222419	0.0524478	-1.35068
CCDC85B	-0.29	2.92167	-4.14853	0.00429245	0.0724014	-2.04904
SYNDIG1	-0.29	2.445	-3.60474	0.00866819	0.0983254	-2.79236
SLC7A10	-0.29	2.36167	-2.82508	0.025556	0.164129	-3.92065
TELO2	-0.29	2.77833	-2.31915	0.0534206	0.233176	-4.67023
LOC100287082	-0.29	1.475	-4.93946	0.00167072	0.0464705	-1.04649
BATF2	-0.29	1.92833	-4.01038	0.00511001	0.0775298	-2.23387
LAGE3	-0.29	2.12833	-3.35869	0.0120858	0.114957	-3.14175
BSND	-0.29	2.12833	-2.29144	0.0556483	0.237476	-4.71106
TSPYL5	-0.29	4.46167	-5.46805	0.000934274	0.0342921	-0.429129
HOMER2	-0.29	3.00167	-4.51499	0.00274082	0.0578473	-1.57269
EPS8L2	-0.29	3.12167	-4.47391	0.00287931	0.0588911	-1.62507
SH3YL1	-0.29	3.04167	-4.3385	0.0033933	0.0644241	-1.79955
CES4A	-0.29	1.725	-4.10612	0.00452708	0.0737458	-2.10548
FGF11	-0.29	2.205	-3.99346	0.0052213	0.0782168	-2.25669
LILRA6	-0.29	1.87833	-3.98867	0.00525332	0.0783701	-2.26317
OR4N5	-0.29	1.195	-3.86324	0.0061721	0.0843272	-2.43378
NUAK1	-0.29	6.41167	-3.76495	0.0070147	0.0899636	-2.56905
AKTIP	-0.29	5.35833	-3.1452	0.0162369	0.130923	-3.45044
FAM105B	-0.29	4.60833	-3.05427	0.0184462	0.139914	-3.58323
APOLD1	-0.29	3.13833	-3.05106	0.0185301	0.140129	-3.58794
KRTAP10-5	-0.29	1.775	-1.97242	0.0891258	0.29643	-5.17462
MNS1	-0.29	4.505	-1.74227	0.124946	0.353339	-5.49709
LOC154822	-0.29	1.475	-4.20344	0.00400826	0.0697425	-1.97637
CWH43	-0.29	1.42167	-4.06245	0.00478341	0.0752445	-2.16388
NPTX1	-0.29	2.37833	-5.50541	0.000897928	0.0336091	-0.387036
HEG1	-0.29	8.77833	-3.73512	0.00729452	0.0916207	-2.61036
JAG1	-0.29	5.115	-3.29484	0.013193	0.119197	-3.23357
PITX2	-0.29	2.865	-3.28277	0.0134143	0.119983	-3.25098
SMPD1	-0.286667	5.88	-5.4052	0.000999166	0.0352444	-0.500384
CHST3	-0.286667	5.11667	-3.5357	0.00950713	0.102041	-2.88965
KATNAL1	-0.286667	4.67667	-3.04607	0.0186607	0.14061	-3.59524
PKN3	-0.286667	2.52667	-6.01191	0.000533561	0.0257783	0.164108
OXTR	-0.286667	4.27	-4.84715	0.00185653	0.0485058	-1.1586
BAIAP2L1	-0.286667	4.81	-3.90781	0.00582693	0.0822134	-2.37289
RCAN2	-0.286667	4.19333	-3.30466	0.0130159	0.118716	-3.21942
ATP10D	-0.286667	5.95667	-3.12423	0.0167201	0.133301	-3.48099
MORN4	-0.286667	4.12	-2.00461	0.0849933	0.290127	-5.12856
SLC46A1	-0.286667	4.05667	-4.9894	0.00157887	0.0451513	-0.98639
RAI1	-0.286667	4.13333	-4.82532	0.00190374	0.0489808	-1.18529
CCKAR	-0.286667	2.17667	-4.62979	0.00239125	0.0541033	-1.42767
HOXD4	-0.286667	3.45	-3.3545	0.0121552	0.115301	-3.14775
RHCE	-0.286667	2.45667	-2.78341	0.0271336	0.169138	-3.98232
TCTA	-0.286667	6.81333	-4.77412	0.00201977	0.0506697	-1.24819
TTTY22	-0.286667	1.69333	-4.44604	0.00297766	0.0599276	-1.66076
GOLGA8B	-0.286667	3.49	-4.28863	0.00360738	0.0657569	-1.86452
LOC439994	-0.286667	4.43667	-3.14203	0.0163089	0.131198	-3.45505
OR12D3	-0.286667	1.5	-2.90777	0.0227043	0.154666	-3.79854
SLC27A3	-0.286667	4.01667	-2.65768	0.0325433	0.184785	-4.16872
MN1	-0.286667	4.52	-2.54885	0.038132	0.1983	-4.33022
TRIM72	-0.286667	2.32667	-2.31562	0.0536993	0.23382	-4.67544
PNPLA7	-0.286667	2.35333	-2.2874	0.0559808	0.238206	-4.71701
MIR668	-0.286667	2.38667	-2.23134	0.0608083	0.247207	-4.79937
TNFRSF25	-0.286667	2.19	-2.08365	0.0756312	0.273924	-5.01466
IGHEP1	-0.286667	2.54667	-1.97661	0.0885773	0.296125	-5.16864
RERG-AS1	-0.286667	2.04333	-3.87597	0.00607133	0.0838544	-2.41636
LOC442132	-0.286667	1.64667	-2.11288	0.0724352	0.268219	-4.97228
SESN3	-0.286667	2.56333	-4.85155	0.00184718	0.0485058	-1.15323
MDGA1	-0.286667	3.71333	-3.75391	0.00711685	0.0905712	-2.58432
LOC401320	-0.286667	3.52667	-2.56302	0.0373509	0.196462	-4.30919
C12orf4	-0.286667	5.72	-4.87373	0.00180078	0.0482068	-1.12618
ADCY10P1	-0.286667	1.86667	-4.01825	0.00505908	0.0773071	-2.22325
CXXC5	-0.286667	5.05333	-3.7478	0.00717409	0.0906662	-2.59278
LOC100505616	-0.286667	2.97333	-2.77348	0.0275246	0.169996	-3.99702
SPATA21	-0.286667	2.61333	-2.4743	0.0425269	0.207855	-4.4408
MIR371B	-0.286667	2.83	-1.6908	0.13467	0.366665	-5.5672
NEK3	-0.286667	2.68667	-3.42824	0.0109924	0.109911	-3.04225
REEP2	-0.286667	3.16333	-3.25964	0.0138495	0.121268	-3.28438
EXOC3	-0.283333	3.08833	-3.14161	0.0163185	0.131198	-3.45566
SH3BP4	-0.283333	4.95833	-4.86183	0.00182551	0.0482854	-1.14068
PLA2G15	-0.283333	4.48833	-4.13724	0.00435356	0.0726508	-2.06404
TEAD2	-0.283333	4.965	-3.98396	0.00528497	0.0784543	-2.26953
RIN2	-0.283333	5.285	-3.593	0.00880508	0.0989863	-2.80887
LRRC48	-0.283333	2.32167	-3.54101	0.00943957	0.101707	-2.88214
DNASE1L1	-0.283333	4.22167	-3.29553	0.0131805	0.119197	-3.23258
FLJ45445	-0.283333	3.53167	-3.24173	0.0141968	0.122591	-3.31028
PTCRA	-0.283333	3.755	-2.64559	0.0331197	0.186028	-4.18665
MIR210	-0.283333	4.935	-2.60486	0.0351411	0.191178	-4.2471
HTR2A	-0.283333	2.57167	-2.16943	0.0666298	0.258229	-4.88995
TPTEP1	-0.283333	3.205	-1.43156	0.195318	0.443241	-5.90554
ANKRD20A12P	-0.283333	1.54833	-4.56464	0.00258315	0.0566857	-1.50972
PLEKHH2	-0.283333	3.16167	-4.6104	0.00244665	0.0549016	-1.45201
ACTC1	-0.283333	1.38833	-3.86465	0.00616085	0.084316	-2.43185
ZNF528	-0.283333	2.83167	-3.634	0.00833722	0.0967794	-2.75133
RNF207	-0.283333	3.21833	-3.46957	0.0103934	0.106811	-2.98338
ATP11A	-0.283333	2.975	-3.37767	0.0117763	0.113809	-3.11454
SIGLEC14	-0.283333	1.675	-3.29411	0.0132062	0.119197	-3.23462
EEF1A2	-0.283333	2.785	-3.17774	0.0155162	0.128342	-3.40309
MIR181B1	-0.283333	2.25833	-2.86928	0.0239875	0.158928	-3.85533
PXMP4	-0.283333	2.885	-2.78284	0.0271559	0.169174	-3.98316
LOC100287598	-0.283333	1.60167	-4.79513	0.00197124	0.0499649	-1.22233
PRAMEF11	-0.283333	1.275	-3.72651	0.00737757	0.0919077	-2.62232
FAHD2A	-0.283333	1.695	-3.54981	0.00932875	0.101163	-2.86971
HOXB8	-0.283333	1.90167	-2.92104	0.0222789	0.153117	-3.77898
LOC100507554	-0.283333	2.075	-2.92005	0.0223102	0.153225	-3.78043
ZNF613	-0.283333	2.08167	-2.68446	0.0313032	0.181481	-4.12898
LOC100506631	-0.283333	1.785	-2.67232	0.0318592	0.182841	-4.14699
LOC729603	-0.283333	1.87167	-2.13402	0.0702082	0.264187	-4.94156
SLC12A8	-0.283333	3.30167	-5.24281	0.00119134	0.0393003	-0.687148
CHMP6	-0.283333	5.605	-4.81706	0.00192195	0.0492981	-1.19542
L3MBTL3	-0.283333	2.30167	-4.62206	0.00241317	0.0544034	-1.43737
ZNF565	-0.283333	2.365	-4.20312	0.00400986	0.0697425	-1.97679
KIF1C	-0.283333	6.73167	-4.09591	0.00458561	0.0741172	-2.1191
SLC52A1	-0.283333	1.78167	-3.20991	0.0148372	0.125488	-3.35638
ZFAT	-0.283333	3.585	-2.79054	0.0268569	0.16827	-3.97177
GGT6	-0.283333	2.115	-2.28539	0.056147	0.238465	-4.71997
WDR5	-0.283333	3.835	-3.09373	0.0174504	0.136312	-3.52551
FERMT2	-0.283333	7.535	-5.61482	0.000800269	0.0317104	-0.264946
TSPO	-0.28	6.78333	-5.52815	0.00087659	0.033185	-0.361527
RMRP	-0.28	9.87333	-4.32945	0.0034311	0.0646082	-1.81132
EPHX1	-0.28	6.01	-3.91992	0.00573684	0.0816573	-2.3564
PTK2B	-0.28	3.47	-3.68065	0.00783738	0.0941722	-2.68613
MANBAL	-0.28	4.41667	-4.03704	0.00493985	0.0766499	-2.19798
C1orf133	-0.28	2.82333	-3.68874	0.00775402	0.0939421	-2.67484
PLXNA1	-0.28	7.33333	-3.65866	0.00806877	0.0953334	-2.71682
OSBPL1A	-0.28	5.36333	-3.35155	0.0122045	0.115419	-3.15199
CCL25	-0.28	1.58333	-3.52387	0.00965945	0.102726	-2.90637
TEX22	-0.28	2.5	-4.73014	0.00212574	0.051226	-1.30255
FAM83H	-0.28	3.86333	-2.57214	0.0368571	0.195336	-4.29565
MIR139	-0.28	2.45333	-1.91398	0.09714	0.310897	-5.25772
ZNF629	-0.28	3.13667	-1.89059	0.10054	0.31706	-5.29076
TTTY6	-0.28	1.92667	-3.35155	0.0122045	0.115419	-3.15199
FAM107B	-0.28	2.02667	-3.21429	0.0147473	0.125298	-3.35003
MGC12982	-0.28	1.88667	-2.84015	0.0250095	0.16238	-3.89838
DLGAP4	-0.28	6.27667	-6.12506	0.000477017	0.024049	0.282418
KCNMA1	-0.28	7.95667	-5.44793	0.000954521	0.0347736	-0.451876
LZTR1	-0.28	5.86667	-5.10951	0.00138006	0.0425128	-0.843361
PPDPF	-0.28	5.02667	-4.70888	0.00217914	0.0518397	-1.32893
ARHGAP31	-0.28	5.56	-4.53715	0.00266916	0.057444	-1.54453
DPYSL3	-0.28	7.08	-4.15948	0.00423405	0.071903	-2.03451
C15orf41	-0.28	5.72333	-3.87915	0.0060464	0.083602	-2.41201
CREB3L2	-0.28	7.32667	-3.85808	0.00621353	0.0843278	-2.44085
PPP1R1C	-0.28	1.70333	-2.97417	0.0206581	0.148099	-3.70077
DMPK	-0.28	4.15	-2.83922	0.0250428	0.162494	-3.89975
LOC100652840	-0.28	2.20333	-2.62318	0.0342163	0.188975	-4.21991
FRS2	-0.28	5.71333	-2.49145	0.0414716	0.205552	-4.41537
ZNF850	-0.28	4.81667	-2.33336	0.0523143	0.230559	-4.64929
ADAMTS10	-0.28	3.85333	-2.24465	0.0596251	0.244662	-4.77984
LOC646862	-0.28	3.29333	-1.31392	0.230246	0.482953	-6.04917
TRIM74	-0.28	2.85	-1.1428	0.290657	0.543376	-6.2444
MEF2C	-0.28	1.90333	-4.07756	0.00469297	0.0746639	-2.14364
PCDHB9	-0.28	2.93	-4.21289	0.0039615	0.0694714	-1.96391
ZNF630	-0.28	2.32333	-4.08581	0.00464437	0.0742637	-2.1326
GNB5	-0.28	3.14	-3.5875	0.00886991	0.0994925	-2.8166
LOC100288997	-0.28	1.84667	-3.5292	0.00959059	0.10244	-2.89884
SETMAR	-0.28	2.27667	-3.44683	0.0107185	0.108179	-3.01575
MAG	-0.28	2.25667	-2.44582	0.0443407	0.212465	-4.483
FAM187B	-0.28	1.86	-3.35003	0.0122299	0.115529	-3.15417
ZNF646	-0.28	4.04	-5.29144	0.00112979	0.0380902	-0.630813
LOC100130015	-0.28	2.71	-2.55107	0.0380085	0.197974	-4.32693
TMEM231	-0.28	4.61667	-4.55234	0.00262125	0.0569016	-1.52528
MOB3A	-0.28	7.96333	-3.20227	0.0149956	0.126027	-3.36747
RBCK1	-0.276667	6.67833	-3.67735	0.00787159	0.0943292	-2.69072
MED29	-0.276667	5.49833	-3.36403	0.0119979	0.114566	-3.13409
HSF2BP	-0.276667	2.825	-4.56759	0.0025741	0.0566099	-1.50599
PCBP4	-0.276667	5.69167	-4.38214	0.0032174	0.0624522	-1.74302
LOC100303749	-0.276667	1.505	-3.6753	0.00789305	0.0943292	-2.69359
PARG	-0.276667	4.86167	-3.52648	0.0096256	0.102596	-2.90268
KIF4B	-0.276667	2.855	-3.36719	0.0119462	0.114439	-3.12956
DDX11L2	-0.276667	3.325	-3.13694	0.0164254	0.131702	-3.46247
RNF44	-0.276667	2.55167	-3.03938	0.0188376	0.141265	-3.60504
ND5	-0.276667	9.395	-2.91078	0.0226072	0.154357	-3.79411
FAM75C1	-0.276667	1.95167	-2.54016	0.0386188	0.199499	-4.34311
LOC389705	-0.276667	2.06167	-1.95047	0.0920568	0.301663	-5.20592
OR7G1	-0.276667	1.60167	-5.61722	0.000798259	0.0317104	-0.262281
GJB6	-0.276667	1.855	-5.03276	0.00150364	0.0440011	-0.934501
SPEF1	-0.276667	1.73167	-3.82136	0.00651683	0.0868117	-2.49125
MIR516B2	-0.276667	1.52833	-3.01185	0.0195846	0.144332	-3.64543
OLIG1	-0.276667	1.935	-2.22337	0.0615277	0.248653	-4.81105
LOC400743	-0.276667	2.46167	-5.55228	0.00085455	0.0328956	-0.334523
PIK3IP1	-0.276667	2.335	-4.88145	0.00178495	0.048071	-1.1168
MIR33B	-0.276667	2.51833	-4.84335	0.00186466	0.0485183	-1.16324
MIR3665	-0.276667	1.29833	-3.19342	0.0151813	0.126881	-3.38031
SLC22A15	-0.276667	3.12833	-3.1537	0.0160453	0.130123	-3.43806
LINC00162	-0.276667	2.10833	-3.08214	0.0177369	0.137312	-3.54245
ARL4A	-0.276667	2.67833	-2.95253	0.0213028	0.150037	-3.73261
SOGA1	-0.276667	4.01167	-2.37622	0.0491148	0.224065	-4.58598
TMOD2	-0.276667	3.455	-2.21387	0.0623969	0.250195	-4.82497
LOC100287846	-0.276667	1.74833	-1.98942	0.0869196	0.293484	-5.15033
PRR23A	-0.276667	1.58167	-4.78784	0.00198795	0.0501958	-1.23131
ADAMTS15	-0.276667	2.06833	-2.75643	0.0282096	0.172131	-4.02228
EBF1	-0.276667	5.23833	-4.28116	0.00364074	0.0659575	-1.87429
SKI	-0.276667	5.355	-3.42561	0.0110318	0.110086	-3.046
HTT	-0.276667	5.235	-3.39602	0.0114851	0.112366	-3.08827
LOC100288152	-0.276667	3.835	-3.1563	0.0159871	0.129962	-3.43427
SESN2	-0.276667	6.13833	-2.8267	0.0254967	0.164042	-3.91826
EHBP1	-0.276667	5.55833	-2.59051	0.0358832	0.193106	-4.26839
TOM1L2	-0.273333	5.46	-3.34553	0.0123056	0.115809	-3.16064
TMEM43	-0.273333	8.60667	-4.32934	0.00343155	0.0646082	-1.81146
TLN1	-0.273333	8.07333	-5.26786	0.00115917	0.0385223	-0.658078
CASP2	-0.273333	5.35333	-4.07473	0.00470975	0.0746933	-2.14742
CTF1	-0.273333	4.31333	-3.58516	0.00889764	0.0995372	-2.81989
CAMK1	-0.273333	4.54667	-3.58516	0.00889764	0.0995372	-2.81989
ZNF286B	-0.273333	3.04	-3.04381	0.0187203	0.140704	-3.59856
NTAN1	-0.273333	5.84667	-2.90128	0.0229156	0.155348	-3.80812
C11orf63	-0.273333	4.99667	-2.00428	0.0850353	0.290199	-5.12904
LOC730227	-0.273333	1.51	-4.08916	0.00462476	0.0741172	-2.12812
KRT18	-0.273333	2.38333	-3.55047	0.00932056	0.101118	-2.86879
C11orf2	-0.273333	3.26667	-3.28221	0.0134246	0.119989	-3.25179
AKAP6	-0.273333	1.92667	-3.26878	0.0136756	0.120803	-3.27117
MIR4786	-0.273333	2.36	-3.0331	0.0190054	0.142269	-3.61426
EPO	-0.273333	2.48333	-2.53406	0.0389647	0.200193	-4.35216
RN5S78	-0.273333	2.35667	-2.4838	0.0419388	0.206466	-4.42671
INHBB	-0.273333	2.80333	-2.193	0.0643505	0.254057	-4.85553
ZNF138	-0.273333	2.16667	-1.63024	0.147024	0.383455	-5.64857
LOC283501	-0.273333	1.91	-1.62294	0.148584	0.385247	-5.6583
MIR4540	-0.273333	1.39	-3.36476	0.0119858	0.114566	-3.13303
LOC100652787	-0.273333	1.97333	-2.10463	0.0733232	0.269307	-4.98425
ABRA	-0.273333	2.07333	-2.03576	0.0811743	0.284119	-5.0838
PRSS41	-0.273333	1.75333	-5.23103	0.00120681	0.0395525	-0.700849
MSLNL	-0.273333	3.90667	-3.95135	0.00551002	0.0799638	-2.31369
LMAN1L	-0.273333	1.90667	-3.72825	0.00736067	0.0919077	-2.61989
ATN1	-0.273333	5.09333	-3.59696	0.00875865	0.098685	-2.8033
SNORD116-11	-0.273333	1.21667	-3.36153	0.0120389	0.114784	-3.13766
DAPK3	-0.273333	6.31333	-3.17513	0.0155728	0.128379	-3.40688
CRYGC	-0.273333	2.08333	-3.06681	0.0181235	0.138766	-3.56488
TIGD2	-0.273333	4.58667	-2.89199	0.0232213	0.156453	-3.82181
MIB2	-0.273333	3.52667	-2.39338	0.047891	0.221334	-4.56062
C1QL4	-0.273333	2.30667	-2.10582	0.0731946	0.269307	-4.98253
HAS2-AS1	-0.273333	2.10333	-3.02366	0.0192602	0.143068	-3.62809
GPR27	-0.273333	1.73333	-2.71045	0.0301469	0.177805	-4.09043
TRBJ2-1	-0.273333	3.92667	-2.50956	0.0403864	0.203405	-4.38851
SLC25A42	-0.273333	2.55	-3.7799	0.00687887	0.0889191	-2.54839
ZSWIM1	-0.273333	4.71	-2.20336	0.0633726	0.251735	-4.84036
LOC642361	-0.273333	3.43333	-1.87537	0.102816	0.320856	-5.31221
PLXND1	-0.273333	5.42	-4.04631	0.00488209	0.0764142	-2.18552
EHD2	-0.27	8.23167	-4.86576	0.0018173	0.0482854	-1.13589
LMF2	-0.27	5.89833	-3.98866	0.00525335	0.0783701	-2.26317
PKD1P1	-0.27	7.27167	-4.83597	0.00188055	0.0486331	-1.17226
TRIM2	-0.27	4.35167	-2.87103	0.0239276	0.158825	-3.85276
C15orf56	-0.27	3.04833	-2.20391	0.0633214	0.251735	-4.83956
DPYD-IT1	-0.27	2.71167	-3.35286	0.0121827	0.115366	-3.15011
PARD3B	-0.27	3.45833	-3.21872	0.0146569	0.124934	-3.34361
SSX8	-0.27	2.075	-2.1614	0.0674245	0.259509	-4.90167
CCDC120	-0.27	3.185	-5.62331	0.0007932	0.0317104	-0.255542
SIPA1L1	-0.27	6.955	-5.4047	0.000999692	0.0352444	-0.500942
PDE5A	-0.27	2.48833	-4.52853	0.00269677	0.0575817	-1.55547
FAN1	-0.27	4.095	-4.10689	0.00452267	0.0737458	-2.10445
H19	-0.27	4.07167	-3.80364	0.00666896	0.088121	-2.51564
PDE3A	-0.27	1.79833	-2.86487	0.0241393	0.159369	-3.86185
ANKRD63	-0.27	2.735	-2.60374	0.035198	0.191324	-4.24875
LRRC26	-0.27	2.295	-2.08171	0.0758487	0.274451	-5.01747
MIR890	-0.27	1.54167	-2.53585	0.0388628	0.199896	-4.3495
EN2	-0.27	1.71167	-2.29915	0.0550189	0.235912	-4.6997
SERPIND1	-0.27	1.84833	-3.37772	0.0117754	0.113809	-3.11446
LOC100505696	-0.27	2.23167	-3.37271	0.0118564	0.114189	-3.12165
NDRG4	-0.27	3.12833	-1.57386	0.159472	0.399865	-5.72314
HIST1H2AC	-0.27	9.215	-4.70384	0.00219201	0.0519458	-1.33519
GOLGA8IP	-0.27	4.105	-3.57277	0.00904633	0.0999286	-2.83734
SNRPN	-0.27	7.76167	-3.46118	0.0105121	0.107198	-2.99532
KCTD19	-0.27	1.825	-5.4047	0.000999692	0.0352444	-0.500942
PROSER1	-0.27	7.58833	-5.05685	0.00146358	0.043487	-0.905805
SLC9A1	-0.27	7.325	-4.50052	0.00278874	0.0581748	-1.59111
SNORA34	-0.27	7.70833	-4.48082	0.00285547	0.0586421	-1.61623
SDC1	-0.27	4.37833	-2.6208	0.0343348	0.189109	-4.22343
MIR181D	-0.266667	3.97333	-2.20388	0.0633246	0.251735	-4.83961
LOC541471	-0.266667	5.18667	-0.936397	0.380207	0.626655	-6.45427
ACTR3	-0.266667	8.55333	-5.61603	0.000799257	0.0317104	-0.263606
PARK2	-0.266667	3.00667	-5.37222	0.00103521	0.0358925	-0.537998
LNX2	-0.266667	4.69667	-4.96687	0.00161959	0.0455899	-1.01346
POLH	-0.266667	6.45	-4.35753	0.00331532	0.0635676	-1.77486
WBP1L	-0.266667	7.08667	-4.24406	0.00381136	0.0680926	-1.92291
PRKCDBP	-0.266667	4.91	-4.00652	0.00513513	0.0775731	-2.23906
ANKK1	-0.266667	2.54	-3.77814	0.00689467	0.0890303	-2.55082
GRAMD3	-0.266667	6.31	-3.66116	0.00804215	0.0950872	-2.71333
ARHGEF1	-0.266667	4.70333	-3.64377	0.00822966	0.0963872	-2.73764
MIR877	-0.266667	5.66	-1.34377	0.220901	0.472233	-6.0134
FBLIM1	-0.266667	2.1	-5.3861	0.00101986	0.0356974	-0.522145
GPR162	-0.266667	2.41667	-4.99998	0.00156013	0.0447261	-0.973701
RFTN1	-0.266667	4.04667	-4.84071	0.00187032	0.0485183	-1.16646
RPS6KA4	-0.266667	2.94333	-4.66829	0.00228528	0.0530275	-1.37948
LOC100506982	-0.266667	2.09333	-3.84733	0.00630065	0.0850132	-2.45558
CHN1	-0.266667	2.49333	-3.81722	0.00655206	0.0871885	-2.49695
FBXW4	-0.266667	2.32667	-3.44184	0.0107912	0.108595	-3.02285
PRICKLE2	-0.266667	3.45	-2.88568	0.0234316	0.157234	-3.83112
NPY2R	-0.266667	2.16333	-2.47631	0.0424016	0.207525	-4.43782
MIR4330	-0.266667	3.18667	-2.36098	0.050229	0.226147	-4.60851
TRAJ43	-0.266667	2.40667	-2.2198	0.061853	0.249406	-4.81629
CAPN14	-0.266667	1.34	-3.98943	0.00524823	0.0783701	-2.26214
CYP4F30P	-0.266667	1.57333	-2.15675	0.0678901	0.260542	-4.90846
C11orf24	-0.266667	5.44667	-5.50117	0.000901976	0.0336394	-0.391807
ACOT11	-0.266667	2.35333	-4.08932	0.00462382	0.0741172	-2.1279
SYMPK	-0.266667	6.65333	-3.7878	0.00680823	0.0885192	-2.53749
SIL1	-0.266667	5.24333	-3.6309	0.0083716	0.0968754	-2.75567
SLFNL1	-0.266667	1.94	-3.25466	0.0139451	0.121461	-3.29157
KIAA1598	-0.266667	2.28	-3.03471	0.0189621	0.142029	-3.61189
FGD1	-0.266667	5.5	-2.80557	0.0262825	0.166411	-3.94952
PLK5	-0.266667	2.29	-2.35864	0.0504026	0.226407	-4.61197
RIT1	-0.266667	4.82667	-2.32822	0.0527114	0.231721	-4.65686
SNORD116-14	-0.266667	1.24	-1.85273	0.106293	0.326058	-5.34399
FASLG	-0.266667	1.61667	-3.04347	0.0187292	0.140704	-3.59905
NKX1-2	-0.266667	2.83	-3.25466	0.0139451	0.121461	-3.29157
ZNF319	-0.266667	3.16333	-5.08575	0.00141706	0.0428649	-0.871482
FBXO17	-0.266667	5.93667	-4.76658	0.00203753	0.0507103	-1.2575
NT5DC3	-0.263333	2.89833	-4.08415	0.00465409	0.0743264	-2.13482
SMYD2	-0.263333	6.13167	-4.75051	0.00207591	0.0508332	-1.27734
C16orf72	-0.263333	6.335	-3.86617	0.00614876	0.084316	-2.42977
ZNF18	-0.263333	3.00833	-3.47109	0.0103722	0.10668	-2.98123
NIPA1	-0.263333	2.94167	-3.30088	0.0130837	0.118946	-3.22486
PRR5L	-0.263333	2.91833	-4.30671	0.00352811	0.0654328	-1.84092
VWA5B2	-0.263333	2.59167	-4.07484	0.00470911	0.0746933	-2.14728
MIR365A	-0.263333	2.23167	-3.02423	0.0192449	0.142997	-3.62727
IGHV1-12	-0.263333	3.17167	-2.27775	0.0567833	0.239089	-4.73121
DAND5	-0.263333	2.285	-1.30084	0.234452	0.488001	-6.0647
MIR490	-0.263333	1.675	-4.44055	0.00299745	0.0600494	-1.66779
SCRT2	-0.263333	1.71833	-3.42057	0.0111075	0.110437	-3.05319
SECTM1	-0.263333	3.08833	-4.3288	0.00343384	0.0646082	-1.81217
OSBPL6	-0.263333	4.315	-4.13816	0.00434855	0.0726508	-2.06281
MIR605	-0.263333	1.19167	-4.09353	0.00459939	0.0741172	-2.12229
EIF2C4	-0.263333	4.83833	-3.82201	0.00651129	0.0868103	-2.49035
CEP78	-0.263333	5.10167	-3.56048	0.0091963	0.100701	-2.85466
LOC100507212	-0.263333	2.02833	-3.454	0.0106148	0.107718	-3.00554
USH1G	-0.263333	2.19167	-3.27649	0.013531	0.12052	-3.26005
TMPO	-0.263333	5.97833	-3.26688	0.0137117	0.120803	-3.27392
LOC100131392	-0.263333	1.715	-2.929	0.0220278	0.152328	-3.76725
MMP23B	-0.263333	2.73167	-2.38358	0.048586	0.222893	-4.5751
GNRH1	-0.263333	2.235	-2.32397	0.0530427	0.232329	-4.66313
PSAT1	-0.263333	8.46833	-2.28426	0.0562404	0.238562	-4.72163
WDR6	-0.263333	3.80833	-2.18343	0.0652656	0.255633	-4.8695
PTPDC1	-0.263333	3.09833	-2.18201	0.0654033	0.255882	-4.87159
PLA2G5	-0.263333	3.04833	-2.11406	0.0723093	0.26797	-4.97057
C9orf129	-0.263333	1.615	-2.0795	0.076097	0.274991	-5.02067
HEATR7A	-0.263333	4.45167	-2.02993	0.0818763	0.285138	-5.0922
NHLRC3	-0.263333	3.945	-1.97876	0.088297	0.295818	-5.16557
TRIM71	-0.263333	1.93167	-1.65323	0.142215	0.377332	-5.61784
ATP5G1	-0.263333	2.30833	-5.61739	0.000798122	0.0317104	-0.262099
RPPH1	-0.263333	2.465	-3.61539	0.00854609	0.0978247	-2.77741
LOC283624	-0.263333	2.51833	-3.43161	0.0109422	0.109453	-3.03744
KIR2DL4	-0.263333	2.07167	-2.88299	0.0235218	0.157588	-3.83509
ACTRT3	-0.263333	2.975	-2.18439	0.0651739	0.255541	-4.86811
SNORD75	-0.263333	2.45167	-1.64768	0.143362	0.37853	-5.62528
OLFML3	-0.263333	5.08833	-4.27421	0.00367205	0.0662629	-1.88338
LGMN	-0.263333	6.17167	-4.14141	0.00433091	0.072529	-2.0585
GALNS	-0.263333	7.255	-4.04424	0.00489492	0.0765303	-2.1883
BLMH	-0.263333	5.57167	-2.34021	0.0517888	0.229435	-4.63917
LOC100505554	-0.263333	4.58167	-2.4062	0.0469973	0.219341	-4.54166
AHDC1	-0.26	3.52667	-3.60867	0.00862301	0.0981539	-2.78686
SNORD16	-0.26	2.50333	-1.46794	0.185517	0.432312	-5.85975
NOL9	-0.26	4.58333	-4.71477	0.0021642	0.051583	-1.32161
JMJD4	-0.26	3.82667	-4.1648	0.004206	0.0716788	-2.02746
DICER1-AS1	-0.26	2.62667	-4.0202	0.00504655	0.0772095	-2.22063
UBE2E2	-0.26	4.15333	-3.03064	0.0190715	0.142517	-3.61786
INSL3	-0.26	2.44667	-2.75582	0.0282344	0.172181	-4.02319
HAUS5	-0.26	3.43333	-2.61687	0.0345318	0.189601	-4.22927
VCX2	-0.26	4.35	-2.30253	0.0547458	0.235406	-4.69473
PAIP2B	-0.26	2.46667	-2.10633	0.0731401	0.269294	-4.9818
IFITM5	-0.26	2.08333	-2.81983	0.0257494	0.164579	-3.92842
FAM47C	-0.26	1.22667	-5.17178	0.00128806	0.040927	-0.770062
DUSP27	-0.26	1.73333	-4.58738	0.00251428	0.0557333	-1.481
OR5AK2	-0.26	1.40333	-4.42036	0.00307155	0.0608908	-1.69374
BMPR1B	-0.26	1.67	-3.81463	0.0065742	0.0874356	-2.50052
CDC42BPG	-0.26	1.90667	-3.66276	0.00802505	0.0949756	-2.71109
WDR81	-0.26	3.85333	-3.5443	0.00939805	0.101502	-2.8775
ZNF167	-0.26	2.64	-3.20371	0.0149656	0.125909	-3.36538
CCZ1	-0.26	1.63667	-2.91256	0.0225497	0.154114	-3.79148
BDNF-AS	-0.26	1.46	-2.41111	0.0466593	0.218372	-4.53439
CKB	-0.26	2.22	-2.31117	0.0540531	0.234224	-4.68201
KRT17	-0.26	2.14333	-1.7749	0.119132	0.345336	-5.45222
MIRLET7A1	-0.26	2.18	-1.62702	0.14771	0.384286	-5.65286
ZNF34	-0.26	3.13333	-1.52	0.172267	0.416332	-5.7932
ITGA2B	-0.26	1.91	-3.26072	0.0138287	0.121194	-3.28281
PRPH2	-0.26	1.89	-3.21768	0.0146781	0.124945	-3.34511
ACSM4	-0.26	1.79	-2.55758	0.0376487	0.197203	-4.31726
LINC00588	-0.26	1.10667	-3.94035	0.00558824	0.0803613	-2.32862
MATK	-0.26	2.79333	-5.23119	0.00120659	0.0395525	-0.700663
DLG5	-0.26	5.8	-4.12144	0.00444075	0.0731022	-2.08507
TIAM1	-0.26	4.58667	-3.90636	0.00583785	0.0822134	-2.37487
GABRG1	-0.26	1.34333	-3.71937	0.00744717	0.0921968	-2.63223
ZNF254	-0.26	2.87333	-3.15546	0.0160058	0.130028	-3.43549
C19orf29-AS1	-0.26	2.26333	-2.96984	0.0207853	0.148458	-3.70714
CHAF1B	-0.26	3.82667	-2.798	0.02657	0.167376	-3.96072
MAPK7	-0.26	4.08667	-2.77667	0.0273984	0.16959	-3.9923
RACGAP1P	-0.26	2.12667	-2.45641	0.0436572	0.210868	-4.46731
POM121L6P	-0.26	2.25333	-1.55107	0.164775	0.406691	-5.75292
CLEC4M	-0.26	1.49333	-2.81041	0.0261001	0.16576	-3.94235
SEMA3B	-0.26	4.72	-3.52359	0.00966308	0.102726	-2.90677
NDRG3	-0.26	4.56	-3.06112	0.0182692	0.139161	-3.5732
RYBP	-0.26	6.95333	-2.86839	0.0240182	0.159046	-3.85666
BSG	-0.26	9.57	-3.34171	0.0123702	0.11594	-3.16613
PPP6R2	-0.256667	5.635	-4.74422	0.00209116	0.0510344	-1.28511
RBFOX2	-0.256667	6.725	-4.42495	0.00305453	0.060745	-1.68783
SMEK1	-0.256667	5.255	-3.31628	0.0128095	0.117904	-3.20268
POSTN	-0.256667	9.76167	-5.40542	0.00099892	0.0352444	-0.500122
STEAP3	-0.256667	5.58833	-4.32035	0.00346958	0.0650372	-1.82316
RALGAPB	-0.256667	6.73833	-3.53232	0.00955041	0.1022	-2.89443
PIDD	-0.256667	2.945	-3.26484	0.0137504	0.120931	-3.27687
SNORD8	-0.256667	3.865	-0.806381	0.446521	0.68108	-6.56978
SNORD18A	-0.256667	1.44167	-3.79432	0.00675053	0.0884764	-2.52849
C15orf37	-0.256667	3.08833	-3.20774	0.014882	0.125491	-3.35953
C1orf213	-0.256667	2.22167	-3.02055	0.0193451	0.143403	-3.63266
LOC100506032	-0.256667	4.08167	-1.43157	0.195315	0.443241	-5.90553
IGLON5	-0.256667	1.72167	-3.52597	0.00963223	0.102596	-2.9034
GH1	-0.256667	1.24167	-3.41152	0.0112451	0.111028	-3.06611
IGLV3-21	-0.256667	2.12167	-1.28913	0.238271	0.4915	-6.07852
AK1	-0.256667	6.28833	-4.68867	0.00223128	0.0524752	-1.35406
CAMKK2	-0.256667	5.26167	-4.33204	0.00342024	0.0645878	-1.80795
GALNT14	-0.256667	1.825	-3.95967	0.00545164	0.0796232	-2.30241
ZMYM6	-0.256667	5.595	-3.70062	0.00763346	0.0932372	-2.65831
SNORA78	-0.256667	2.28167	-3.26149	0.0138141	0.121194	-3.2817
IGF2-AS	-0.256667	2.265	-3.11938	0.016834	0.133783	-3.48807
SNORD3B-1	-0.256667	4.76833	-2.9777	0.0205548	0.147605	-3.69558
CTRC	-0.256667	2.45833	-2.7785	0.0273262	0.169521	-3.98959
LOC100131434	-0.256667	1.645	-2.74704	0.0285944	0.17313	-4.0362
DOC2GP	-0.256667	2.37833	-2.73317	0.0291726	0.174682	-4.05674
SLC34A1	-0.256667	2.40167	-1.99783	0.0858482	0.291854	-5.13829
OXT	-0.256667	2.95833	-1.9056	0.0983449	0.313241	-5.26957
LOC100130700	-0.256667	1.695	-2.68067	0.0314755	0.181969	-4.1346
FAM167B	-0.256667	2.35833	-2.85934	0.0243314	0.160151	-3.87003
MTMR9LP	-0.256667	2.48167	-2.60432	0.0351685	0.191224	-4.2479
FAM50B	-0.256667	3.28167	-2.28096	0.0565146	0.238723	-4.72648
KGFLP1	-0.256667	1.90167	-1.69056	0.134716	0.366728	-5.56753
MRPS15	-0.256667	6.80833	-5.17076	0.0012895	0.040927	-0.771253
ORMDL2	-0.256667	7.575	-4.55563	0.00261098	0.0569016	-1.52111
NID2	-0.256667	7.255	-4.45019	0.00296278	0.0598197	-1.65543
TSTA3	-0.256667	5.96167	-3.58436	0.00890718	0.0995572	-2.82102
GPAA1	-0.256667	5.87167	-3.37208	0.0118665	0.114189	-3.12254
MFI2	-0.256667	4.44167	-2.60177	0.0352992	0.191332	-4.25168
NABP1	-0.256667	5.82167	-2.55235	0.0379373	0.197869	-4.32502
FAM63B	-0.256667	5.775	-2.42081	0.0459992	0.216971	-4.52004
AGAP6	-0.256667	4.84167	-1.69476	0.133896	0.36556	-5.56184
IL10RB	-0.253333	6.00333	-4.52825	0.0026977	0.0575817	-1.55583
RUFY3	-0.253333	4.65333	-3.6917	0.00772379	0.0937602	-2.67072
MDK	-0.253333	5.37	-1.6767	0.137456	0.370753	-5.58626
STK17B	-0.253333	5.22667	-4.38404	0.00320996	0.0624522	-1.74056
CAPS	-0.253333	3.96	-3.30485	0.0130123	0.118716	-3.21914
TBX15	-0.253333	6.64667	-3.05043	0.0185465	0.140211	-3.58886
RWDD2B	-0.253333	5.95	-2.53757	0.0387653	0.199784	-4.34695
SNORD42A	-0.253333	5.88333	-2.0202	0.0830603	0.286995	-5.10618
KRT18P10	-0.253333	6.69333	-1.09436	0.309978	0.5633	-6.29634
MIR4780	-0.253333	2.53	-2.02347	0.0826608	0.286294	-5.10149
DDX11L9	-0.253333	3.05	-1.75526	0.1226	0.349886	-5.47927
NACAP1	-0.253333	2.02333	-2.48439	0.0419024	0.206367	-4.42583
ICA1L	-0.253333	2.03667	-5.26895	0.0011578	0.0385223	-0.656824
CCDC50	-0.253333	6.42667	-4.38404	0.00320996	0.0624522	-1.74056
LOC284837	-0.253333	1.90333	-4.06132	0.00479024	0.0753048	-2.16539
PSKH1	-0.253333	4.33	-3.51614	0.00976054	0.103219	-2.91732
INPP5F	-0.253333	4.62	-3.39975	0.0114268	0.112079	-3.08294
FADS3	-0.253333	4.11333	-3.28541	0.0133655	0.119777	-3.24717
FZD1	-0.253333	3.77	-3.10961	0.0170661	0.134861	-3.50233
ZSCAN18	-0.253333	2.96	-3.10073	0.0172799	0.135866	-3.51529
B3GAT1	-0.253333	2.26333	-3.00116	0.019883	0.145184	-3.66112
SCAMP4	-0.253333	3.30667	-2.96961	0.0207922	0.148458	-3.70748
STXBP5	-0.253333	5.72	-2.15278	0.0682891	0.261117	-4.91424
DPYD-AS1	-0.253333	1.39	-3.30485	0.0130123	0.118716	-3.21914
DNAJB8-AS1	-0.253333	1.95667	-2.82889	0.0254167	0.163737	-3.91502
OR2T27	-0.253333	2.03667	-2.42732	0.045561	0.215722	-4.51039
MIR609	-0.253333	1.75333	-2.29128	0.055661	0.237476	-4.71129
SEMA3F	-0.253333	2.15667	-4.31097	0.00350971	0.065379	-1.83537
OR10G7	-0.253333	1.2	-3.9904	0.00524171	0.0783701	-2.26082
INTS9	-0.253333	3.76333	-3.93808	0.0056046	0.0805505	-2.33171
KLF5	-0.253333	3.97667	-3.48644	0.0101591	0.105656	-2.95942
LAIR1	-0.253333	1.48	-2.70547	0.0303649	0.178588	-4.09781
C14orf178	-0.253333	2.31	-2.53515	0.0389025	0.200019	-4.35054
LOC284014	-0.253333	2.28	-2.24909	0.0592358	0.244031	-4.77333
KLK1	-0.253333	2.09	-2.22912	0.0610077	0.247586	-4.80262
IGLJ3	-0.253333	2.84333	-1.73272	0.126698	0.355964	-5.51016
RN5S428	-0.253333	2.44667	-1.20385	0.267731	0.519938	-6.17677
RN5S194	-0.253333	1.55333	-4.10163	0.00455271	0.0738091	-2.11147
CLDN2	-0.253333	1.60333	-3.57109	0.00906659	0.100047	-2.8397
RN5S238	-0.253333	1.16	-2.67659	0.0316625	0.182372	-4.14066
RN5S116	-0.253333	1.24667	-2.09368	0.0745188	0.271869	-5.00013
DNASE2	-0.253333	5.49333	-3.32284	0.0126947	0.117318	-3.19325
AQP1	-0.253333	3.88667	-3.18029	0.0154612	0.128056	-3.39938
HADH	-0.253333	3.39667	-3.03374	0.0189883	0.142183	-3.61332
LINC00486	-0.253333	1.5	-2.96831	0.0208304	0.148523	-3.70938
SLC36A1	-0.253333	3.46	-2.80787	0.0261955	0.16615	-3.94611
PCIF1	-0.253333	5	-2.56464	0.0372626	0.196244	-4.30678
IGHD	-0.253333	1.98	-1.66563	0.139681	0.373806	-5.60118
RBM5	-0.253333	6.21333	-3.75285	0.00712676	0.0905712	-2.58579
LOC100507624	-0.253333	4.97	-1.56126	0.162385	0.403853	-5.73964
HIST1H4D	-0.253333	4.63667	-1.24376	0.253577	0.505903	-6.13131
RFNG	-0.25	5.505	-2.52027	0.0397583	0.202227	-4.37262
MGRN1	-0.25	6.12167	-3.63335	0.00834436	0.0967938	-2.75223
PLD3	-0.25	6.11833	-4.56206	0.00259108	0.0566857	-1.51297
LOC730102	-0.25	3.565	-3.33602	0.0124671	0.116025	-3.1743
AP1B1	-0.25	6.13167	-4.7624	0.00204743	0.0507556	-1.26265
ACER2	-0.25	2.705	-4.28186	0.00363759	0.0659575	-1.87337
CNPY3	-0.25	6.525	-4.17821	0.00413622	0.0710678	-2.00971
PFN2	-0.25	6.27167	-3.62607	0.00842549	0.0971624	-2.76243
HAS2	-0.25	7.94167	-3.00477	0.0197816	0.14492	-3.65581
LRP11	-0.25	4.03833	-3.00065	0.0198973	0.145184	-3.66187
PHLDA3	-0.25	5.30167	-2.81401	0.0259656	0.165171	-3.93703
TRABD	-0.25	4.465	-2.52027	0.0397583	0.202227	-4.37262
NOD1	-0.25	3.71833	-2.42885	0.0454591	0.215524	-4.50813
C11orf34	-0.25	1.66833	-4.60605	0.00245929	0.0549016	-1.45749
ZSWIM2	-0.25	1.47167	-3.26137	0.0138164	0.121194	-3.28188
CYYR1	-0.25	2.175	-3.18822	0.0152914	0.12732	-3.38786
PFN4	-0.25	2.34833	-2.81401	0.0259656	0.165171	-3.93703
C9orf50	-0.25	2.71167	-2.37202	0.0494195	0.224243	-4.5922
ADM2	-0.25	3.135	-2.0186	0.0832563	0.287238	-5.10848
LOC100130428	-0.25	2.005	-1.70111	0.132666	0.364102	-5.55322
C7orf34	-0.25	2.10167	-4.29788	0.00356659	0.0656405	-1.85244
ART3	-0.25	1.60833	-4.23871	0.00383668	0.0683021	-1.92994
LOC100130193	-0.25	1.67167	-4.18191	0.00411716	0.0709116	-2.00481
PEX5L	-0.25	1.91167	-4.1061	0.00452716	0.0737458	-2.1055
LOC100499467	-0.25	1.955	-4.00136	0.00516899	0.0778626	-2.24602
LOC100128714	-0.25	1.735	-3.51306	0.00980108	0.103421	-2.92168
LOC440243	-0.25	1.75833	-3.23014	0.0144266	0.123843	-3.32706
FLJ40194	-0.25	1.865	-3.07605	0.0178895	0.137645	-3.55136
KCNK10	-0.25	1.93833	-2.93694	0.0217802	0.151575	-3.75556
FAM69C	-0.25	1.785	-2.67181	0.0318828	0.182893	-4.14775
SSBP3	-0.25	4.64833	-4.8468	0.00185728	0.0485058	-1.15903
FOSB	-0.25	3.45833	-4.25035	0.00378183	0.0677092	-1.91465
NEFH	-0.25	2.28833	-3.97561	0.00534162	0.0788807	-2.28082
HCG22	-0.25	2.29167	-3.94722	0.00553923	0.0801148	-2.31929
FIG4	-0.25	4.16167	-3.9103	0.00580828	0.0820416	-2.3695
YAP1	-0.25	5.845	-3.76151	0.00704639	0.090186	-2.57381
IL11RA	-0.25	4.91167	-2.74853	0.0285327	0.173029	-4.03398
CSAG1	-0.25	2.505	-2.17536	0.0660487	0.25702	-4.8813
SLC27A1	-0.25	4.52167	-1.82172	0.11124	0.333043	-5.3873
LIG3	-0.25	3.265	-1.63744	0.145502	0.381742	-5.63896
LOC100506586	-0.25	1.21833	-4.68227	0.00224809	0.0526166	-1.36204
ZNF334	-0.25	2.55167	-2.35593	0.0506035	0.226782	-4.61596
ZNF2	-0.25	2.87833	-2.13326	0.0702865	0.264278	-4.94266
RNU1-14P	-0.25	2.08833	-1.78686	0.117066	0.341697	-5.4357
KLHDC3	-0.25	7.04167	-2.74853	0.0285327	0.173029	-4.03398
HPS1	-0.246667	5.11	-4.45906	0.00293126	0.059566	-1.64407
ZFYVE26	-0.246667	4.88667	-3.45757	0.0105637	0.10755	-3.00046
ZZEF1	-0.246667	4.27333	-3.22485	0.0145327	0.124169	-3.33472
FAM65A	-0.246667	4.74	-2.43843	0.0448244	0.213925	-4.49395
PQLC3	-0.246667	5.61333	-2.13511	0.0700954	0.263968	-4.93997
OSBPL10	-0.246667	2.75667	-4.2932	0.00358715	0.0657569	-1.85855
SPON2	-0.246667	2.33	-2.96064	0.0210586	0.149239	-3.72067
CCDC17	-0.246667	2.16333	-2.76761	0.0277584	0.170884	-4.00572
LGALS7	-0.246667	2.11333	-2.4015	0.0473228	0.21988	-4.54861
IGLV3-10	-0.246667	2.19667	-1.66073	0.140677	0.375407	-5.60777
LDHAL6B	-0.246667	1.54	-2.94056	0.0216683	0.15136	-3.75023
ZNF767	-0.246667	2.41333	-4.9693	0.00161514	0.0455155	-1.01053
ILK	-0.246667	7.03667	-4.9693	0.00161514	0.0455155	-1.01053
HLA-DMA	-0.246667	3.69	-3.3332	0.0125153	0.116259	-3.17834
SIN3B	-0.246667	4.06	-3.21789	0.0146739	0.124945	-3.34482
C2orf63	-0.246667	2.32333	-3.02489	0.019227	0.142906	-3.62629
DPYSL4	-0.246667	3.11667	-2.70053	0.0305831	0.179284	-4.10515
YAF2	-0.246667	2.22333	-2.62104	0.034323	0.189109	-4.22309
ZNF582	-0.246667	2.16667	-1.79411	0.115831	0.340025	-5.42566
PMS2	-0.246667	4.98	-1.60215	0.153108	0.391656	-5.68587
MIR3649	-0.246667	1.12667	-4.31817	0.00347887	0.0650658	-1.826
EFCAB10	-0.246667	1.38667	-3.88845	0.00597423	0.0832451	-2.39931
LOC100507330	-0.246667	1.86	-3.59213	0.00881524	0.0990562	-2.81009
RNF138P1	-0.246667	1.41	-2.95256	0.0213018	0.150037	-3.73256
KRTAP19-2	-0.246667	1.54667	-2.58249	0.0363051	0.194088	-4.28029
CBX2	-0.246667	2.21333	-4.87606	0.00179598	0.0481295	-1.12334
GGPS1	-0.246667	3.60333	-3.70074	0.00763221	0.0932372	-2.65814
LRRTM3	-0.246667	1.62667	-3.22485	0.0145327	0.124169	-3.33472
CRYBG3	-0.246667	3.56667	-3.17867	0.0154961	0.128264	-3.40173
SIX6	-0.246667	2.58333	-3.16868	0.0157134	0.129131	-3.41627
LOC440900	-0.246667	1.75333	-2.66432	0.0322312	0.183837	-4.15886
OR12D2	-0.246667	1.71333	-2.14276	0.0693076	0.262615	-4.92884
MPRIP	-0.246667	6.92667	-4.87606	0.00179598	0.0481295	-1.12334
SEMA6A	-0.246667	1.70333	-4.40908	0.00311381	0.0613107	-1.70825
GRAMD4	-0.246667	3.64333	-4.30563	0.00353279	0.0654328	-1.84233
PHPT1	-0.246667	4.71667	-3.69284	0.00771217	0.0936978	-2.66913
EIF4E1B	-0.246667	2.87333	-3.37049	0.0118923	0.114229	-3.12482
BCAT2	-0.246667	3.98333	-3.0966	0.0173804	0.135934	-3.52133
PYCARD	-0.246667	4.13	-2.82105	0.0257046	0.164548	-3.92663
FAM220A	-0.246667	3.41	-2.66333	0.0322773	0.183939	-4.16032
RHOD	-0.246667	5.15333	-2.11559	0.0721454	0.267607	-4.96834
MESP2	-0.246667	2.88667	-2.10677	0.0730924	0.269294	-4.98116
SPIN1	-0.243333	7.67167	-4.75741	0.00205934	0.0507828	-1.26881
FUK	-0.243333	2.68833	-3.71492	0.00749089	0.0924268	-2.63841
HPS4	-0.243333	4.005	-3.15404	0.0160376	0.130123	-3.43756
TSPY26P	-0.243333	3.39833	-2.33355	0.0522997	0.230559	-4.64901
RNF11	-0.243333	6.84167	-2.2784	0.0567287	0.239089	-4.73025
ABHD16B	-0.243333	2.475	-2.76238	0.0279686	0.171395	-4.01347
ACTN1	-0.243333	4.40167	-4.82815	0.00189754	0.0489215	-1.18182
LURAP1L	-0.243333	5.71167	-4.56248	0.00258978	0.0566857	-1.51244
MEOX2	-0.243333	2.59167	-4.1408	0.00433419	0.0725357	-2.05931
PILRB	-0.243333	3.755	-3.67176	0.00793008	0.0946101	-2.69853
FAM26E	-0.243333	5.59833	-2.75675	0.0281965	0.172117	-4.02181
KRT16	-0.243333	4.36167	-2.65497	0.0326716	0.185053	-4.17274
NUDT8	-0.243333	5.15167	-2.48121	0.0420981	0.206683	-4.43055
SLC1A6	-0.243333	1.57167	-2.78062	0.0272431	0.169242	-3.98646
C9orf123	-0.243333	2.77833	-4.48805	0.00283078	0.0583256	-1.607
MIIP	-0.243333	2.94167	-3.75681	0.0070899	0.0904665	-2.58032
GCDH	-0.243333	3.63833	-3.18127	0.01544	0.128022	-3.39795
RN5S204	-0.243333	2.51833	-3.06395	0.0181965	0.138987	-3.56906
BMP8B	-0.243333	1.92833	-2.661	0.0323867	0.184437	-4.16378
LOC729291	-0.243333	2.08833	-2.5163	0.0399899	0.202626	-4.37851
DSCR10	-0.243333	2.56833	-2.1245	0.071202	0.26567	-4.9554
KLF1	-0.243333	2.00833	-2.10776	0.0729856	0.269182	-4.97972
MEIS3	-0.243333	3.11833	-1.81905	0.111676	0.333792	-5.39102
LCN10	-0.243333	2.52167	-1.59682	0.154289	0.392937	-5.69291
FAM59A	-0.243333	3.07167	-1.49549	0.178393	0.423946	-5.82468
LRRN4CL	-0.243333	2.67167	-1.26024	0.247924	0.500927	-6.11228
OR8H2	-0.243333	1.055	-3.98639	0.00526862	0.0784543	-2.26625
B3GNT8	-0.243333	1.765	-2.49774	0.0410913	0.204888	-4.40605
VAV1	-0.243333	1.86167	-2.32745	0.0527718	0.231845	-4.65801
MIR3671	-0.243333	1.86833	-2.27084	0.0573652	0.240171	-4.74137
PDDC1	-0.243333	4.635	-4.51246	0.00274914	0.0579254	-1.57591
SERINC5	-0.243333	5.76833	-4.48805	0.00283078	0.0583256	-1.607
UBXN11	-0.243333	2.135	-4.21901	0.00393151	0.0693168	-1.95585
PARVA	-0.243333	5.85833	-4.03124	0.00497633	0.0768321	-2.20578
AP2B1	-0.243333	7.62167	-3.95952	0.00545266	0.0796232	-2.30261
UBE2D4	-0.243333	3.86833	-3.80014	0.00669946	0.0882623	-2.52047
LOC401296	-0.243333	1.91833	-3.60471	0.00866856	0.0983254	-2.79241
THSD1	-0.243333	5.855	-3.12422	0.0167203	0.133301	-3.48101
ACSF2	-0.243333	4.02167	-3.07791	0.0178427	0.137528	-3.54864
PCNXL3	-0.243333	5.74833	-3.00996	0.019637	0.144543	-3.6482
CST3	-0.243333	6.15833	-2.93002	0.0219959	0.152275	-3.76576
SYTL1	-0.243333	1.79167	-2.90213	0.0228878	0.155327	-3.80686
LOC100129098	-0.243333	1.55833	-2.80867	0.0261656	0.166092	-3.94493
TNKS2	-0.243333	6.96167	-2.7669	0.0277867	0.170902	-4.00677
INPPL1	-0.243333	5.35833	-2.76351	0.0279231	0.171196	-4.0118
LOC100507511	-0.243333	1.67167	-2.70761	0.0302713	0.178204	-4.09465
C10orf125	-0.243333	3.21833	-2.64006	0.0333868	0.186623	-4.19486
STK25	-0.243333	3.83167	-2.37333	0.0493244	0.224206	-4.59026
SNORD101	-0.243333	1.35833	-2.24495	0.0595991	0.244595	-4.77941
LINC00273	-0.243333	2.16833	-1.97295	0.089057	0.29643	-5.17388
ZNF578	-0.243333	2.05833	-2.89431	0.0231448	0.156185	-3.8184
BCL7A	-0.243333	3.11167	-2.12605	0.07104	0.265418	-4.95315
LAMB1	-0.243333	7.045	-4.52729	0.00270078	0.0575823	-1.55705
TBC1D9	-0.243333	4.10833	-2.90213	0.0228878	0.155327	-3.80686
SDHAP3	-0.243333	5.16167	-1.43206	0.195181	0.443241	-5.90492
FASTKD3	-0.24	3.66	-2.09136	0.074775	0.272274	-5.00349
S100A11	-0.24	7.48667	-4.84749	0.0018558	0.0485058	-1.15818
ZBTB26	-0.24	2.04667	-4.2471	0.00379702	0.0679328	-1.91891
PPAP2A	-0.24	5.91667	-4.20965	0.00397747	0.0696694	-1.96818
PDLIM4	-0.24	2.61667	-3.8729	0.00609548	0.0841016	-2.42056
MIR1280	-0.24	3.70333	-3.40033	0.0114179	0.11207	-3.08211
FLJ37798	-0.24	4.16	-3.37253	0.0118592	0.114189	-3.1219
STARD9	-0.24	2.7	-3.08951	0.0175542	0.136613	-3.53168
DNAJC17	-0.24	3.25667	-3.56777	0.00910705	0.100229	-2.84439
C20orf90	-0.24	3.62667	-2.94173	0.0216322	0.151257	-3.7485
EFHC1	-0.24	2.45667	-2.74822	0.0285456	0.173029	-4.03444
RBM3	-0.24	3.55667	-2.43441	0.0450891	0.214559	-4.49989
CEACAM7	-0.24	1.30667	-2.81577	0.0259001	0.165074	-3.93443
OSR2	-0.24	1.64333	-5.22631	0.00121306	0.0396008	-0.706338
LOC100130539	-0.24	1.75667	-4.73841	0.00210534	0.0510831	-1.2923
TRIM45	-0.24	2.35333	-4.43615	0.00301342	0.0602133	-1.67344
MRPL37	-0.24	6.15667	-3.94186	0.00557748	0.0802526	-2.32658
TEC	-0.24	2.35667	-3.85385	0.00624764	0.0845247	-2.44664
FLCN	-0.24	4.92667	-3.5164	0.00975712	0.103219	-2.91696
BCAR1	-0.24	3.56333	-3.44671	0.0107202	0.108179	-3.01592
NUAK2	-0.24	2.81667	-3.30692	0.0129754	0.118648	-3.21616
LOC645202	-0.24	3.07	-3.12923	0.0166036	0.132665	-3.47371
MICAL3	-0.24	3.9	-3.08951	0.0175542	0.136613	-3.53168
NPTN	-0.24	8.43667	-2.68852	0.0311196	0.180908	-4.12296
S100B	-0.24	2.45667	-2.68532	0.0312644	0.181349	-4.12771
PRAMEL	-0.24	2.62667	-2.67577	0.0316999	0.182372	-4.14187
CCDC71	-0.24	5.66667	-2.30494	0.0545512	0.234975	-4.69118
LOC731275	-0.24	3.59667	-2.28301	0.056344	0.238639	-4.72346
KIAA0195	-0.24	4.16667	-2.28301	0.056344	0.238639	-4.72346
INTS7	-0.24	4.97667	-2.25789	0.0584719	0.242503	-4.76041
OPLAH	-0.24	3.57667	-1.99345	0.0864049	0.292717	-5.14456
PRR25	-0.24	2.44	-1.97368	0.0889606	0.296343	-5.17283
DPY19L1P1	-0.24	2.51667	-1.07683	0.317225	0.569741	-6.31475
MIR3187	-0.24	2.53667	-0.824272	0.436937	0.673302	-6.55472
MIR4797	-0.24	1.02667	-3.39385	0.0115191	0.112492	-3.09137
C18orf42	-0.24	1.52667	-4.14936	0.00428797	0.0724014	-2.04793
CRH	-0.24	2.04667	-2.84955	0.0246748	0.161314	-3.88449
ZAN	-0.24	2.17	-3.47871	0.0102658	0.106124	-2.9704
VSX1	-0.24	2	-3.24688	0.014096	0.122226	-3.30283
ZNF346	-0.24	3.02	-3.18643	0.0153297	0.127449	-3.39047
OR2T11	-0.24	1.98667	-2.46847	0.0428913	0.209027	-4.44943
OR2A4	-0.24	1.89	-2.20058	0.0636341	0.252276	-4.84444
DUSP28	-0.24	2.69333	-2.12119	0.071551	0.266392	-4.96021
GPR62	-0.24	2.17	-1.77474	0.11916	0.345336	-5.45244
MIR187	-0.24	3.78	-0.902826	0.396588	0.640588	-6.48541
AEBP1	-0.24	4.50333	-4.11441	0.00448009	0.0733915	-2.09442
DVL3	-0.24	5.54	-3.87931	0.00604517	0.083602	-2.4118
H6PD	-0.24	4.42	-3.26973	0.0136577	0.120803	-3.2698
MAPRE1	-0.24	7.90333	-3.10094	0.0172749	0.135866	-3.51499
PMS2P3	-0.24	4.34333	-1.67672	0.137452	0.370753	-5.58624
MAGED1	-0.236667	7.71167	-5.07053	0.00144135	0.0431837	-0.889537
C1orf50	-0.236667	5.815	-3.61048	0.00860221	0.09801	-2.78431
CCS	-0.236667	4.27167	-3.58152	0.00894108	0.0997056	-2.82502
FAR1	-0.236667	6.075	-3.08244	0.0177294	0.137296	-3.54201
TXNIP	-0.236667	7.56167	-2.92749	0.022075	0.152487	-3.76947
CEP72	-0.236667	2.74833	-3.58152	0.00894108	0.0997056	-2.82502
SST	-0.236667	2.82833	-2.74217	0.0287962	0.173585	-4.04342
CDK10	-0.236667	3.46833	-2.1523	0.0683377	0.261223	-4.91494
LOC100130894	-0.236667	2.51833	-1.97529	0.0887501	0.29623	-5.17053
LOC100129516	-0.236667	3.175	-1.89149	0.100408	0.31692	-5.2895
DEGS2	-0.236667	3.27167	-1.1491	0.288219	0.540688	-6.23753
TRIM59	-0.236667	2.785	-4.2133	0.00395949	0.0694714	-1.96337
TMEM175	-0.236667	3.50833	-3.99448	0.00521454	0.0781899	-2.25532
DAB2	-0.236667	6.015	-3.79104	0.00677948	0.0884764	-2.53301
DROSHA	-0.236667	5.635	-3.33405	0.0125007	0.116209	-3.17712
ALDH4A1	-0.236667	3.13167	-3.14041	0.0163458	0.131273	-3.45741
LPCAT2	-0.236667	5.88833	-2.84582	0.0248071	0.161758	-3.89
LOC100506476	-0.236667	1.565	-2.4952	0.0412441	0.205086	-4.4098
UNC119	-0.236667	4.02167	-1.93715	0.0938814	0.304936	-5.22486
MIR4533	-0.236667	5.29833	-1.06173	0.32357	0.575259	-6.33043
GCGR	-0.236667	2.05167	-3.09916	0.0173181	0.135868	-3.51759
WEE2	-0.236667	1.955	-2.95194	0.0213204	0.150037	-3.73347
TCF24	-0.236667	1.75167	-2.54503	0.0383452	0.198821	-4.33589
LOC100507092	-0.236667	1.685	-2.41962	0.0460791	0.217071	-4.52179
PLEKHM1P	-0.236667	1.89833	-2.11759	0.0719326	0.267201	-4.96544
PHEX-AS1	-0.236667	1.555	-3.95888	0.00545716	0.0796232	-2.30349
ZNF621	-0.236667	4.00833	-3.63742	0.00829937	0.0967794	-2.74653
GULP1	-0.236667	2.22833	-3.57374	0.00903454	0.0999286	-2.83597
CENPP	-0.236667	3.07167	-3.32987	0.0125727	0.116577	-3.18314
KRTAP16-1	-0.236667	2.06833	-3.12475	0.0167079	0.133301	-3.48024
MRRFP1	-0.236667	1.905	-3.12303	0.0167483	0.13344	-3.48275
TPSD1	-0.236667	3.045	-2.95632	0.0211881	0.149693	-3.72702
SH3TC1	-0.236667	2.75167	-2.93605	0.0218077	0.151662	-3.75686
ZNF691	-0.236667	2.635	-2.81754	0.0258343	0.164738	-3.93181
ALKBH1	-0.236667	2.39167	-2.35347	0.0507876	0.227283	-4.6196
PLEKHA8	-0.236667	2.41833	-2.25975	0.0583113	0.242156	-4.75767
MTERFD3	-0.236667	2.215	-2.21168	0.0625993	0.250563	-4.82819
UBAC2-IT1	-0.236667	3.21833	-1.54612	0.165947	0.408242	-5.75937
TRAJ39	-0.236667	1.865	-3.29692	0.0131553	0.119105	-3.23058
RNU2-3P	-0.236667	1.16167	-2.92324	0.0222091	0.152951	-3.77574
LRP1	-0.236667	9.675	-4.27829	0.00365364	0.0661197	-1.87805
SIKE1	-0.236667	4.38167	-4.15524	0.00425659	0.0721009	-2.04014
XYLT2	-0.236667	5.105	-3.60251	0.00869404	0.0984423	-2.7955
OPTC	-0.236667	2.25833	-3.40777	0.0113027	0.111377	-3.07148
NUPR1L	-0.236667	2.755	-2.59302	0.0357523	0.192607	-4.26467
TTC38	-0.236667	2.89167	-2.10481	0.0733042	0.269307	-4.984
LOC100506343	-0.236667	3.16833	-2.09537	0.0743334	0.271469	-4.99768
CRYZ	-0.236667	3.85833	-2.02558	0.0824033	0.285785	-5.09845
GPRIN2	-0.236667	2.77167	-2.00747	0.0846348	0.289451	-5.12445
SYNDIG1L	-0.236667	2.30833	-1.69762	0.133341	0.364841	-5.55796
FAM41C	-0.236667	2.095	-3.54062	0.00944458	0.101717	-2.8827
PLEKHG5	-0.236667	2.70167	-2.77787	0.027351	0.169549	-3.99052
JMJD8	-0.236667	6.30833	-2.42768	0.0455369	0.215692	-4.50986
COL12A1	-0.236667	10.5683	-4.86264	0.00182381	0.0482854	-1.13969
MUM1	-0.233333	5.63	-4.11688	0.00446621	0.0732337	-2.09113
NPAP1	-0.233333	2.37667	-4.28975	0.00360242	0.0657569	-1.86306
TMEM54	-0.233333	5.25333	-4.52908	0.00269502	0.0575817	-1.55478
TGFB2	-0.233333	7.36333	-4.28975	0.00360242	0.0657569	-1.86306
FBXO31	-0.233333	5.09333	-4.01512	0.00507927	0.0775114	-2.22747
ISOC2	-0.233333	7.36	-3.87232	0.00610007	0.0841127	-2.42136
PKD1	-0.233333	4.44	-3.75602	0.00709717	0.0904673	-2.5814
LOC220906	-0.233333	4.82667	-3.6696	0.00795275	0.0946101	-2.70154
AKNA	-0.233333	3.78667	-3.44938	0.0106815	0.108092	-3.01212
IL16	-0.233333	2.62333	-3.35977	0.012068	0.114887	-3.14019
MIR4737	-0.233333	9.08333	-3.32712	0.0126202	0.116845	-3.18709
RHOBTB1	-0.233333	4.15	-2.65865	0.0324973	0.184674	-4.16727
TRIM66	-0.233333	2.55333	-2.53156	0.0391073	0.20062	-4.35587
LOC100128340	-0.233333	2.39333	-1.24996	0.251438	0.504261	-6.12417
MIR4688	-0.233333	3.65333	-1.23095	0.258049	0.510794	-6.14601
NR2F2	-0.233333	4.03	-2.65537	0.0326523	0.18499	-4.17213
ZNF853	-0.233333	2.31	-2.59532	0.0356328	0.192376	-4.26126
SAMD4A	-0.233333	3.53	-2.44715	0.0442538	0.212332	-4.48102
IFI27	-0.233333	2.57333	-2.27786	0.056774	0.239089	-4.73104
ZNF544	-0.233333	2.29333	-2.0582	0.0785287	0.279201	-5.05145
LOC255512	-0.233333	3.14333	-1.90744	0.0980796	0.312872	-5.26698
SLC12A5	-0.233333	1.52667	-3.69578	0.00768231	0.0935612	-2.66504
NPHS2	-0.233333	1.6	-3.65814	0.00807434	0.0953334	-2.71755
KIAA0087	-0.233333	1.65333	-3.5007	0.00996559	0.104682	-2.93919
ASPN	-0.233333	1.63667	-3.19969	0.0150495	0.126352	-3.37121
CHL1-AS1	-0.233333	1.42333	-3.02604	0.0191958	0.142886	-3.62461
TCF21	-0.233333	1.83333	-3.01161	0.019591	0.144332	-3.64577
PAX4	-0.233333	1.99	-2.92775	0.0220669	0.152473	-3.76909
[truncated: 23,139 more rows]
