# Supplementary material for: Development of prognostic signatures and risk index related to lipid metabolism in ccRCC
Source: Front Oncol. 2024 Jun 13;14:1378095. doi: 10.3389/fonc.2024.1378095 (PMC11208495; doi:10.3389/fonc.2024.1378095)
Supplement: Supplementary file 11 [file Table_8.xlsx]

## Sheet: Sheet1
Table S8. LMRS of ccRCC samples in the TCGA-KIRC cohort.
Sample	LMRS	Group	Donor
TCGA-3Z-A93Z-01A	-0.0526584	High	TCGA-3Z-A93Z
TCGA-6D-AA2E-01A	-1.11418	Low	TCGA-6D-AA2E
TCGA-A3-3306-01A	-1.01015	Low	TCGA-A3-3306
TCGA-A3-3307-01A	-0.882802	Low	TCGA-A3-3307
TCGA-A3-3308-01A	-0.202355	High	TCGA-A3-3308
TCGA-A3-3311-01A	-0.588224	Low	TCGA-A3-3311
TCGA-A3-3313-01A	-0.685043	Low	TCGA-A3-3313
TCGA-A3-3316-01A	-0.244416	High	TCGA-A3-3316
TCGA-A3-3317-01A	-0.256749	High	TCGA-A3-3317
TCGA-A3-3319-01A	0.346083	High	TCGA-A3-3319
TCGA-A3-3320-01A	-1.00392	Low	TCGA-A3-3320
TCGA-A3-3322-01A	-0.294273	High	TCGA-A3-3322
TCGA-A3-3323-01A	-0.0769275	High	TCGA-A3-3323
TCGA-A3-3324-01A	-0.368743	Low	TCGA-A3-3324
TCGA-A3-3325-01A	-0.826549	Low	TCGA-A3-3325
TCGA-A3-3326-01A	-0.304284	High	TCGA-A3-3326
TCGA-A3-3328-01A	-1.3282	Low	TCGA-A3-3328
TCGA-A3-3329-01A	-1.19523	Low	TCGA-A3-3329
TCGA-A3-3331-01A	-0.933135	Low	TCGA-A3-3331
TCGA-A3-3335-01A	-0.591304	Low	TCGA-A3-3335
TCGA-A3-3343-01A	-0.840315	Low	TCGA-A3-3343
TCGA-A3-3346-01A	0.140042	High	TCGA-A3-3346
TCGA-A3-3347-01A	0.204522	High	TCGA-A3-3347
TCGA-A3-3349-01A	-0.177201	High	TCGA-A3-3349
TCGA-A3-3351-01A	-0.118677	High	TCGA-A3-3351
TCGA-A3-3352-01A	-1.16885	Low	TCGA-A3-3352
TCGA-A3-3357-01A	-1.08688	Low	TCGA-A3-3357
TCGA-A3-3358-01A	-0.526814	Low	TCGA-A3-3358
TCGA-A3-3359-01A	-0.654107	Low	TCGA-A3-3359
TCGA-A3-3362-01A	-1.03887	Low	TCGA-A3-3362
TCGA-A3-3363-01A	-1.50278	Low	TCGA-A3-3363
TCGA-A3-3365-01A	-0.737493	Low	TCGA-A3-3365
TCGA-A3-3367-01A	-0.635301	Low	TCGA-A3-3367
TCGA-A3-3370-01A	-0.404969	Low	TCGA-A3-3370
TCGA-A3-3372-01A	-0.148643	High	TCGA-A3-3372
TCGA-A3-3373-01A	-0.66681	Low	TCGA-A3-3373
TCGA-A3-3374-01A	-0.431675	Low	TCGA-A3-3374
TCGA-A3-3376-01A	0.207992	High	TCGA-A3-3376
TCGA-A3-3378-01A	-0.0643805	High	TCGA-A3-3378
TCGA-A3-3380-01A	-0.24336	High	TCGA-A3-3380
TCGA-A3-3382-01A	-0.0708897	High	TCGA-A3-3382
TCGA-A3-3383-01A	-0.661457	Low	TCGA-A3-3383
TCGA-A3-3385-01A	-1.12798	Low	TCGA-A3-3385
TCGA-A3-3387-01A	-0.24633	High	TCGA-A3-3387
TCGA-A3-A6NI-01A	-0.274915	High	TCGA-A3-A6NI
TCGA-A3-A6NJ-01A	0.0290388	High	TCGA-A3-A6NJ
TCGA-A3-A6NL-01A	-0.0120132	High	TCGA-A3-A6NL
TCGA-A3-A6NN-01A	-0.32472	Low	TCGA-A3-A6NN
TCGA-A3-A8CQ-01A	-0.135925	High	TCGA-A3-A8CQ
TCGA-A3-A8OV-01A	-0.865981	Low	TCGA-A3-A8OV
TCGA-A3-A8OW-01A	-0.302748	High	TCGA-A3-A8OW
TCGA-AK-3425-01A	-0.315532	Low	TCGA-AK-3425
TCGA-AK-3426-01A	0.286771	High	TCGA-AK-3426
TCGA-AK-3427-01A	-1.08703	Low	TCGA-AK-3427
TCGA-AK-3428-01A	-0.953947	Low	TCGA-AK-3428
TCGA-AK-3429-01A	-0.456154	Low	TCGA-AK-3429
TCGA-AK-3431-01A	-0.525125	Low	TCGA-AK-3431
TCGA-AK-3433-01A	-1.70581	Low	TCGA-AK-3433
TCGA-AK-3434-01A	-0.211512	High	TCGA-AK-3434
TCGA-AK-3436-01A	-0.704814	Low	TCGA-AK-3436
TCGA-AK-3440-01A	-3.47355	Low	TCGA-AK-3440
TCGA-AK-3443-01A	-2.14612	Low	TCGA-AK-3443
TCGA-AK-3445-01A	0.302455	High	TCGA-AK-3445
TCGA-AK-3447-01A	-5.51946	Low	TCGA-AK-3447
TCGA-AK-3450-01A	-0.789114	Low	TCGA-AK-3450
TCGA-AK-3451-01A	-1.05576	Low	TCGA-AK-3451
TCGA-AK-3453-01A	0.352777	High	TCGA-AK-3453
TCGA-AK-3454-01A	0.54936	High	TCGA-AK-3454
TCGA-AK-3455-01A	-1.32013	Low	TCGA-AK-3455
TCGA-AK-3456-01A	-0.804537	Low	TCGA-AK-3456
TCGA-AK-3458-01A	-1.24105	Low	TCGA-AK-3458
TCGA-AK-3460-01A	-0.367621	Low	TCGA-AK-3460
TCGA-AK-3461-01A	-0.242642	High	TCGA-AK-3461
TCGA-AK-3465-01A	-2.03763	Low	TCGA-AK-3465
TCGA-AS-3777-01A	-1.30053	Low	TCGA-AS-3777
TCGA-AS-3778-01A	-0.307105	High	TCGA-AS-3778
TCGA-B0-4688-01A	0.0344726	High	TCGA-B0-4688
TCGA-B0-4690-01A	0.435527	High	TCGA-B0-4690
TCGA-B0-4691-01A	0.176113	High	TCGA-B0-4691
TCGA-B0-4693-01A	-0.453658	Low	TCGA-B0-4693
TCGA-B0-4694-01A	-0.225647	High	TCGA-B0-4694
TCGA-B0-4696-01A	0.287432	High	TCGA-B0-4696
TCGA-B0-4697-01A	0.370943	High	TCGA-B0-4697
TCGA-B0-4698-01A	0.547976	High	TCGA-B0-4698
TCGA-B0-4699-01A	-1.27416	Low	TCGA-B0-4699
TCGA-B0-4700-01A	0.34496	High	TCGA-B0-4700
TCGA-B0-4701-01A	-0.113775	High	TCGA-B0-4701
TCGA-B0-4703-01A	-0.167014	High	TCGA-B0-4703
TCGA-B0-4706-01A	-0.278766	High	TCGA-B0-4706
TCGA-B0-4707-01A	0.895855	High	TCGA-B0-4707
TCGA-B0-4710-01A	-0.147585	High	TCGA-B0-4710
TCGA-B0-4712-01A	-0.189493	High	TCGA-B0-4712
TCGA-B0-4713-01A	-0.111534	High	TCGA-B0-4713
TCGA-B0-4714-01A	0.184486	High	TCGA-B0-4714
TCGA-B0-4718-01A	0.222297	High	TCGA-B0-4718
TCGA-B0-4810-01A	0.241864	High	TCGA-B0-4810
TCGA-B0-4811-01A	0.0139276	High	TCGA-B0-4811
TCGA-B0-4813-01A	0.164903	High	TCGA-B0-4813
TCGA-B0-4814-01A	-0.563754	Low	TCGA-B0-4814
TCGA-B0-4815-01A	0.26574	High	TCGA-B0-4815
TCGA-B0-4816-01A	-0.00252722	High	TCGA-B0-4816
TCGA-B0-4817-01A	0.149741	High	TCGA-B0-4817
TCGA-B0-4818-01A	-0.790752	Low	TCGA-B0-4818
TCGA-B0-4819-01A	0.246501	High	TCGA-B0-4819
TCGA-B0-4821-01A	0.65466	High	TCGA-B0-4821
TCGA-B0-4822-01A	0.591596	High	TCGA-B0-4822
TCGA-B0-4823-01A	-0.322339	Low	TCGA-B0-4823
TCGA-B0-4824-01A	-0.245223	High	TCGA-B0-4824
TCGA-B0-4827-01A	-0.230232	High	TCGA-B0-4827
TCGA-B0-4828-01A	-0.000981388	High	TCGA-B0-4828
TCGA-B0-4833-01A	0.309684	High	TCGA-B0-4833
TCGA-B0-4834-01A	-1.20995	Low	TCGA-B0-4834
TCGA-B0-4836-01A	-0.28879	High	TCGA-B0-4836
TCGA-B0-4837-01A	0.0949767	High	TCGA-B0-4837
TCGA-B0-4838-01A	-0.349363	Low	TCGA-B0-4838
TCGA-B0-4839-01A	-0.263956	High	TCGA-B0-4839
TCGA-B0-4841-01A	-0.00521394	High	TCGA-B0-4841
TCGA-B0-4842-01A	-0.0131475	High	TCGA-B0-4842
TCGA-B0-4843-01A	0.0629942	High	TCGA-B0-4843
TCGA-B0-4844-01A	0.431096	High	TCGA-B0-4844
TCGA-B0-4845-01A	0.00316348	High	TCGA-B0-4845
TCGA-B0-4846-01A	-0.678631	Low	TCGA-B0-4846
TCGA-B0-4847-01A	0.289995	High	TCGA-B0-4847
TCGA-B0-4848-01A	-0.712763	Low	TCGA-B0-4848
TCGA-B0-4849-01A	0.0308886	High	TCGA-B0-4849
TCGA-B0-4852-01A	-0.583521	Low	TCGA-B0-4852
TCGA-B0-4945-01A	-0.524718	Low	TCGA-B0-4945
TCGA-B0-5075-01A	-0.558258	Low	TCGA-B0-5075
TCGA-B0-5077-01A	-0.426087	Low	TCGA-B0-5077
TCGA-B0-5080-01A	0.0689966	High	TCGA-B0-5080
TCGA-B0-5081-01A	0.267167	High	TCGA-B0-5081
TCGA-B0-5083-01A	-1.30039	Low	TCGA-B0-5083
TCGA-B0-5084-01A	-0.0683371	High	TCGA-B0-5084
TCGA-B0-5085-01A	0.325424	High	TCGA-B0-5085
TCGA-B0-5088-01A	-0.0832734	High	TCGA-B0-5088
TCGA-B0-5092-01A	0.347474	High	TCGA-B0-5092
TCGA-B0-5094-01A	-0.434382	Low	TCGA-B0-5094
TCGA-B0-5095-01A	0.329977	High	TCGA-B0-5095
TCGA-B0-5096-01A	-0.490866	Low	TCGA-B0-5096
TCGA-B0-5097-01A	-0.0195682	High	TCGA-B0-5097
TCGA-B0-5098-01A	-0.110913	High	TCGA-B0-5098
TCGA-B0-5099-01A	-0.215843	High	TCGA-B0-5099
TCGA-B0-5100-01A	0.118961	High	TCGA-B0-5100
TCGA-B0-5102-01A	-0.586022	Low	TCGA-B0-5102
TCGA-B0-5106-01A	0.0466633	High	TCGA-B0-5106
TCGA-B0-5107-01A	0.301649	High	TCGA-B0-5107
TCGA-B0-5108-01A	-0.0221863	High	TCGA-B0-5108
TCGA-B0-5109-01A	0.0223616	High	TCGA-B0-5109
TCGA-B0-5110-01A	-0.50755	Low	TCGA-B0-5110
TCGA-B0-5113-01A	-0.236613	High	TCGA-B0-5113
TCGA-B0-5115-01A	-0.230599	High	TCGA-B0-5115
TCGA-B0-5116-01A	-0.246067	High	TCGA-B0-5116
TCGA-B0-5117-01A	-0.935201	Low	TCGA-B0-5117
TCGA-B0-5119-01A	-0.675828	Low	TCGA-B0-5119
TCGA-B0-5120-01A	-0.362412	Low	TCGA-B0-5120
TCGA-B0-5121-01A	-0.087715	High	TCGA-B0-5121
TCGA-B0-5399-01A	-0.533608	Low	TCGA-B0-5399
TCGA-B0-5400-01A	0.0145722	High	TCGA-B0-5400
TCGA-B0-5402-01A	-2.38923	Low	TCGA-B0-5402
TCGA-B0-5690-01A	-0.178319	High	TCGA-B0-5690
TCGA-B0-5691-01A	-0.988041	Low	TCGA-B0-5691
TCGA-B0-5692-01A	-0.0477461	High	TCGA-B0-5692
TCGA-B0-5693-01A	-0.528396	Low	TCGA-B0-5693
TCGA-B0-5694-01A	-0.325448	Low	TCGA-B0-5694
TCGA-B0-5695-01A	-0.850143	Low	TCGA-B0-5695
TCGA-B0-5696-01A	-1.02599	Low	TCGA-B0-5696
TCGA-B0-5697-01A	-0.338586	Low	TCGA-B0-5697
TCGA-B0-5698-01A	-0.599665	Low	TCGA-B0-5698
TCGA-B0-5699-01A	-1.34111	Low	TCGA-B0-5699
TCGA-B0-5700-01A	-0.298432	High	TCGA-B0-5700
TCGA-B0-5701-01A	-0.582327	Low	TCGA-B0-5701
TCGA-B0-5702-01A	-1.17438	Low	TCGA-B0-5702
TCGA-B0-5703-01A	-0.200513	High	TCGA-B0-5703
TCGA-B0-5705-01A	-1.04909	Low	TCGA-B0-5705
TCGA-B0-5706-01A	-0.130513	High	TCGA-B0-5706
TCGA-B0-5707-01A	-0.680541	Low	TCGA-B0-5707
TCGA-B0-5709-01A	-0.254451	High	TCGA-B0-5709
TCGA-B0-5710-01A	-0.387857	Low	TCGA-B0-5710
TCGA-B0-5711-01A	-0.654424	Low	TCGA-B0-5711
TCGA-B0-5712-01A	-2.12191	Low	TCGA-B0-5712
TCGA-B0-5713-01A	-0.908107	Low	TCGA-B0-5713
TCGA-B0-5812-01A	-0.615289	Low	TCGA-B0-5812
TCGA-B2-3923-01A	-3.56276	Low	TCGA-B2-3923
TCGA-B2-3923-01B	-3.22918	Low	TCGA-B2-3923
TCGA-B2-3924-01A	-0.255743	High	TCGA-B2-3924
TCGA-B2-3924-01B	0.0218089	High	TCGA-B2-3924
TCGA-B2-4098-01A	-0.43993	Low	TCGA-B2-4098
TCGA-B2-4099-01A	-0.759062	Low	TCGA-B2-4099
TCGA-B2-4101-01A	-0.11294	High	TCGA-B2-4101
TCGA-B2-4102-01A	-0.340285	Low	TCGA-B2-4102
TCGA-B2-5633-01A	-0.310887	Low	TCGA-B2-5633
TCGA-B2-5633-01B	0.0067548	High	TCGA-B2-5633
TCGA-B2-5635-01A	-0.477913	Low	TCGA-B2-5635
TCGA-B2-5635-01B	-0.23412	High	TCGA-B2-5635
TCGA-B2-5636-01A	-0.174134	High	TCGA-B2-5636
TCGA-B2-5639-01A	-1.13591	Low	TCGA-B2-5639
TCGA-B2-5641-01A	-0.54907	Low	TCGA-B2-5641
TCGA-B2-A4SR-01A	-1.12127	Low	TCGA-B2-A4SR
TCGA-B4-5377-01A	-1.09125	Low	TCGA-B4-5377
TCGA-B4-5378-01A	-0.184082	High	TCGA-B4-5378
TCGA-B4-5832-01A	-0.810453	Low	TCGA-B4-5832
TCGA-B4-5834-01A	-0.417363	Low	TCGA-B4-5834
TCGA-B4-5835-01A	-0.740911	Low	TCGA-B4-5835
TCGA-B4-5836-01A	-0.870289	Low	TCGA-B4-5836
TCGA-B4-5838-01A	-0.959182	Low	TCGA-B4-5838
TCGA-B4-5843-01A	-0.665802	Low	TCGA-B4-5843
TCGA-B4-5844-01A	-1.11765	Low	TCGA-B4-5844
TCGA-B8-4143-01A	0.521235	High	TCGA-B8-4143
TCGA-B8-4146-01B	-3.28748	Low	TCGA-B8-4146
TCGA-B8-4148-01A	-0.107359	High	TCGA-B8-4148
TCGA-B8-4151-01A	-1.26356	Low	TCGA-B8-4151
TCGA-B8-4153-01B	-0.253367	High	TCGA-B8-4153
TCGA-B8-4154-01A	-2.02269	Low	TCGA-B8-4154
TCGA-B8-4619-01A	-1.40969	Low	TCGA-B8-4619
TCGA-B8-4620-01A	-0.159433	High	TCGA-B8-4620
TCGA-B8-4621-01A	-0.701045	Low	TCGA-B8-4621
TCGA-B8-4622-01A	-0.620348	Low	TCGA-B8-4622
TCGA-B8-5158-01A	-0.32494	Low	TCGA-B8-5158
TCGA-B8-5159-01A	-1.31328	Low	TCGA-B8-5159
TCGA-B8-5162-01A	-0.0442693	High	TCGA-B8-5162
TCGA-B8-5163-01A	-0.224551	High	TCGA-B8-5163
TCGA-B8-5164-01A	-0.629141	Low	TCGA-B8-5164
TCGA-B8-5165-01A	-1.13167	Low	TCGA-B8-5165
TCGA-B8-5545-01A	-0.547384	Low	TCGA-B8-5545
TCGA-B8-5546-01A	-1.23769	Low	TCGA-B8-5546
TCGA-B8-5549-01A	-0.355092	Low	TCGA-B8-5549
TCGA-B8-5550-01A	-0.558862	Low	TCGA-B8-5550
TCGA-B8-5551-01A	-0.213435	High	TCGA-B8-5551
TCGA-B8-5552-01B	-0.203549	High	TCGA-B8-5552
TCGA-B8-5553-01A	-0.359448	Low	TCGA-B8-5553
TCGA-B8-A54D-01A	-0.0824435	High	TCGA-B8-A54D
TCGA-B8-A54E-01A	-1.34027	Low	TCGA-B8-A54E
TCGA-B8-A54F-01A	-0.621501	Low	TCGA-B8-A54F
TCGA-B8-A54G-01A	-0.195224	High	TCGA-B8-A54G
TCGA-B8-A54H-01A	-0.410529	Low	TCGA-B8-A54H
TCGA-B8-A54I-01A	0.1535	High	TCGA-B8-A54I
TCGA-B8-A54J-01A	0.0857264	High	TCGA-B8-A54J
TCGA-B8-A54K-01A	-0.30662	High	TCGA-B8-A54K
TCGA-B8-A7U6-01A	-0.250019	High	TCGA-B8-A7U6
TCGA-B8-A8YJ-01A	0.295168	High	TCGA-B8-A8YJ
TCGA-BP-4158-01A	-0.322021	Low	TCGA-BP-4158
TCGA-BP-4159-01A	-0.223955	High	TCGA-BP-4159
TCGA-BP-4160-01A	-0.840989	Low	TCGA-BP-4160
TCGA-BP-4161-01A	-0.692723	Low	TCGA-BP-4161
TCGA-BP-4162-01A	-0.35149	Low	TCGA-BP-4162
TCGA-BP-4163-01A	-0.531228	Low	TCGA-BP-4163
TCGA-BP-4164-01A	-0.822247	Low	TCGA-BP-4164
TCGA-BP-4165-01A	0.0533113	High	TCGA-BP-4165
TCGA-BP-4166-01A	-0.537163	Low	TCGA-BP-4166
TCGA-BP-4167-01A	0.34117	High	TCGA-BP-4167
TCGA-BP-4169-01A	0.00756901	High	TCGA-BP-4169
TCGA-BP-4170-01A	-0.489679	Low	TCGA-BP-4170
TCGA-BP-4173-01A	0.360881	High	TCGA-BP-4173
TCGA-BP-4174-01A	-0.758467	Low	TCGA-BP-4174
TCGA-BP-4176-01A	-0.462101	Low	TCGA-BP-4176
TCGA-BP-4177-01A	-0.489195	Low	TCGA-BP-4177
TCGA-BP-4325-01A	-1.03696	Low	TCGA-BP-4325
TCGA-BP-4326-01A	-0.159581	High	TCGA-BP-4326
TCGA-BP-4327-01A	0.10402	High	TCGA-BP-4327
TCGA-BP-4329-01A	-0.448235	Low	TCGA-BP-4329
TCGA-BP-4330-01A	-0.106599	High	TCGA-BP-4330
TCGA-BP-4331-01A	-0.170006	High	TCGA-BP-4331
TCGA-BP-4332-01A	-0.609684	Low	TCGA-BP-4332
TCGA-BP-4334-01A	-0.313902	Low	TCGA-BP-4334
TCGA-BP-4335-01A	0.0637687	High	TCGA-BP-4335
TCGA-BP-4337-01A	0.149096	High	TCGA-BP-4337
TCGA-BP-4338-01A	0.076773	High	TCGA-BP-4338
TCGA-BP-4340-01A	-0.477036	Low	TCGA-BP-4340
TCGA-BP-4341-01A	0.138173	High	TCGA-BP-4341
TCGA-BP-4342-01A	-1.01906	Low	TCGA-BP-4342
TCGA-BP-4343-01A	-0.987814	Low	TCGA-BP-4343
TCGA-BP-4344-01A	-0.158127	High	TCGA-BP-4344
TCGA-BP-4345-01A	0.17121	High	TCGA-BP-4345
TCGA-BP-4346-01A	0.463558	High	TCGA-BP-4346
TCGA-BP-4347-01A	-0.0517616	High	TCGA-BP-4347
TCGA-BP-4349-01A	-0.0242756	High	TCGA-BP-4349
TCGA-BP-4351-01A	0.082611	High	TCGA-BP-4351
TCGA-BP-4352-01A	0.131592	High	TCGA-BP-4352
TCGA-BP-4353-01A	-0.243316	High	TCGA-BP-4353
TCGA-BP-4354-01A	0.24034	High	TCGA-BP-4354
TCGA-BP-4355-01A	0.23651	High	TCGA-BP-4355
TCGA-BP-4756-01A	-0.851269	Low	TCGA-BP-4756
TCGA-BP-4758-01A	0.113074	High	TCGA-BP-4758
TCGA-BP-4759-01A	-0.341796	Low	TCGA-BP-4759
TCGA-BP-4760-01A	-0.47733	Low	TCGA-BP-4760
TCGA-BP-4761-01A	0.0144398	High	TCGA-BP-4761
TCGA-BP-4762-01A	-0.590759	Low	TCGA-BP-4762
TCGA-BP-4763-01A	-0.81233	Low	TCGA-BP-4763
TCGA-BP-4765-01A	-0.574265	Low	TCGA-BP-4765
TCGA-BP-4766-01A	-0.520597	Low	TCGA-BP-4766
TCGA-BP-4768-01A	-0.0729438	High	TCGA-BP-4768
TCGA-BP-4769-01A	-0.207363	High	TCGA-BP-4769
TCGA-BP-4770-01A	0.00202253	High	TCGA-BP-4770
TCGA-BP-4771-01A	0.678434	High	TCGA-BP-4771
TCGA-BP-4774-01A	-0.154362	High	TCGA-BP-4774
TCGA-BP-4775-01A	-0.959647	Low	TCGA-BP-4775
TCGA-BP-4776-01A	0.208695	High	TCGA-BP-4776
TCGA-BP-4777-01A	-0.50986	Low	TCGA-BP-4777
TCGA-BP-4781-01A	-0.688086	Low	TCGA-BP-4781
TCGA-BP-4782-01A	-0.429811	Low	TCGA-BP-4782
TCGA-BP-4784-01A	-0.224832	High	TCGA-BP-4784
TCGA-BP-4787-01A	0.0520052	High	TCGA-BP-4787
TCGA-BP-4789-01A	-0.39725	Low	TCGA-BP-4789
TCGA-BP-4790-01A	-0.446416	Low	TCGA-BP-4790
TCGA-BP-4795-01A	-0.031208	High	TCGA-BP-4795
TCGA-BP-4797-01A	-0.622418	Low	TCGA-BP-4797
TCGA-BP-4798-01A	0.270569	High	TCGA-BP-4798
TCGA-BP-4799-01A	-0.071776	High	TCGA-BP-4799
TCGA-BP-4801-01A	-0.545689	Low	TCGA-BP-4801
TCGA-BP-4803-01A	-0.443591	Low	TCGA-BP-4803
TCGA-BP-4804-01A	0.0956188	High	TCGA-BP-4804
TCGA-BP-4807-01A	-1.0799	Low	TCGA-BP-4807
TCGA-BP-4959-01A	-1.03991	Low	TCGA-BP-4959
TCGA-BP-4960-01A	0.345777	High	TCGA-BP-4960
TCGA-BP-4961-01A	-0.340728	Low	TCGA-BP-4961
TCGA-BP-4962-01A	-0.578448	Low	TCGA-BP-4962
TCGA-BP-4963-01A	-0.927807	Low	TCGA-BP-4963
TCGA-BP-4964-01A	-0.557123	Low	TCGA-BP-4964
TCGA-BP-4965-01A	-0.766442	Low	TCGA-BP-4965
TCGA-BP-4967-01A	-0.378635	Low	TCGA-BP-4967
TCGA-BP-4968-01A	-0.264752	High	TCGA-BP-4968
TCGA-BP-4969-01A	-0.274535	High	TCGA-BP-4969
TCGA-BP-4970-01A	-0.291175	High	TCGA-BP-4970
TCGA-BP-4971-01A	0.351892	High	TCGA-BP-4971
TCGA-BP-4972-01A	-0.552715	Low	TCGA-BP-4972
TCGA-BP-4973-01A	-0.465111	Low	TCGA-BP-4973
TCGA-BP-4974-01A	0.119268	High	TCGA-BP-4974
TCGA-BP-4975-01A	-0.95363	Low	TCGA-BP-4975
TCGA-BP-4976-01A	-1.1651	Low	TCGA-BP-4976
TCGA-BP-4977-01A	-0.853085	Low	TCGA-BP-4977
TCGA-BP-4981-01A	0.0212302	High	TCGA-BP-4981
TCGA-BP-4982-01A	-0.417916	Low	TCGA-BP-4982
TCGA-BP-4983-01A	0.542958	High	TCGA-BP-4983
TCGA-BP-4985-01A	-0.156213	High	TCGA-BP-4985
TCGA-BP-4986-01A	0.015852	High	TCGA-BP-4986
TCGA-BP-4987-01A	-0.620917	Low	TCGA-BP-4987
TCGA-BP-4989-01A	0.0572667	High	TCGA-BP-4989
TCGA-BP-4991-01A	-0.181615	High	TCGA-BP-4991
TCGA-BP-4992-01A	0.556225	High	TCGA-BP-4992
TCGA-BP-4993-01A	-0.196859	High	TCGA-BP-4993
TCGA-BP-4994-01A	-2.29292	Low	TCGA-BP-4994
TCGA-BP-4995-01A	-1.82123	Low	TCGA-BP-4995
TCGA-BP-4998-01A	-0.124764	High	TCGA-BP-4998
TCGA-BP-4999-01A	-0.265851	High	TCGA-BP-4999
TCGA-BP-5000-01A	0.0124345	High	TCGA-BP-5000
TCGA-BP-5001-01A	-0.0245874	High	TCGA-BP-5001
TCGA-BP-5004-01A	-0.979336	Low	TCGA-BP-5004
TCGA-BP-5006-01A	-0.6783	Low	TCGA-BP-5006
TCGA-BP-5007-01A	-0.203275	High	TCGA-BP-5007
TCGA-BP-5008-01A	-0.29076	High	TCGA-BP-5008
TCGA-BP-5009-01A	-0.0110091	High	TCGA-BP-5009
TCGA-BP-5010-01A	0.127403	High	TCGA-BP-5010
TCGA-BP-5168-01A	-0.632727	Low	TCGA-BP-5168
TCGA-BP-5169-01A	0.275617	High	TCGA-BP-5169
TCGA-BP-5170-01A	-0.48893	Low	TCGA-BP-5170
TCGA-BP-5173-01A	-0.30033	High	TCGA-BP-5173
TCGA-BP-5174-01A	-0.475163	Low	TCGA-BP-5174
TCGA-BP-5175-01A	0.0427363	High	TCGA-BP-5175
TCGA-BP-5176-01A	-0.491046	Low	TCGA-BP-5176
TCGA-BP-5177-01A	-0.392263	Low	TCGA-BP-5177
TCGA-BP-5178-01A	0.0303021	High	TCGA-BP-5178
TCGA-BP-5180-01A	-0.0918222	High	TCGA-BP-5180
TCGA-BP-5181-01A	-1.08859	Low	TCGA-BP-5181
TCGA-BP-5182-01A	-0.425323	Low	TCGA-BP-5182
TCGA-BP-5183-01A	-0.081095	High	TCGA-BP-5183
TCGA-BP-5184-01A	-0.80421	Low	TCGA-BP-5184
TCGA-BP-5185-01A	0.0675138	High	TCGA-BP-5185
TCGA-BP-5186-01A	-0.844177	Low	TCGA-BP-5186
TCGA-BP-5187-01A	-0.354341	Low	TCGA-BP-5187
TCGA-BP-5189-01A	-0.297394	High	TCGA-BP-5189
TCGA-BP-5190-01A	-0.279788	High	TCGA-BP-5190
TCGA-BP-5191-01A	0.0709723	High	TCGA-BP-5191
TCGA-BP-5192-01A	-0.672967	Low	TCGA-BP-5192
TCGA-BP-5194-01A	-0.697334	Low	TCGA-BP-5194
TCGA-BP-5195-01A	-0.271529	High	TCGA-BP-5195
TCGA-BP-5196-01A	0.145375	High	TCGA-BP-5196
TCGA-BP-5198-01A	-0.112498	High	TCGA-BP-5198
TCGA-BP-5199-01A	0.356868	High	TCGA-BP-5199
TCGA-BP-5200-01A	-0.228312	High	TCGA-BP-5200
TCGA-BP-5201-01A	-0.152848	High	TCGA-BP-5201
TCGA-BP-5202-01A	-0.668996	Low	TCGA-BP-5202
TCGA-CJ-4634-01A	-0.529408	Low	TCGA-CJ-4634
TCGA-CJ-4635-01A	0.122076	High	TCGA-CJ-4635
TCGA-CJ-4636-01A	-0.0410168	High	TCGA-CJ-4636
TCGA-CJ-4637-01A	0.540545	High	TCGA-CJ-4637
TCGA-CJ-4638-01A	-0.104661	High	TCGA-CJ-4638
TCGA-CJ-4639-01A	-0.788093	Low	TCGA-CJ-4639
TCGA-CJ-4640-01A	-0.438152	Low	TCGA-CJ-4640
TCGA-CJ-4641-01A	-0.303103	High	TCGA-CJ-4641
TCGA-CJ-4642-01B	0.111761	High	TCGA-CJ-4642
TCGA-CJ-4643-01A	-0.388713	Low	TCGA-CJ-4643
TCGA-CJ-4644-01A	-0.727134	Low	TCGA-CJ-4644
TCGA-CJ-4868-01A	-0.0314309	High	TCGA-CJ-4868
TCGA-CJ-4869-01A	0.106181	High	TCGA-CJ-4869
TCGA-CJ-4870-01A	-0.537467	Low	TCGA-CJ-4870
TCGA-CJ-4871-01A	-0.550106	Low	TCGA-CJ-4871
TCGA-CJ-4872-01A	-0.194585	High	TCGA-CJ-4872
TCGA-CJ-4873-01A	0.0803128	High	TCGA-CJ-4873
TCGA-CJ-4874-01A	-1.09478	Low	TCGA-CJ-4874
TCGA-CJ-4875-01A	-0.0837578	High	TCGA-CJ-4875
TCGA-CJ-4876-01A	0.248183	High	TCGA-CJ-4876
TCGA-CJ-4878-01A	-0.323907	Low	TCGA-CJ-4878
TCGA-CJ-4881-01A	0.174798	High	TCGA-CJ-4881
TCGA-CJ-4882-01A	0.251563	High	TCGA-CJ-4882
TCGA-CJ-4884-01A	-0.386316	Low	TCGA-CJ-4884
TCGA-CJ-4885-01A	-1.14904	Low	TCGA-CJ-4885
TCGA-CJ-4886-01A	-0.779587	Low	TCGA-CJ-4886
TCGA-CJ-4887-01A	-0.138	High	TCGA-CJ-4887
TCGA-CJ-4888-01A	0.098278	High	TCGA-CJ-4888
TCGA-CJ-4889-01A	-0.118379	High	TCGA-CJ-4889
TCGA-CJ-4890-01A	0.0335177	High	TCGA-CJ-4890
TCGA-CJ-4891-01A	0.0379369	High	TCGA-CJ-4891
TCGA-CJ-4892-01A	-0.235777	High	TCGA-CJ-4892
TCGA-CJ-4893-01A	-0.546154	Low	TCGA-CJ-4893
TCGA-CJ-4894-01A	-0.0513795	High	TCGA-CJ-4894
TCGA-CJ-4895-01A	-0.207668	High	TCGA-CJ-4895
TCGA-CJ-4897-01A	-0.871394	Low	TCGA-CJ-4897
TCGA-CJ-4899-01A	-0.0820143	High	TCGA-CJ-4899
TCGA-CJ-4900-01A	-0.0148048	High	TCGA-CJ-4900
TCGA-CJ-4901-01A	0.10626	High	TCGA-CJ-4901
TCGA-CJ-4902-01A	0.101324	High	TCGA-CJ-4902
TCGA-CJ-4903-01A	-0.170382	High	TCGA-CJ-4903
TCGA-CJ-4904-01A	-0.438714	Low	TCGA-CJ-4904
TCGA-CJ-4905-01A	-0.170476	High	TCGA-CJ-4905
TCGA-CJ-4907-01A	-0.306494	High	TCGA-CJ-4907
TCGA-CJ-4908-01A	0.0695673	High	TCGA-CJ-4908
TCGA-CJ-4912-01A	0.0701679	High	TCGA-CJ-4912
TCGA-CJ-4916-01A	0.0895804	High	TCGA-CJ-4916
TCGA-CJ-4918-01A	-0.154434	High	TCGA-CJ-4918
TCGA-CJ-4920-01A	-0.357016	Low	TCGA-CJ-4920
TCGA-CJ-5671-01A	-0.177535	High	TCGA-CJ-5671
TCGA-CJ-5672-01A	-0.309594	Low	TCGA-CJ-5672
TCGA-CJ-5675-01A	-0.28607	High	TCGA-CJ-5675
TCGA-CJ-5676-01A	0.14731	High	TCGA-CJ-5676
TCGA-CJ-5677-01A	0.073165	High	TCGA-CJ-5677
TCGA-CJ-5678-01A	-0.645943	Low	TCGA-CJ-5678
TCGA-CJ-5679-01A	-0.0636411	High	TCGA-CJ-5679
TCGA-CJ-5680-01A	-1.54261	Low	TCGA-CJ-5680
TCGA-CJ-5681-01A	-1.24647	Low	TCGA-CJ-5681
TCGA-CJ-5682-01A	-0.21254	High	TCGA-CJ-5682
TCGA-CJ-5683-01A	-0.497148	Low	TCGA-CJ-5683
TCGA-CJ-5684-01A	-0.89577	Low	TCGA-CJ-5684
TCGA-CJ-5686-01A	-0.687809	Low	TCGA-CJ-5686
TCGA-CJ-6027-01A	-0.153523	High	TCGA-CJ-6027
TCGA-CJ-6028-01A	-0.23851	High	TCGA-CJ-6028
TCGA-CJ-6030-01A	-0.22856	High	TCGA-CJ-6030
TCGA-CJ-6031-01A	-0.219425	High	TCGA-CJ-6031
TCGA-CJ-6032-01A	-0.719136	Low	TCGA-CJ-6032
TCGA-CJ-6033-01A	-0.104214	High	TCGA-CJ-6033
TCGA-CW-5580-01A	-0.621548	Low	TCGA-CW-5580
TCGA-CW-5581-01A	-1.75844	Low	TCGA-CW-5581
TCGA-CW-5583-01A	-0.851852	Low	TCGA-CW-5583
TCGA-CW-5584-01A	-0.73824	Low	TCGA-CW-5584
TCGA-CW-5585-01A	-1.21893	Low	TCGA-CW-5585
TCGA-CW-5587-01A	-0.789165	Low	TCGA-CW-5587
TCGA-CW-5588-01A	-0.615728	Low	TCGA-CW-5588
TCGA-CW-5589-01A	-0.722617	Low	TCGA-CW-5589
TCGA-CW-5590-01A	-0.163833	High	TCGA-CW-5590
TCGA-CW-5591-01A	-1.63703	Low	TCGA-CW-5591
TCGA-CW-6087-01A	-0.285299	High	TCGA-CW-6087
TCGA-CW-6088-01A	-1.03422	Low	TCGA-CW-6088
TCGA-CW-6090-01A	-0.370701	Low	TCGA-CW-6090
TCGA-CW-6093-01A	-0.423214	Low	TCGA-CW-6093
TCGA-CW-6097-01A	-0.14329	High	TCGA-CW-6097
TCGA-CZ-4853-01A	-0.798284	Low	TCGA-CZ-4853
TCGA-CZ-4854-01A	0.0835356	High	TCGA-CZ-4854
TCGA-CZ-4856-01A	-0.364598	Low	TCGA-CZ-4856
TCGA-CZ-4857-01A	0.257615	High	TCGA-CZ-4857
TCGA-CZ-4858-01A	-0.0773705	High	TCGA-CZ-4858
TCGA-CZ-4859-01A	-1.49107	Low	TCGA-CZ-4859
TCGA-CZ-4860-01A	0.236072	High	TCGA-CZ-4860
TCGA-CZ-4861-01A	-0.431267	Low	TCGA-CZ-4861
TCGA-CZ-4862-01A	-0.262252	High	TCGA-CZ-4862
TCGA-CZ-4863-01A	-0.626245	Low	TCGA-CZ-4863
TCGA-CZ-4864-01A	-0.268056	High	TCGA-CZ-4864
TCGA-CZ-4865-01A	-0.781066	Low	TCGA-CZ-4865
TCGA-CZ-4866-01A	-1.57191	Low	TCGA-CZ-4866
TCGA-CZ-5451-01A	-0.756083	Low	TCGA-CZ-5451
TCGA-CZ-5452-01A	0.0224334	High	TCGA-CZ-5452
TCGA-CZ-5453-01A	-0.89713	Low	TCGA-CZ-5453
TCGA-CZ-5454-01A	-0.93772	Low	TCGA-CZ-5454
TCGA-CZ-5455-01A	-0.596758	Low	TCGA-CZ-5455
TCGA-CZ-5456-01A	-0.785801	Low	TCGA-CZ-5456
TCGA-CZ-5457-01A	-0.433503	Low	TCGA-CZ-5457
TCGA-CZ-5458-01A	-0.632715	Low	TCGA-CZ-5458
TCGA-CZ-5459-01A	-0.779971	Low	TCGA-CZ-5459
TCGA-CZ-5460-01A	-0.342837	Low	TCGA-CZ-5460
TCGA-CZ-5461-01A	-0.838792	Low	TCGA-CZ-5461
TCGA-CZ-5462-01A	-0.369479	Low	TCGA-CZ-5462
TCGA-CZ-5463-01A	-2.03025	Low	TCGA-CZ-5463
TCGA-CZ-5464-01A	-0.483045	Low	TCGA-CZ-5464
TCGA-CZ-5465-01A	-0.742473	Low	TCGA-CZ-5465
TCGA-CZ-5466-01A	-0.0950627	High	TCGA-CZ-5466
TCGA-CZ-5467-01A	-0.596121	Low	TCGA-CZ-5467
TCGA-CZ-5468-01A	0.677202	High	TCGA-CZ-5468
TCGA-CZ-5469-01A	-0.0206863	High	TCGA-CZ-5469
TCGA-CZ-5470-01A	-0.66063	Low	TCGA-CZ-5470
TCGA-CZ-5982-01A	-0.438403	Low	TCGA-CZ-5982
TCGA-CZ-5984-01A	-0.50018	Low	TCGA-CZ-5984
TCGA-CZ-5985-01A	-0.820392	Low	TCGA-CZ-5985
TCGA-CZ-5986-01A	-1.0958	Low	TCGA-CZ-5986
TCGA-CZ-5987-01A	-0.258071	High	TCGA-CZ-5987
TCGA-CZ-5988-01A	-1.36384	Low	TCGA-CZ-5988
TCGA-CZ-5989-01A	-1.369	Low	TCGA-CZ-5989
TCGA-DV-5565-01A	0.188972	High	TCGA-DV-5565
TCGA-DV-5566-01A	-0.950936	Low	TCGA-DV-5566
TCGA-DV-5567-01A	-0.358483	Low	TCGA-DV-5567
TCGA-DV-5568-01A	-0.133384	High	TCGA-DV-5568
TCGA-DV-5569-01A	-0.49046	Low	TCGA-DV-5569
TCGA-DV-5573-01A	-0.607447	Low	TCGA-DV-5573
TCGA-DV-5574-01A	-0.359089	Low	TCGA-DV-5574
TCGA-DV-5575-01A	-0.590111	Low	TCGA-DV-5575
TCGA-DV-5576-01A	-0.705197	Low	TCGA-DV-5576
TCGA-DV-A4VX-01A	-0.116016	High	TCGA-DV-A4VX
TCGA-DV-A4VZ-01A	-0.0565075	High	TCGA-DV-A4VZ
TCGA-DV-A4W0-01A	-0.783049	Low	TCGA-DV-A4W0
TCGA-DV-A4W0-05A	-0.383757	Low	TCGA-DV-A4W0
TCGA-EU-5904-01A	-0.738635	Low	TCGA-EU-5904
TCGA-EU-5905-01A	-0.0348855	High	TCGA-EU-5905
TCGA-EU-5906-01A	-0.898038	Low	TCGA-EU-5906
TCGA-EU-5907-01A	-0.207356	High	TCGA-EU-5907
TCGA-G6-A5PC-01A	-0.209773	High	TCGA-G6-A5PC
TCGA-G6-A8L6-01A	0.0151194	High	TCGA-G6-A8L6
TCGA-G6-A8L7-01A	0.0929277	High	TCGA-G6-A8L7
TCGA-G6-A8L8-01A	0.150201	High	TCGA-G6-A8L8
TCGA-GK-A6C7-01A	0.0412895	High	TCGA-GK-A6C7
TCGA-MM-A563-01A	0.0141981	High	TCGA-MM-A563
TCGA-MM-A564-01A	0.0657379	High	TCGA-MM-A564
TCGA-MM-A84U-01A	0.00442556	High	TCGA-MM-A84U
TCGA-MW-A4EC-01A	-0.547118	Low	TCGA-MW-A4EC
TCGA-T7-A92I-01A	-2.75334	Low	TCGA-T7-A92I
