# Supplementary material for: Development of prognostic signatures and risk index related to lipid metabolism in ccRCC
Source: Front Oncol. 2024 Jun 13;14:1378095. doi: 10.3389/fonc.2024.1378095 (PMC11208495; doi:10.3389/fonc.2024.1378095)
Supplement: Supplementary file 12 [file Table_9.xlsx]

## Sheet: Sheet1
Table S9. LMRS of ccRCC samples in the E-MTAB-1980 and GSE22541 cohort.
Cohort	Sample	LMRS	LMRS.Group	OS	OS.time(day)
GSE22541	GSM559577	-0.0669581	Low	Live	3630
GSE22541	GSM559578	0.042179	High	Dead	540
GSE22541	GSM559579	0.0139109	High	Live	3330
GSE22541	GSM559580	0.0243498	High	Live	750
GSE22541	GSM559581	-0.0695536	Low	Live	1800
GSE22541	GSM559582	-0.0143702	Low	Live	4650
GSE22541	GSM559583	0.0203735	High	Dead	600
GSE22541	GSM559584	-0.0502439	Low	Live	2970
GSE22541	GSM559585	-0.0545051	Low	Live	1440
GSE22541	GSM559586	-0.0373503	Low	Live	3360
GSE22541	GSM559587	-0.0301675	Low	Live	2250
GSE22541	GSM559588	0.0406749	High	Live	4290
GSE22541	GSM559589	0.0309589	High	Live	3120
GSE22541	GSM559590	0.00555068	High	Live	4440
GSE22541	GSM559591	-0.00254036	Low	Dead	1890
GSE22541	GSM559592	0.0267057	High	Dead	270
GSE22541	GSM559593	0.0272939	High	Live	3900
GSE22541	GSM559594	0.0371123	High	Live	4200
GSE22541	GSM559595	-0.0823344	Low	Live	1650
GSE22541	GSM559596	-0.0129331	Low	Live	3690
GSE22541	GSM559597	-0.031377	Low	Live	1080
GSE22541	GSM559598	0.0184703	High	Dead	1380
GSE22541	GSM559599	-0.0181599	Low	Live	2550
GSE22541	GSM559600	0.0607305	High	Dead	3120
E-MTAB-1980	ccRCC-1	0.0610577	Low	Live	3330
E-MTAB-1980	ccRCC-10	0.138908	High	Dead	90
E-MTAB-1980	ccRCC-100	0.109682	Low	Live	4260
E-MTAB-1980	ccRCC-102	0.109846	Low	Live	4260
E-MTAB-1980	ccRCC-103	0.0941597	Low	Live	4350
E-MTAB-1980	ccRCC-104	0.0935009	Low	Live	3480
E-MTAB-1980	ccRCC-105	0.101634	Low	Live	2190
E-MTAB-1980	ccRCC-106	0.110404	High	Dead	1890
E-MTAB-1980	ccRCC-11	0.113804	High	Live	2370
E-MTAB-1980	ccRCC-12	0.0899325	Low	Live	900
E-MTAB-1980	ccRCC-13	0.137128	High	Dead	540
E-MTAB-1980	ccRCC-14	0.0397822	Low	Live	2280
E-MTAB-1980	ccRCC-15	0.126626	High	Dead	2070
E-MTAB-1980	ccRCC-16	0.0957029	Low	Live	2190
E-MTAB-1980	ccRCC-17	0.100617	Low	Live	2220
E-MTAB-1980	ccRCC-18	0.160417	High	Live	2130
E-MTAB-1980	ccRCC-19	0.111565	High	Live	2100
E-MTAB-1980	ccRCC-2	0.104186	Low	Dead	2190
E-MTAB-1980	ccRCC-20	0.0662247	Low	Live	930
E-MTAB-1980	ccRCC-21	0.0895661	Low	Live	1080
E-MTAB-1980	ccRCC-22	0.112493	High	Dead	330
E-MTAB-1980	ccRCC-23	0.120511	High	Live	1170
E-MTAB-1980	ccRCC-24	0.136829	High	Dead	750
E-MTAB-1980	ccRCC-25	0.0989622	Low	Live	1350
E-MTAB-1980	ccRCC-26	0.126545	High	Live	1800
E-MTAB-1980	ccRCC-27	0.0931687	Low	Live	1590
E-MTAB-1980	ccRCC-28	0.121819	High	Live	1530
E-MTAB-1980	ccRCC-29	0.087764	Low	Live	1710
E-MTAB-1980	ccRCC-3	0.148837	High	Dead	240
E-MTAB-1980	ccRCC-30	0.11634	High	Dead	420
E-MTAB-1980	ccRCC-31	0.126769	High	Live	1560
E-MTAB-1980	ccRCC-32	0.142204	High	Dead	1320
E-MTAB-1980	ccRCC-34	0.0689335	Low	Live	1530
E-MTAB-1980	ccRCC-35	0.116459	High	Live	1380
E-MTAB-1980	ccRCC-36	0.155397	High	Live	1410
E-MTAB-1980	ccRCC-37	-0.00152371	Low	Live	1500
E-MTAB-1980	ccRCC-38	0.0944756	Low	Live	1380
E-MTAB-1980	ccRCC-39	0.110436	High	Live	900
E-MTAB-1980	ccRCC-4	0.105079	Low	Dead	270
E-MTAB-1980	ccRCC-40	0.103533	Low	Live	1020
E-MTAB-1980	ccRCC-41	0.120395	High	Dead	540
E-MTAB-1980	ccRCC-42	0.0722479	Low	Live	1170
E-MTAB-1980	ccRCC-43	0.0559749	Low	Live	1050
E-MTAB-1980	ccRCC-44	0.122815	High	Live	1050
E-MTAB-1980	ccRCC-45	0.15168	High	Live	1020
E-MTAB-1980	ccRCC-46	0.105319	Low	Live	990
E-MTAB-1980	ccRCC-48	0.111964	High	Live	990
E-MTAB-1980	ccRCC-49	0.146239	High	Live	1290
E-MTAB-1980	ccRCC-5	0.106746	Low	Live	2940
E-MTAB-1980	ccRCC-50	0.161543	High	Live	900
E-MTAB-1980	ccRCC-51	0.145928	High	Live	1410
E-MTAB-1980	ccRCC-52	0.111154	High	Live	1350
E-MTAB-1980	ccRCC-53	0.089667	Low	Live	1260
E-MTAB-1980	ccRCC-54	0.135057	High	Live	1200
E-MTAB-1980	ccRCC-55	0.0957276	Low	Live	1260
E-MTAB-1980	ccRCC-56	0.167621	High	Live	1950
E-MTAB-1980	ccRCC-58	0.0404945	Low	Live	1110
E-MTAB-1980	ccRCC-59	0.15441	High	Live	930
E-MTAB-1980	ccRCC-6	0.0193124	Low	Live	2820
E-MTAB-1980	ccRCC-60	0.0635266	Low	Live	1470
E-MTAB-1980	ccRCC-61	0.118095	High	Live	1470
E-MTAB-1980	ccRCC-62	0.0848828	Low	Live	1620
E-MTAB-1980	ccRCC-63	0.0724183	Low	Live	1710
E-MTAB-1980	ccRCC-64	0.134948	High	Live	2430
E-MTAB-1980	ccRCC-65	0.101419	Low	Dead	300
E-MTAB-1980	ccRCC-66	0.0915787	Low	Live	2520
E-MTAB-1980	ccRCC-67	0.0690494	Low	Dead	1260
E-MTAB-1980	ccRCC-68	0.110088	Low	Live	2640
E-MTAB-1980	ccRCC-69	0.105926	Low	Live	2670
E-MTAB-1980	ccRCC-7	0.149306	High	Live	330
E-MTAB-1980	ccRCC-70	0.128271	High	Dead	540
E-MTAB-1980	ccRCC-71	0.148648	High	Live	2160
E-MTAB-1980	ccRCC-72	0.100852	Low	Live	2760
E-MTAB-1980	ccRCC-73	0.0932574	Low	Live	2640
E-MTAB-1980	ccRCC-75	0.0686624	Low	Dead	180
E-MTAB-1980	ccRCC-76	0.0741789	Low	Dead	960
E-MTAB-1980	ccRCC-77	0.115693	High	Live	1860
E-MTAB-1980	ccRCC-78	0.085406	Low	Live	2610
E-MTAB-1980	ccRCC-79	0.106115	Low	Live	2670
E-MTAB-1980	ccRCC-8	0.0741625	Low	Live	2400
E-MTAB-1980	ccRCC-80	0.122467	High	Live	3000
E-MTAB-1980	ccRCC-81	0.138327	High	Dead	1290
E-MTAB-1980	ccRCC-82	0.126005	High	Live	3090
E-MTAB-1980	ccRCC-83	0.14742	High	Live	300
E-MTAB-1980	ccRCC-84	0.123716	High	Live	2010
E-MTAB-1980	ccRCC-85	0.0702289	Low	Live	3330
E-MTAB-1980	ccRCC-86	0.0851685	Low	Live	3390
E-MTAB-1980	ccRCC-87	0.114432	High	Live	2370
E-MTAB-1980	ccRCC-88	0.0394195	Low	Live	2880
E-MTAB-1980	ccRCC-89	0.101206	Low	Live	3510
E-MTAB-1980	ccRCC-9	0.181264	High	Dead	360
E-MTAB-1980	ccRCC-90	0.0992662	Low	Dead	1170
E-MTAB-1980	ccRCC-91	0.115565	High	Dead	1890
E-MTAB-1980	ccRCC-92	0.13445	High	Live	3660
E-MTAB-1980	ccRCC-93	0.0808792	Low	Live	3660
E-MTAB-1980	ccRCC-94	0.154249	High	Dead	480
E-MTAB-1980	ccRCC-95	0.138681	High	Live	3960
E-MTAB-1980	ccRCC-96	0.152257	High	Live	3930
E-MTAB-1980	ccRCC-97	0.112566	High	Dead	990
E-MTAB-1980	ccRCC-98	0.0278997	Low	Live	30
E-MTAB-1980	ccRCC-99	0.124119	High	Live	3330
