# Supplementary material for: Development of prognostic signatures and risk index related to lipid metabolism in ccRCC
Source: Front Oncol. 2024 Jun 13;14:1378095. doi: 10.3389/fonc.2024.1378095 (PMC11208495; doi:10.3389/fonc.2024.1378095)
Supplement: Supplementary file 13 [file Table_10.xlsx]

## Sheet: Sheet1
Table S10. TMB of ccRCC samples in the TCGA-KIRC cohort.
Tumor_Sample_Barcode	total	total_perMB_log
TCGA-AK-3443	9	-0.744727
TCGA-BP-4177	9	-0.744727
TCGA-BP-4760	11	-0.657577
TCGA-DV-A4VZ	11	-0.657577
TCGA-B8-5546	13	-0.585027
TCGA-AK-3427	14	-0.552842
TCGA-B0-5117	14	-0.552842
TCGA-BP-4795	14	-0.552842
TCGA-A3-3374	15	-0.522879
TCGA-AK-3453	16	-0.49485
TCGA-B2-5636	16	-0.49485
TCGA-BP-4994	16	-0.49485
TCGA-B8-A54K	17	-0.468521
TCGA-BP-4975	17	-0.468521
TCGA-DV-5567	17	-0.468521
TCGA-B8-5165	18	-0.443697
TCGA-B8-5545	18	-0.443697
TCGA-DV-5568	18	-0.443697
TCGA-B8-4619	19	-0.420216
TCGA-AK-3440	20	-0.39794
TCGA-B0-5083	20	-0.39794
TCGA-AS-3777	21	-0.376751
TCGA-CJ-5681	21	-0.376751
TCGA-BP-5184	22	-0.356547
TCGA-CW-6097	22	-0.356547
TCGA-CZ-5454	22	-0.356547
TCGA-BP-4987	23	-0.337242
TCGA-B0-5100	24	-0.318759
TCGA-CW-5583	24	-0.318759
TCGA-6D-AA2E	25	-0.30103
TCGA-AK-3426	25	-0.30103
TCGA-AK-3456	25	-0.30103
TCGA-AK-3465	25	-0.30103
TCGA-B4-5834	25	-0.30103
TCGA-BP-5194	25	-0.30103
TCGA-AK-3429	26	-0.283997
TCGA-B2-3923	26	-0.283997
TCGA-BP-5007	26	-0.283997
TCGA-B0-5707	27	-0.267606
TCGA-B8-5552	27	-0.267606
TCGA-A3-3380	28	-0.251812
TCGA-B0-4700	28	-0.251812
TCGA-CZ-5458	28	-0.251812
TCGA-BP-4970	29	-0.236572
TCGA-CJ-4908	29	-0.236572
TCGA-BP-4973	30	-0.221849
TCGA-A3-A8CQ	31	-0.207608
TCGA-A3-A8OW	31	-0.207608
TCGA-B0-5711	31	-0.207608
TCGA-B8-A54F	31	-0.207608
TCGA-BP-4961	31	-0.207608
TCGA-BP-5001	31	-0.207608
TCGA-CW-5591	31	-0.207608
TCGA-A3-3347	32	-0.19382
TCGA-AK-3458	32	-0.19382
TCGA-B8-4148	32	-0.19382
TCGA-BP-5000	32	-0.19382
TCGA-BP-5186	32	-0.19382
TCGA-CZ-5452	32	-0.19382
TCGA-B0-5113	33	-0.180456
TCGA-BP-4972	33	-0.180456
TCGA-CJ-5684	33	-0.180456
TCGA-B0-5399	34	-0.167491
TCGA-B8-4146	34	-0.167491
TCGA-BP-5174	34	-0.167491
TCGA-A3-3370	35	-0.154902
TCGA-B0-5400	35	-0.154902
TCGA-B8-A8YJ	35	-0.154902
TCGA-BP-4164	35	-0.154902
TCGA-BP-4974	35	-0.154902
TCGA-BP-4998	35	-0.154902
TCGA-BP-5180	35	-0.154902
TCGA-CZ-5984	35	-0.154902
TCGA-CZ-5988	35	-0.154902
TCGA-MW-A4EC	35	-0.154902
TCGA-T7-A92I	35	-0.154902
TCGA-BP-4971	36	-0.142668
TCGA-BP-4977	36	-0.142668
TCGA-BP-4982	36	-0.142668
TCGA-BP-4986	36	-0.142668
TCGA-BP-4992	36	-0.142668
TCGA-CJ-4899	36	-0.142668
TCGA-CZ-5455	36	-0.142668
TCGA-AK-3436	37	-0.130768
TCGA-BP-5170	37	-0.130768
TCGA-BP-5177	37	-0.130768
TCGA-A3-3316	38	-0.119186
TCGA-A3-3365	38	-0.119186
TCGA-B0-5108	38	-0.119186
TCGA-B0-5699	38	-0.119186
TCGA-B0-5710	38	-0.119186
TCGA-B8-A54G	38	-0.119186
TCGA-BP-4162	38	-0.119186
TCGA-BP-4995	38	-0.119186
TCGA-BP-4999	38	-0.119186
TCGA-BP-5006	38	-0.119186
TCGA-BP-5175	38	-0.119186
TCGA-BP-5200	38	-0.119186
TCGA-CZ-5989	38	-0.119186
TCGA-EU-5904	38	-0.119186
TCGA-A3-3349	39	-0.107905
TCGA-B0-4706	39	-0.107905
TCGA-B0-5121	39	-0.107905
TCGA-BP-4968	39	-0.107905
TCGA-B0-5693	40	-0.09691
TCGA-BP-5008	40	-0.09691
TCGA-BP-5190	40	-0.09691
TCGA-CJ-4637	40	-0.09691
TCGA-CW-5585	40	-0.09691
TCGA-BP-4163	41	-0.0861861
TCGA-BP-4962	41	-0.0861861
TCGA-BP-4991	41	-0.0861861
TCGA-BP-5202	41	-0.0861861
TCGA-A3-3323	42	-0.0757207
TCGA-A3-3363	42	-0.0757207
TCGA-B0-4945	42	-0.0757207
TCGA-B0-5812	42	-0.0757207
TCGA-B8-A54E	42	-0.0757207
TCGA-BP-5183	42	-0.0757207
TCGA-BP-5201	42	-0.0757207
TCGA-CJ-4916	42	-0.0757207
TCGA-CJ-5678	42	-0.0757207
TCGA-CJ-5680	42	-0.0757207
TCGA-B0-5084	43	-0.0655015
TCGA-B2-A4SR	43	-0.0655015
TCGA-B4-5843	43	-0.0655015
TCGA-BP-4981	43	-0.0655015
TCGA-CJ-6032	43	-0.0655015
TCGA-CZ-5982	43	-0.0655015
TCGA-CZ-5987	43	-0.0655015
TCGA-EU-5907	43	-0.0655015
TCGA-A3-3326	44	-0.0555173
TCGA-BP-5004	44	-0.0555173
TCGA-BP-5192	44	-0.0555173
TCGA-CJ-4900	44	-0.0555173
TCGA-CJ-4903	44	-0.0555173
TCGA-DV-5566	44	-0.0555173
TCGA-A3-3362	45	-0.0457575
TCGA-A3-3383	45	-0.0457575
TCGA-B0-5102	45	-0.0457575
TCGA-BP-5196	45	-0.0457575
TCGA-CJ-4904	45	-0.0457575
TCGA-CJ-4905	45	-0.0457575
TCGA-CZ-4863	45	-0.0457575
TCGA-CZ-5469	45	-0.0457575
TCGA-B0-5081	46	-0.0362122
TCGA-B0-5109	46	-0.0362122
TCGA-B2-4098	46	-0.0362122
TCGA-B2-5633	46	-0.0362122
TCGA-CZ-5460	46	-0.0362122
TCGA-CZ-5463	46	-0.0362122
TCGA-CZ-5985	46	-0.0362122
TCGA-MM-A563	46	-0.0362122
TCGA-A3-3322	47	-0.0268721
TCGA-B2-4101	47	-0.0268721
TCGA-B2-5639	47	-0.0268721
TCGA-B8-4154	47	-0.0268721
TCGA-BP-5009	47	-0.0268721
TCGA-BP-5189	47	-0.0268721
TCGA-CJ-4641	47	-0.0268721
TCGA-B0-5077	48	-0.0177288
TCGA-B4-5377	48	-0.0177288
TCGA-B8-5549	48	-0.0177288
TCGA-A3-3378	49	-0.00877392
TCGA-A3-A6NJ	49	-0.00877392
TCGA-B0-5697	49	-0.00877392
TCGA-B0-5706	49	-0.00877392
TCGA-B8-5159	49	-0.00877392
TCGA-BP-5169	49	-0.00877392
TCGA-A3-3373	50	0
TCGA-B0-5120	50	0
TCGA-B8-4151	50	0
TCGA-BP-4965	50	0
TCGA-CZ-5467	50	0
TCGA-CZ-5470	50	0
TCGA-A3-3311	51	0.00860017
TCGA-B0-5107	51	0.00860017
TCGA-B8-5551	51	0.00860017
TCGA-BP-5191	51	0.00860017
TCGA-CJ-4640	51	0.00860017
TCGA-CZ-5986	51	0.00860017
TCGA-DV-5565	51	0.00860017
TCGA-A3-3376	52	0.0170333
TCGA-B0-5696	52	0.0170333
TCGA-BP-4770	52	0.0170333
TCGA-B0-5402	53	0.0253059
TCGA-B0-5691	53	0.0253059
TCGA-B0-5694	53	0.0253059
TCGA-BP-5178	53	0.0253059
TCGA-BP-5181	53	0.0253059
TCGA-CJ-6028	53	0.0253059
TCGA-EU-5905	53	0.0253059
TCGA-B0-5115	54	0.0334238
TCGA-B2-5635	54	0.0334238
TCGA-B8-4620	54	0.0334238
TCGA-CJ-4901	54	0.0334238
TCGA-A3-3385	55	0.0413927
TCGA-B0-5690	55	0.0413927
TCGA-B0-5692	55	0.0413927
TCGA-B8-5158	55	0.0413927
TCGA-B8-A54D	55	0.0413927
TCGA-B8-A54I	55	0.0413927
TCGA-B8-A54J	55	0.0413927
TCGA-BP-4801	55	0.0413927
TCGA-BP-4967	55	0.0413927
TCGA-CJ-4644	55	0.0413927
TCGA-CJ-5683	55	0.0413927
TCGA-CJ-5686	55	0.0413927
TCGA-AK-3455	56	0.049218
TCGA-B0-4810	56	0.049218
TCGA-B0-4816	56	0.049218
TCGA-B0-5097	56	0.049218
TCGA-B0-5110	56	0.049218
TCGA-B8-5553	56	0.049218
TCGA-BP-4989	56	0.049218
TCGA-BP-4993	56	0.049218
TCGA-CJ-5676	56	0.049218
TCGA-CW-5581	56	0.049218
TCGA-B0-5080	57	0.0569049
TCGA-B0-5116	57	0.0569049
TCGA-G6-A5PC	57	0.0569049
TCGA-B0-4842	58	0.064458
TCGA-BP-4161	58	0.064458
TCGA-BP-4167	58	0.064458
TCGA-CJ-5671	58	0.064458
TCGA-CW-6087	58	0.064458
TCGA-CZ-5456	58	0.064458
TCGA-B0-4815	59	0.071882
TCGA-B0-4818	59	0.071882
TCGA-B0-4821	59	0.071882
TCGA-B0-5088	59	0.071882
TCGA-B2-4099	59	0.071882
TCGA-BP-5187	59	0.071882
TCGA-CJ-4636	59	0.071882
TCGA-CJ-5675	59	0.071882
TCGA-B8-4143	60	0.0791812
TCGA-B8-A7U6	60	0.0791812
TCGA-BP-4960	60	0.0791812
TCGA-BP-5182	60	0.0791812
TCGA-CJ-4639	60	0.0791812
TCGA-CZ-5466	60	0.0791812
TCGA-EU-5906	60	0.0791812
TCGA-G6-A8L7	60	0.0791812
TCGA-A3-3358	61	0.0863598
TCGA-B0-5695	61	0.0863598
TCGA-B0-5700	61	0.0863598
TCGA-B0-5702	61	0.0863598
TCGA-B8-5163	61	0.0863598
TCGA-BP-5010	61	0.0863598
TCGA-CJ-4902	61	0.0863598
TCGA-G6-A8L6	61	0.0863598
TCGA-B4-5836	62	0.0934217
TCGA-B4-5838	62	0.0934217
TCGA-CJ-4907	62	0.0934217
TCGA-CZ-4856	62	0.0934217
TCGA-A3-3317	63	0.100371
TCGA-B0-5703	64	0.10721
TCGA-B2-4102	64	0.10721
TCGA-B2-5641	64	0.10721
TCGA-B8-4153	64	0.10721
TCGA-BP-5195	64	0.10721
TCGA-B0-5698	65	0.113943
TCGA-B4-5832	65	0.113943
TCGA-BP-5173	65	0.113943
TCGA-CJ-4638	65	0.113943
TCGA-CJ-4918	65	0.113943
TCGA-CJ-6033	65	0.113943
TCGA-CW-5587	65	0.113943
TCGA-CZ-5462	65	0.113943
TCGA-A3-3319	66	0.120574
TCGA-A3-A6NI	66	0.120574
TCGA-AS-3778	66	0.120574
TCGA-B0-5705	66	0.120574
TCGA-B8-5162	66	0.120574
TCGA-BP-5198	66	0.120574
TCGA-CJ-6031	66	0.120574
TCGA-CZ-5461	66	0.120574
TCGA-A3-3367	67	0.127105
TCGA-B0-5085	67	0.127105
TCGA-B0-5099	67	0.127105
TCGA-B0-5709	67	0.127105
TCGA-B4-5844	67	0.127105
TCGA-CJ-4912	67	0.127105
TCGA-CJ-4869	68	0.133539
TCGA-CJ-5677	68	0.133539
TCGA-BP-4983	69	0.139879
TCGA-CZ-5457	69	0.139879
TCGA-CJ-4882	70	0.146128
TCGA-CZ-4866	70	0.146128
TCGA-B0-4710	71	0.152288
TCGA-B4-5835	71	0.152288
TCGA-CJ-4634	71	0.152288
TCGA-CJ-5682	71	0.152288
TCGA-CZ-5453	71	0.152288
TCGA-A3-3308	72	0.158362
TCGA-B0-4827	72	0.158362
TCGA-B0-5106	72	0.158362
TCGA-B8-A54H	72	0.158362
TCGA-BP-5199	72	0.158362
TCGA-CZ-4864	72	0.158362
TCGA-G6-A8L8	72	0.158362
TCGA-B0-5092	73	0.164353
TCGA-B0-5095	73	0.164353
TCGA-BP-4963	73	0.164353
TCGA-A3-3320	74	0.170262
TCGA-A3-3387	74	0.170262
TCGA-BP-5185	75	0.176091
TCGA-CZ-5451	75	0.176091
TCGA-MM-A84U	75	0.176091
TCGA-AK-3451	76	0.181844
TCGA-B8-4621	76	0.181844
TCGA-BP-4985	76	0.181844
TCGA-CJ-6027	76	0.181844
TCGA-BP-4782	77	0.187521
TCGA-B0-5094	78	0.193125
TCGA-B0-5096	78	0.193125
TCGA-CJ-4643	78	0.193125
TCGA-CW-6090	78	0.193125
TCGA-DV-A4VX	79	0.198657
TCGA-MM-A564	79	0.198657
TCGA-3Z-A93Z	80	0.20412
TCGA-A3-3357	80	0.20412
TCGA-B0-4852	80	0.20412
TCGA-CW-5580	80	0.20412
TCGA-CZ-4865	80	0.20412
TCGA-BP-4964	81	0.209515
TCGA-DV-A4W0	81	0.209515
TCGA-B0-5075	82	0.214844
TCGA-B8-5164	82	0.214844
TCGA-A3-3331	83	0.220108
TCGA-CZ-5459	84	0.225309
TCGA-A3-3346	85	0.230449
TCGA-B0-5119	85	0.230449
TCGA-BP-4976	85	0.230449
TCGA-CJ-5672	85	0.230449
TCGA-A3-3382	87	0.240549
TCGA-CJ-5679	87	0.240549
TCGA-B0-5712	90	0.255273
TCGA-CZ-4853	91	0.260071
TCGA-GK-A6C7	91	0.260071
TCGA-B0-4712	92	0.264818
TCGA-A3-3313	93	0.269513
TCGA-B0-4811	93	0.269513
TCGA-B0-4823	93	0.269513
TCGA-B0-5701	93	0.269513
TCGA-A3-A6NN	96	0.283301
TCGA-BP-5168	96	0.283301
TCGA-B0-5713	98	0.292256
TCGA-CZ-4859	98	0.292256
TCGA-BP-5176	100	0.30103
TCGA-CW-6093	101	0.305351
TCGA-B8-5550	102	0.30963
TCGA-CZ-5465	102	0.30963
TCGA-CJ-6030	103	0.313867
TCGA-CZ-5468	112	0.350248
TCGA-A3-A8OV	125	0.39794
TCGA-CJ-4920	127	0.404834
TCGA-B0-4698	395	0.897627
TCGA-A3-A6NL	405	0.908485
TCGA-B0-5098	590	1.07188
