# Supplementary material for: Development of prognostic signatures and risk index related to lipid metabolism in ccRCC
Source: Front Oncol. 2024 Jun 13;14:1378095. doi: 10.3389/fonc.2024.1378095 (PMC11208495; doi:10.3389/fonc.2024.1378095)
Supplement: Supplementary file 14 [file Table_11.xlsx]

## Sheet: Sheet1
Table S11. Evaluation results of the quantiseq, CIBERSORT, and ESTIMATE algorithms for ccRCC samples in the TCGA-KIRC cohort.
Sample	quantiseq..B cell	quantiseq..Macrophage M1	quantiseq..Macrophage M2	quantiseq..Monocyte	quantiseq..Neutrophil	quantiseq..NK cell	quantiseq..T cell CD4+ (non-regulatory)	quantiseq..T cell CD8+	quantiseq..T cell regulatory (Tregs)	quantiseq..Myeloid dendritic cell	quantiseq..uncharacterized cell	cibersort..B cell naive	cibersort..B cell memory	cibersort..B cell plasma	cibersort..T cell CD8+	cibersort..T cell CD4+ naive	cibersort..T cell CD4+ memory resting	cibersort..T cell CD4+ memory activated	cibersort..T cell follicular helper	cibersort..T cell regulatory (Tregs)	cibersort..T cell gamma delta	cibersort..NK cell resting	cibersort..NK cell activated	cibersort..Monocyte	cibersort..Macrophage M0	cibersort..Macrophage M1	cibersort..Macrophage M2	cibersort..Myeloid dendritic cell resting	cibersort..Myeloid dendritic cell activated	cibersort..Mast cell activated	cibersort..Mast cell resting	cibersort..Eosinophil	cibersort..Neutrophil	estimate..StromalScore	estimate..ImmuneScore	estimate..ESTIMATEScore
TCGA-3Z-A93Z-01A	0.00408053	0.0163574	0.0573717	0	0.0865968	0.0222316	0.0247697	0.00691395	0.00872019	0.0314937	0.741464	0.107179	0	0.0562187	0.0652277	0	0.131126	0	0	0.0121267	0	0	0.121472	0.0839678	0	0.154601	0.162727	0.0376648	0	0.0676899	0	0	0	654.86	1260.83	1915.69
TCGA-6D-AA2E-01A	0.00777349	0.0136319	0.085894	0	0.0398535	0.0136092	0	0.00889927	0.026597	0	0.803742	0.199045	0	0.175611	0.188229	0	0.118877	0	0.021087	0.0287715	0	0	0.0402755	0.03342	0	0.0132999	0.131851	0.010145	0	0.0344527	0.00493544	0	0	28.4362	725.958	754.394
TCGA-A3-3306-01A	0.00609345	0.031963	0.067183	0	0.153988	0.0185499	0.0326989	0.000941926	0.0063226	0	0.68226	0.00636089	0.000884897	0	0.0620131	0	0.320846	0	0	0.0188962	0.0354908	0.0324307	0	0.0218998	0	0.152447	0.299063	0.0114867	0	0.0189683	0	0	0.0192121	6.56862	1296.67	1303.24
TCGA-A3-3307-01A	0.00865754	0.0240018	0.0997571	0	0.13832	0.0210133	0	0.0380286	0.0103124	0.00795001	0.65196	0.000152774	0	0.00247421	0.311398	0	0.06505	0.00664588	0	0.0157383	0.0107504	0	0	0.14932	0	0.145726	0.243377	0	0.000686165	0.0328235	0	0	0.0158571	545.523	1729.56	2275.08
TCGA-A3-3308-01A	0.0106566	0.0314272	0.0938339	0	0.0808581	0.0123324	0.0279417	0.00515766	0.0228765	0.0367414	0.678175	0.0335727	0	0.00738428	0.106319	0	0.0928596	0.0234708	0.00660182	0.0306624	0	0.0247377	0	0.0847653	0.0633249	0.121377	0.334929	0.000382234	0	0.0696135	0	0	0	1250.51	1307.68	2558.2
TCGA-A3-3311-01A	0.0103037	0.0372852	0.0683237	0	0.102425	0.011542	0	0.0223323	0.0168261	0.00942496	0.721537	0.0766625	0	0.0384485	0.177697	0	0.114149	0.00291518	0.0325946	0.0212526	0.0271076	0	0.000737293	0.147632	0	0.0797781	0.23673	0.0020185	0	0.0381651	0	0	0.00411256	915.828	1787.74	2703.57
TCGA-A3-3313-01A	0.00594347	0.00192467	0.0518947	0	0.0506319	0.00921275	0	0	0.00596286	0	0.87443	0.0227504	0	0.00539816	0	0	0.189201	0	0.00464335	0	0	0.0716943	0.0149043	0.0883274	0.0129926	0.0459543	0.37483	0.0245105	0	0.0887646	0	0.0560292	0	-137.654	132.506	-5.14838
TCGA-A3-3316-01A	0.00870606	0.0374133	0.0756426	0	0.0699067	0.0145461	0	0.00345833	0.0173968	0.00752078	0.765409	0.0466649	0	0.00230595	0.0473254	0	0.119784	0	0.0154397	0.00967301	0.00188965	0	0.0181554	0.121901	0.173759	0.0456495	0.35291	0	0	0	0.0324792	0	0.012063	1526.4	1518.76	3045.16
TCGA-A3-3317-01A	0.00814435	0.0209161	0.063827	0	0.125629	0.0289598	0	0.0218687	0.0144361	0.00400896	0.71221	0.00705989	0	0.000714679	0.106197	0	0.232479	0.0016689	0.00907392	0.0067854	0.00219352	0	0.0264642	0.0316582	0.0321658	0.140135	0.308461	0.0201848	0	0.0747577	0	0	0	1080.2	1574.3	2654.5
TCGA-A3-3319-01A	0.00205334	0.0963765	0.0637409	0	0.0718239	0.0178037	0	0.012684	0.0139558	0	0.721562	0.0709702	0	0.0222626	0.0724859	0	0.260331	0	0.0216242	0.0198736	0	0	0.0216125	0.181021	0	0.0995511	0.179632	0	0	0.0379889	0	0	0.0126469	-6.24745	1613.28	1607.04
TCGA-A3-3320-01A	0.00882039	0.0236612	0.0486773	0	0.18151	0.0184171	0.0208279	0.00831775	0.00866204	0	0.681107	0.00361055	0	0.00416506	0.125136	0	0.153671	0	0	0	0	0	0.0408578	0.0536881	0	0.159798	0.277545	0.0135346	0.003877	0.0885163	0	0	0.0756006	520.504	1194.4	1714.9
TCGA-A3-3322-01A	0.00621881	0.0245708	0.0397175	0	0.0923646	0.0139095	0	0	0.015039	0.0100012	0.798179	0.0334645	0	0.00422769	0.0342126	0	0.142892	0	0.00360609	0.0240381	0	0.0258801	0.0141557	0.0650925	0.0154328	0.0461519	0.503777	0.0528072	0	0.0205169	0.000738467	0	0.013007	727.164	921.781	1648.94
TCGA-A3-3323-01A	0.0161481	0.0391858	0.099637	0	0.0982434	0.0147993	0.0194387	0.0162934	0.0304491	0.0214297	0.644375	0	0	0.00264281	0.147027	0	0.212611	0	0	0.00695719	0	0.0249087	0.0006779	0.117543	0	0.132068	0.296209	0	0	0.0570118	0	0	0.00234359	1064.86	2035.99	3100.85
TCGA-A3-3324-01A	0.0115718	0.0262203	0.0832151	0	0.0440374	0.0132974	0	0.0362042	0.0140892	0.0240599	0.747305	0	0	0.0025523	0.307159	0	0.15165	0	0.0096495	0.0323377	0.0104616	0	0.0212364	0.0862911	0	0.0982257	0.224247	0.014004	0	0.0405425	0	0	0.00164403	646.457	1720.81	2367.27
TCGA-A3-3325-01A	0.0116409	0.0296298	0.074659	0	0.117679	0.015441	0	0.00217252	0.0278767	0.00793	0.712971	0.0384891	0	0.00719667	0.0429942	0	0.314846	0.00159189	0	0.00437853	0	0.0154082	0	0.049441	0	0.0452222	0.344743	0.0094875	0	0.114238	0	0.000182505	0.0117813	962.229	1529.66	2491.89
TCGA-A3-3326-01A	0.00989161	0.0263606	0.059348	0	0.138795	0.0142531	0.0306425	0.00884291	0.0323622	0.00795444	0.671549	0.0478172	0	0.0325361	0.0790742	0	0.295904	0.00151243	0	0.0164213	0	0.0240472	0	0.0430867	0	0.1019	0.206338	0.0888948	0	0.0543414	0	0	0.00812609	523.307	2393.61	2916.92
TCGA-A3-3328-01A	0.0530671	0.00363874	0.0179485	0	0.0193958	0.010221	0	0	0	0	0.895729	0	0	0.00479237	0	0.0225456	0.0532276	0	0.011629	0.0286174	0	0.0831878	0.0237174	0.1454	0.246324	0	0.0616497	0	0	0.232502	0	0.013911	0.072497	-1436.11	-428.536	-1864.65
TCGA-A3-3329-01A	0.0111707	0.0375757	0.079199	0	0.111784	0.0173836	0	0.0171279	0.0269669	0.00597952	0.692813	0.023343	0	0.00245382	0.219342	0	0.182084	0.00553655	0	0.0296635	0	0	0.0073287	0.0665539	0	0.195802	0.187514	0.0275853	0	0.0498565	0	0	0.00293738	580.673	1754.68	2335.36
TCGA-A3-3331-01A	0.00704888	0.0291305	0.0535531	0	0.160489	0.01172	0.0288937	0.0133598	0.0107234	0.0056214	0.67946	0.0385942	0	0	0.168018	0	0.154432	0	0.0303314	0.00395531	0	0	0.0450883	0.0781173	0	0.12072	0.259523	0.010382	0	0	0.0811571	0	0.00968028	815.486	1703.93	2519.42
TCGA-A3-3335-01A	0.00626133	0.0357504	0.0451904	0	0.0898438	0.00681715	0.0196905	0.00223362	0.00801853	0	0.786194	0.0427781	0.00263965	0	0.0673203	0	0.4176	0.0144618	3.00859e-05	0.00438966	0	0	0	0.0574395	0.0595739	0.0549339	0.19012	0.00249448	0.00728328	0.0380739	0	0	0.0408618	-1.02903	1050.52	1049.49
TCGA-A3-3343-01A	0.00950779	0.0273062	0.0794532	0	0.105794	0.0168128	0.0538689	0.00383285	0.0225094	0.0159069	0.665007	0.044494	0	0.0115852	0.0852112	0	0.209399	0	0	0	0	0.0457348	0.0270405	0.0771423	0.0328123	0.142644	0.166968	0.0371675	0	0.110099	0	0	0.00970228	331.198	2110.57	2441.77
TCGA-A3-3346-01A	0.00366393	0.124256	0.114056	0	0.084758	0.00987592	0	0.0290964	0.0131292	0	0.621165	0.0113685	0	0	0.144701	0	0.147005	0.042959	0.0209854	0.0194483	0	0.0342615	0.000569708	0.0319454	0.134222	0.0966781	0.246875	0.00398402	0	0.0148522	0	0	0.0501449	11.6555	2055.85	2067.51
TCGA-A3-3347-01A	0.0167244	0.0830436	0.135108	0	0.0887027	0.011208	0	0.0280557	0.0344538	0	0.602704	0.0421083	0	0.00205611	0.108021	0	0.138503	0.00553473	0.0176594	0.0318733	0.0172354	0	0	0.000961573	0.207311	0.0684772	0.285772	0	0	0.0400512	0	0	0.034436	1644.58	2455.34	4099.92
TCGA-A3-3349-01A	0.011684	0.0248767	0.085968	0	0.159527	0.024515	0.0192983	0.0131769	0.0181502	0.040901	0.601903	0.100956	0	0.0242531	0.165699	0	0.0307694	0.009053	0	0.0283815	0	0.0617451	0.0236552	0.0598618	0.00458984	0.0218579	0.218836	0.0178762	0	0.208394	0	0	0.0240729	1383.62	1464.7	2848.32
TCGA-A3-3351-01A	0.0221544	0.0263453	0.145901	0	0.105573	0.0139884	0	0.128948	0.0301636	0.0187509	0.508175	0	0	0.00146716	0.388733	0	0.122219	0	0.0214479	0.0214394	0	0	0.0136002	0.143742	0	0.0988448	0.162885	0	0	0.0241532	0	0	0.00146769	817.408	2539.16	3356.57
TCGA-A3-3352-01A	0.0101904	0.0240493	0.0578889	0	0.145457	0.0195724	8.33832e-05	0.0014634	0.013756	0.00138485	0.726154	0.0457842	0	0.00443853	0.0534695	0	0.219041	0.00272826	0	0.0136761	0	0.0903931	0.0210167	0.108114	0	0.125773	0.206327	0.0199152	0	0.0893241	0	0	0	470.307	1638.4	2108.71
TCGA-A3-3357-01A	0.00432839	0.0147547	0.103488	0	0.0960686	0.00907582	0.0367524	0.030488	0.00356158	0.0129373	0.688546	0.00594189	0	0.00250542	0.231648	0	0.0733829	0.0124736	0.0258423	0.0202514	0.0410439	0	0.0277645	0.027506	0	0.0287003	0.407365	0.00039683	0	0.0775478	0	0	0.0176299	205.509	1867.64	2073.15
TCGA-A3-3358-01A	0.0118297	0.0345279	0.117539	0	0.0554442	0.00976648	0	0.0522295	0.0264317	0.00450915	0.687722	0	0.00111247	0.0256897	0.223188	0	0.171971	0.0151251	0.033365	0.0222671	0.017754	0	0.0216446	0.0279527	0	0.0521878	0.31443	0.0236131	0	0.0463034	0	0	0.00339653	933.855	2397.42	3331.27
TCGA-A3-3359-01A	0.00978462	0.0127141	0.0855365	0	0.185821	0.0152581	0.0205695	0.0497935	0.0123461	0.00935827	0.598818	0.0201658	0	0.0107989	0.246919	0	0.229886	0	0.00083324	0.00947457	0	0	0	0.0549441	0	0.161556	0.192195	0.0118948	0	0.0488003	0	0	0.0125314	671.055	2006.3	2677.36
TCGA-A3-3362-01A	0.00512191	0.0160693	0.0535244	0	0.140347	0.0171247	0.0300286	0.00857225	0.00668484	0.00568733	0.71684	0.0502387	0	0.00789651	0.174115	0	0.229839	0	0	0.000189246	0	0.0160596	0.0054511	0.0903483	0	0.100212	0.223442	0.00519741	0	0.0729293	0	0	0.0240813	875.717	1047.1	1922.82
TCGA-A3-3363-01A	0.00593114	0.0186395	0.0836787	0	0.0781179	0.0150514	0.0268088	0.0021486	0.00302405	0.0114117	0.755188	0	0.00373018	0.000655229	0.0747243	0	0.17502	0	0	0.00969715	0	0	0.0328125	0.0619106	0.0013436	0.00916905	0.456348	0.00583758	0	0.140524	0	0	0.0282276	-241.905	1017.99	776.081
TCGA-A3-3365-01A	0.01872	0.0173233	0.0833005	0	0.0921244	0.0171079	0.0269329	0.0116632	0.0265386	0.0358063	0.670483	0.0677583	0	0.00268591	0.107314	0	0.209495	0.0285926	0	0	0.0197053	0.10358	0	0.0146869	0	0.0932152	0.246842	0.0367581	0	0.069366	0	0	0	1107.61	1493.07	2600.68
TCGA-A3-3367-01A	0.0094071	0.0311253	0.0767994	0	0.111282	0.0118212	0.0074331	0.00421487	0.0184068	0.00577354	0.723737	0.0675752	0	0.00729383	0.079403	0	0.212161	0	0	0	0	0.0380435	0	0.025204	0	0.111654	0.331203	0.0767163	0	0.0468525	0	0	0.00389382	512.455	1442.32	1954.78
TCGA-A3-3370-01A	0.0170272	0.0183418	0.0662724	0	0.135398	0.0182679	0	0.0766058	0.0158567	0.00850879	0.643722	0.0059535	0	0.00328242	0.376933	0	0.145778	0.0112292	0.0119834	0.0160512	0.0258418	0	0.028616	0.0373467	0	0.120225	0.132223	0.0223383	0	0.0621992	0	0	0	1093.11	2136.11	3229.22
TCGA-A3-3372-01A	0.0113752	0.021387	0.0723878	0	0.130146	0.0172046	0.00852669	0.0173823	0.0240428	0.0213646	0.676183	0.00354702	0	0.00497138	0.228166	0	0.13267	0	0	0.0194314	0	0.00734757	0.0267834	0.0998066	0	0.151126	0.204667	0.00530748	0.00430467	0.105095	0	0	0.00677671	776.181	1596.13	2372.31
TCGA-A3-3373-01A	0.00323141	0.0134054	0.0395927	0	0.1396	0.0143177	0.0184229	0.00125622	0.00381833	0	0.766356	0.0305971	0	0	0.100548	0	0.125618	0.0380941	0	0.0096158	0	0.0355684	0	0.0472448	0.0194713	0.122303	0.282747	0.0834591	0	0.0934248	0	0	0.0113083	858.872	1214.86	2073.74
TCGA-A3-3374-01A	0.0183921	0.0188773	0.0970602	0	0	0.00618742	0.0437622	0.000476026	0.00943447	0	0.80581	0.00394018	0	0	0.00060632	0	0.00637228	0	0.00494988	0.00534503	0.0075418	0.00438707	0.00118752	0	0.72469	0.00264697	0.202822	0	0	0.0355116	0	0	0	129.422	1926.49	2055.91
TCGA-A3-3376-01A	0.0177164	0.0106179	0.108911	0	0.170486	0.0228209	0.0575274	0.00353833	0.0233375	0.0689776	0.516066	0.0507577	0	0.00285916	0.0733407	0	0.158828	0	0	0.00981245	0	0.0757228	0	0.229308	0	0.0263412	0.263094	0.0245741	0	0.0853606	0	0	0	1433.74	1800.14	3233.88
TCGA-A3-3378-01A	0.0243385	0.117975	0.112079	0	0.0529758	0.00723031	0	0.0549424	0.0417057	0	0.588754	0.0960598	0	0.0135227	0.0992151	0	0.146153	0.0137277	0.0330416	0.0188322	0.0053647	0	0.00217723	0.00730924	0	0.0878676	0.328405	0.00265188	0	0.0516649	0	0	0.0940069	878.119	2726.04	3604.16
TCGA-A3-3380-01A	0.00507889	0.00768802	0.0701478	0	0.0938179	0.0139809	0.0399365	0.00546371	0.00882023	0.0103611	0.744705	0.056195	0	0.00860213	0.137347	0	0.172602	0.0274933	0	0	0	0.0843983	0	0.0210006	0.00854316	0.0600178	0.323114	0.00293511	0.00309709	0.0796987	0	0	0.0149564	801.176	1343.6	2144.77
TCGA-A3-3382-01A	0.00763447	0.0252123	0.103512	0	0.124057	0.0157566	0	0.0331238	0.0138362	0.00734424	0.669523	0	0	0.00210277	0.268241	0	0.246015	0	0.00856301	0.00267	0	0	0.015074	0.0021547	0.0414437	0.0898049	0.305348	0	0	0.0161484	0	0	0.00243391	544.42	1561.34	2105.76
TCGA-A3-3383-01A	0.0089851	0.0304041	0.138623	0.0193443	0.0626956	0.0280984	0	0.0146936	0.0185547	0	0.678601	0.0118443	0	0.00178776	0.245952	0	0.0633764	0	0.0202846	0.0539481	0	0	0.0602786	0.0397836	0	0.113855	0.187903	0.0995029	0	0.0969902	0	0	0.0044938	404.037	2131.81	2535.84
TCGA-A3-3385-01A	0.000910116	0.00909582	0.0251569	0	0.14479	0.013904	0.0273321	0	0.000266825	0	0.778544	0.00652416	0	0.00640603	0.027465	0	0.104095	0	0	0.0155702	0.0124615	0	0.00514558	0.0486905	0.0245673	0.0486442	0.218087	0.253903	0	0.201578	0	0	0.0268618	-140.686	364.353	223.666
TCGA-A3-3387-01A	0.0131769	0.0550641	0.168194	0	0.0957755	0.0173494	0.00348289	0.00765216	0.037857	0.0109173	0.590531	0.0491994	0	0.0392409	0.0566472	0	0.172387	0	0	0.0117365	0	0.0216232	0.0201459	0.0776233	0	0.017968	0.43901	0.00882876	0.012434	0.0587335	0	0	0.0144218	1248.64	1919.12	3167.76
TCGA-A3-A6NI-01A	0.00620699	0.0367101	0.0975353	0	0.0801545	0.0206257	0.00941151	0	0.00878437	0.00825564	0.732316	0	0.00140743	0.00522171	0.0307192	0	0.16434	0	0.00365836	0.0147616	0	0.0401033	0.0426721	0.116029	0	0.0543211	0.428492	0.0338564	0	0.0593986	0	0	0.00501982	394.681	1412.24	1806.92
TCGA-A3-A6NJ-01A	0.0112282	0.0361865	0.0789438	0	0.141346	0.0145298	0	0.103785	0.0194145	0.00622669	0.588339	0.0231244	0	0.0132511	0.523837	0	0.0200507	0.0246651	0.0224695	0.0397768	0	0	0.0173559	0.0746064	0	0.114981	0.0965409	0.00422389	0	0.0251171	0	0	0	623.882	2324.35	2948.23
TCGA-A3-A6NL-01A	0.0116443	0.0187571	0.0744174	0	0.144196	0.0273825	0.0238586	0.00902418	0.0208514	0.0352047	0.634664	0.0792975	0	0.0316765	0.142278	0	0.147129	0	0.0107031	0.026313	0	0	0.091185	0.0644865	0.0182811	0.0851357	0.151943	0.0255332	0	0.119523	0	0	0.00651551	933.62	1911.71	2845.33
TCGA-A3-A6NN-01A	0.00541474	0.0205554	0.063039	0	0.136822	0.0218933	0.0429888	0.0101642	0.0167437	0.0293032	0.653075	0.0177413	0	0.00291416	0.156464	0	0.137553	0	0.00140345	0.000463291	0	0.165264	0.0158144	0.0597829	0	0.0833369	0.267882	0.0195621	0	0.0718182	0	0	0	882.487	1702.27	2584.76
TCGA-A3-A8CQ-01A	0.00596743	0.012294	0.0495734	0	0.175814	0.0192025	0.0377429	0	0.0138437	0.0307187	0.654844	0.0158884	0	0.00542835	0.0845364	0	0.179786	0	0.00480358	0.0427318	0	0.076934	0.0135899	0.133172	0	0.0707749	0.196162	0.0749332	0	0.10126	0	0	0	731.499	977.002	1708.5
TCGA-A3-A8OV-01A	0.00447124	0.0215428	0.047905	0	0.110661	0.0155492	0.0242833	0	0.00428016	0.00997201	0.761335	0.00219281	0	0.00155473	0.0814303	0	0.0992478	0	0	0.00483386	0	0.0368446	0.103347	0.193276	0	0.0763548	0.222029	0.0199748	0	0.154273	0	0	0.00464083	121.533	1279.02	1400.55
TCGA-A3-A8OW-01A	0.00638661	0.0119094	0.0605651	0	0.171757	0.0226305	0.0444114	0.0261235	0.00854386	0.00695432	0.640718	0.0568021	0	0.0439837	0.436221	0	0.0155826	0	0.0359	0.0481081	0	0	0.0278588	0.0455715	0	0.0507518	0.166308	0.0221318	0	0.0468321	0	0	0.0039479	493.884	1274.95	1768.83
TCGA-AK-3425-01A	0.00553386	0.0432973	0.114167	0	0.0439591	0.00378648	0	0.0759613	0.00790174	0.00894767	0.696446	0.034524	0	0.0311671	0.265464	0	0.0551943	0.0189676	0.015817	0.0237971	0.0215349	0	0.011807	0.0217936	0.101178	0.0777802	0.273969	0.00511718	0	0.0321309	0	0	0.00975731	1224.91	2402.72	3627.64
TCGA-AK-3426-01A	0.00424492	0.0127941	0.101302	0	0.0136546	0	0	0.155949	0.00624226	0	0.705813	0.0230274	0	0.00593726	0.461996	0	0	0.078123	0.0508427	0.0569782	0	0	0.0293528	0.0223837	0.0205067	0.0952759	0.104138	0.0257691	0	0.0256686	0	0	0	1168.92	3355.57	4524.5
TCGA-AK-3427-01A	0.0348155	0.0018802	0.0100738	0.0107517	0.0087558	0.00769301	0	0	0	0	0.92603	0.0151535	0	0	0	0	0.250248	0	0.00455454	0.0253926	0	0.0519414	0.0903841	0.110174	0.0260475	0.0499061	0.124039	0.00390639	0.0687276	0.174396	0	0.00317124	0.00195769	-1102.16	-121.54	-1223.7
TCGA-AK-3428-01A	0.00556324	0.0914339	0.0595088	0	0.159236	0.0136179	0	0.0089612	0.0317701	0	0.629909	0.0767343	0	0.00875856	0.115093	0	0.0639979	0.000351939	0.00864062	0.0136941	0	0	0.00735638	0.381373	0.0419108	0.0865146	0.0657451	0	0.0194671	0.0357726	0	0.0100184	0.064572	499.528	1414.76	1914.29
TCGA-AK-3429-01A	0.0157218	0.0179096	0.0647675	0	0.0775087	0.00432143	0	0.124669	0.00593892	0.0170401	0.672123	0.0110771	0	0.00451099	0.46229	0	0.0639788	0.0169082	0.0481761	0.032118	0.13872	0	0.0152091	0.00208835	0	0.102547	0.064031	0.0144342	0	0.0210262	0	0	0.00288576	480.405	2295.83	2776.23
TCGA-AK-3431-01A	0.0119713	0.023746	0.0762342	0	0.0927742	0.0158017	0.0382061	0.00924847	0.0239256	0.0360701	0.672022	0.0480994	0	0.00544821	0.11954	0	0.21309	0.00151015	0	0	0	0.11774	0	0.0798175	0.163288	0.0520708	0.158755	0	0	0.037675	0	0	0.00296564	1441.23	1519.38	2960.61
TCGA-AK-3433-01A	0.0817348	0	0.0155404	0	0.0179117	0.00721716	0	0	0	0	0.877596	0.0141129	0	0.0173742	0.0304456	0	0.249691	0	0.00450281	0.0568776	0	0	0.0307126	0.0187222	0.0333961	0.0630327	0.250716	0	0	0.230416	0	0	0	-831.08	-137.912	-968.992
TCGA-AK-3434-01A	0.00488154	0.0135538	0.0533115	0	0.0922087	0.0172538	0.0144004	0.0151041	0.0172588	0.0150039	0.757023	0.00530598	0	0.00172198	0.294749	0	0.135512	0.0197629	0.0222234	0.0182933	0.155775	0.00896246	0	0	0	0.110709	0.202472	0	0.00257455	0.0219368	0	0	0	695.678	1646.91	2342.59
TCGA-AK-3436-01A	0.00180845	0.00966013	0.0527569	0	0.0813112	0.0154708	0	0.0116381	0.00736983	0	0.819985	0.0761957	0	0.0280434	0.208588	0	0.251357	0	0	0.019766	0.0266409	0	0	0	0.175752	0.0304024	0.154375	0	0.00216529	0.0267149	0	0	0	253.115	975.854	1228.97
TCGA-AK-3440-01A	0.0125026	0.0135084	0.0355258	0	0.00939034	0.00678121	0	0	0.0122877	0	0.910004	0.0176468	0	0	0	0	0.322718	0	0.00725787	0.0726476	0	0.129714	0	0.0732334	0.0362414	0	0.124486	0	0.123409	0.0801888	0	0.0112731	0.001184	-1162.19	-172.526	-1334.72
TCGA-AK-3443-01A	0.0445037	0.00115401	0.0193859	0	0.0114543	0.00719636	0	0	0.0293322	0	0.886974	0.0459485	0	0	0	0	0.114258	0	0	0.0309983	0.0149957	0.0265235	0	0.095622	0.206956	0.0159856	0.152604	0	0.0604852	0.224078	0	0.00154839	0.00999649	-1468.5	-707.12	-2175.62
TCGA-AK-3445-01A	0.0072579	0.033157	0.115001	0	0.0638991	0.0165258	0.00170842	0.0265458	0.029569	0.00114648	0.70519	0.00787027	0	0.00275439	0.15035	0	0.248908	0.013015	0.0119014	0.0654794	0	0	0.0186622	0.00187006	0.0079114	0.107421	0.259074	0.0174921	0	0.0850665	0	0	0.00222434	826.184	2034.03	2860.22
TCGA-AK-3447-01A	0.00306241	0.00135915	0.00644562	0	0.022671	0.00334405	0.00364439	0	0.00011608	0	0.959357	0.00161017	0	0.00811922	0.230662	0	0.104622	0	0.00659296	0.0180167	0.0165593	0	0	0.0028178	0.0792651	0.0778548	0.0892987	0.00596043	0	0.314539	0	0	0.0440814	-989.773	253.688	-736.085
TCGA-AK-3450-01A	0.00292124	0.0155753	0.0555259	0	0.138081	0.0128544	0.0519874	0.00466064	0.00657375	0	0.711821	0.112149	0	0.0389843	0.198509	0	0.114886	0.00616981	0.0138227	0	0.0206886	0.0026835	0.00981486	0.0418157	0.0532243	0.153412	0.180022	0.00260654	0	0.0512129	0	0	0	233.718	965.357	1199.07
TCGA-AK-3451-01A	0.000414572	0.0111923	0.0514255	0	0.0541991	0.00923871	0	0.0317203	0	0	0.84181	0.0121245	0	0.000299061	0.364557	0	0.0997777	0	0.0165694	0.00222056	0.02703	0	0.0218232	0.0260369	0.0201472	0.0415558	0.223105	0.075714	0	0.0670985	0	0	0.00194144	517.261	1757.27	2274.53
TCGA-AK-3453-01A	0.00851187	0.0170886	0.0363258	0	0.0350281	0.00996293	0	0.0684641	0.0218773	0.0055962	0.797145	0.0725235	0	0.023393	0.455969	0	0.0675438	0	0.0389763	0.0669575	0.019437	0	0.0649629	0.0330101	0	0.064509	0.059715	0.0159669	0	0.015157	0	0	0.00187942	157.395	2602.88	2760.28
TCGA-AK-3454-01A	0.0046524	0.0112161	0.0534831	0	0.0171054	0.0117946	0	0.0211338	0.0158892	0.028241	0.836484	0.0166935	0	0.0207145	0.282574	0	0.174748	0	0.0286645	0.0384379	0	0	0.0429135	0.0152574	0	0.0531873	0.278538	0	0	0.0482709	0	0	0	1025.84	1699.75	2725.6
TCGA-AK-3455-01A	0.00847108	0.0202535	0.0300376	0	0.0853508	0.00998621	0	0.202536	0	0.00241501	0.64095	0.0243925	0	0.0748207	0.595446	0	0	0	0.0381027	0.0393917	0.118059	0	0.0310996	0	0	0.0530102	0.0192784	0.00395406	0	0	0.00244514	0	0	4.24848	2028.55	2032.8
TCGA-AK-3456-01A	0.00563524	0.0105748	0.0503532	0	0.0887347	0.0124872	0.0190244	0	0.00302814	0	0.810162	0.0915689	0	0.00954414	0.0324565	0	0.0817169	0.00805461	0	0.0128146	0	0.0169333	0	0.0206014	0.0864467	0.0238028	0.494467	0.0644576	0	0.0374891	0	0	0.0196459	-309.567	942.14	632.573
TCGA-AK-3458-01A	0.00543926	0.0173597	0.0533176	0	0.100802	0.0159886	0.00111902	0.0186778	0.0102279	0	0.777068	0.0287043	0	0.00542798	0.292735	0	0.149303	0.0215073	0	0	0.191545	0	0	0.0167441	0	0.068289	0.156902	0.0164338	0.00219465	0.0477431	0	0	0.00246997	27.3783	1424.87	1452.25
TCGA-AK-3460-01A	0.00536258	0.0147333	0.0597126	0	0.0755362	0.0143736	0.0127437	0.0119558	0.0129461	0.0121031	0.780533	0.0117478	0	0.00266241	0.214133	0	0.137757	0.0309393	0	0.00840505	0.00456741	0.0449752	0	0.0733605	0	0.0644578	0.368812	0	0	0.0320336	0	0	0.00614893	746.362	1449.73	2196.09
TCGA-AK-3461-01A	0.00851568	0.112934	0.0475663	0.0101062	0.108223	0.0243924	0.0214471	0.0103901	0.0278649	0	0.628561	0.0291572	0	0.0102403	0.169401	0	0.283271	0.0313155	0	0	0.00189985	0.0937067	0.000816912	0.120604	0	0.0665361	0.110716	0	0.00438584	0.0644004	0	0	0.0135493	779.826	1496.33	2276.15
TCGA-AK-3465-01A	0.0305795	0.000366227	0.0139374	0	0.028416	0.00816475	0	0	0	0	0.918536	0.083588	0	0.0131163	0.0182056	0	0.175308	0	0.00707688	0	0	0.0635804	0.0118164	0.0457564	0.0165275	0.125188	0.175344	0.143324	0	0.121169	0	0	0	-363.923	-404.243	-768.166
TCGA-AS-3777-01A	0.00464262	0.00717244	0.0138008	0	0.0371672	0.006948	0	0	0.00168293	0	0.928586	0.0716658	0	0.00511479	0.0797411	0	0.131039	0	0.0462749	0.0418821	0.026957	0	0.0498887	0.0180506	0.0599539	0.104877	0.220485	0.0228785	0	0.109666	0	0	0.0115247	-423.895	336.134	-87.7604
TCGA-AS-3778-01A	0.00544721	0.0320259	0.0673383	0	0.114155	0.0233666	0.0435255	0.00663698	0.0102353	0.00298622	0.694283	0.0045317	0	0.0045915	0.123215	0	0.167025	0	0	0.00445665	0	0.0276764	0.0245718	0.0966294	0	0.159379	0.29718	0.00889717	0.00712339	0.0717743	0	0	0.00294807	833.644	1254.67	2088.31
TCGA-B0-4688-01A	0.00575868	0.0428755	0.0687826	0	0.0411016	0.0125608	0	0.000530658	0.0124434	0.00306258	0.812884	0.033271	0	0.0069659	0.0392922	0	0.186239	0.0265017	0	0.0105202	0	0.00100164	0.0795885	0.148184	0.0207886	0.0177071	0.300272	0	0.0193207	0.110348	0	0	0	226.935	1116.34	1343.28
TCGA-B0-4690-01A	0.0117837	0.126779	0.11224	0	0.0728188	0.00341705	0	0.0687473	0.0316404	0	0.572574	0.00533242	0	0.00249976	0.163066	0	0.126081	0.0526763	0.0494836	0.0302681	0.0208742	0	0.00313421	0.0721424	0	0.167973	0.216956	0.0133407	0	0.035837	0	0	0.0403344	1220.09	2594.24	3814.32
TCGA-B0-4691-01A	0.0075078	0.021348	0.0351958	0	0.0523432	0.010735	0	0.0452921	0.0157701	0	0.811808	0.0192293	0	0.0574453	0.394416	0	0.0129589	0	0.0967649	0.0425152	0.0532376	0	0.070844	0.0187667	0	0.111469	0.0834358	0.0203828	0	0.0185345	0	0	0	698.48	2010.7	2709.18
TCGA-B0-4693-01A	0.0100385	0.029967	0.060914	0	0.0950174	0.0130203	0.00333323	0.0510227	0.0271008	0.00857537	0.701011	0.00464809	0	0.0350003	0.408243	0	0.067755	0.0223157	0	0.0186523	0.0180067	0	0.0110774	0.118035	0	0.126605	0.135778	0	0	0.0290469	0	0	0.00483691	342.959	2028.78	2371.74
TCGA-B0-4694-01A	0.00817631	0.0497187	0.137133	0	0.0787077	0.00239953	0.0159063	0.10343	0.0199603	0	0.584569	0.0954862	0	0.0375801	0.251336	0	0.0743444	0.013536	0.0472388	0.0281942	0.0204017	0	0.00531508	0	0.138456	0.0746483	0.183247	0.00588968	0	0.0174727	0	0	0.00685355	1255.48	2640.47	3895.95
TCGA-B0-4696-01A	0.00289589	0.00286465	0.0280428	0	0.0500238	0.00343414	0.0627382	0	0.00173148	0.0041182	0.844151	0.00860933	0	0.00200409	0.000830016	0	0.354919	0	0	0	0	0.0241181	0.0191609	0.0285082	0.395486	0.00858745	0.13968	0	0	0	0.0180968	0	0	101.314	71.3638	172.678
TCGA-B0-4697-01A	0.0528635	0.0201433	0.0541941	0.00838231	0	0.00123501	0	0.116038	0.0635243	0.00727831	0.676341	0.0168314	0.0358582	0.10364	0.374173	0	0.0504022	0.0549774	0.0360486	0.0976398	0.0166554	0	0.0128973	0	0.0290963	0.0946103	0.0527593	0.00253568	0	0.0218755	0	0	0	1072.38	3126.71	4199.1
TCGA-B0-4698-01A	0	0.0530742	0.0529521	0	0.0602862	0	0	0.153447	0.0175263	0	0.662714	0.000123187	0	0.00526389	0.533474	0	0	0.160416	0.0394296	0.000944276	0	0	0.00367008	0	0.0277105	0.071448	0.135964	0.000548983	0	0	0.00280091	0	0.0182068	-380.767	2381.92	2001.15
TCGA-B0-4699-01A	0.0472228	0.0572966	0.0684081	0	0.0775434	0.00197244	0	0.102558	0.00341116	0	0.641588	0	0	0	0.424657	0	0	0.0532743	0.0517841	0.054373	0.0214903	0	0.0330568	0.00090109	0.0408991	0.0667696	0.188798	0.0370787	0	0	0	0.026918	0	512.247	1863.44	2375.69
TCGA-B0-4700-01A	0.011849	0.072543	0.0600944	0	0.0407941	0.00423281	0	0.127516	0.0339916	0.00176149	0.647217	0.0224579	0	0.0202803	0.375333	0	0	0.0188099	0.0356953	0.0656134	0.0569559	0	0.0213485	0	0.131274	0.130272	0.110188	0	0	0.011771	0	0	0	1546.32	2746.79	4293.11
TCGA-B0-4701-01A	0.0097589	0.0410195	0.0745106	0	0.0811461	0.01467	0.00994912	0.0311282	0.0331218	0	0.704696	0.0544213	0	0.00851326	0.196425	0	0.29721	0.0100167	0	0.0168259	0	0	0.01649	0.0333004	0.00927402	0.106687	0.128947	0.0275362	0	0.0908884	0	0	0.00346393	508.565	1938.06	2446.63
TCGA-B0-4703-01A	0.0113935	0.0473799	0.0904743	0	0.059667	0.010799	0	0.0596031	0.0434194	0.0283049	0.648959	0.0268247	0	0.00148293	0.279512	0	0.145612	0.00995183	0.0617926	0.0267447	0	0	0	0.0482643	0.0377385	0.124909	0.21119	0	0	0.0259777	0	0	0	1617.23	2026.1	3643.34
TCGA-B0-4706-01A	0.00868736	0.0215233	0.022558	0	0.0469182	0.0197745	0	0.0264327	0.014121	0.0151475	0.824838	0.0314131	0	0.0132471	0.411638	0	0.0168799	0	0.0142224	0.0522636	0	0.129503	0.0698977	0.0460342	0.0131263	0.0910711	0.0401878	0	0	0.0705156	0	0	0	251.901	1198.03	1449.94
TCGA-B0-4707-01A	0.000295571	0.00428587	0.0211584	0	0.0292658	0.0176732	0	0.0216386	0.0080913	0	0.897591	0.0593033	0	0.0655283	0.497271	0	0.0244102	0.0359454	0.0284353	0.104456	0	0.000799459	0.0218028	0.0209317	0.0161103	0.0781478	0.0298436	0.000829829	0	0.0161853	0	0	0	29.0365	834.708	863.744
TCGA-B0-4710-01A	0.0101699	0.0179235	0.0417304	0	0.102744	0.0211017	0.0126892	0.0192295	0.0166269	0.00893381	0.748851	0.069195	0	0.0185088	0.267068	0	0.128656	0.000352617	0.0272943	0.0480377	0	0.0806755	0	0.0935545	0.065969	0.04374	0.116838	0	0	0.0278557	0	0	0.0122549	668.152	1418.39	2086.54
TCGA-B0-4712-01A	0.00839932	0.0750274	0.0716899	0	0.0396168	0.00927378	0	0.0267171	0.0193672	0	0.749909	0.0253254	0	0	0.193617	0	0.0934688	0.0447506	0.00840393	0.0771834	0.0175464	0	0.0366636	0.036918	0.130131	0.137118	0.174205	0	0	0.0240197	0	0	0.000649009	1052.48	2114.12	3166.6
TCGA-B0-4713-01A	0.00212894	0.0166655	0.0146266	0	0.0686709	0.0167088	0	0.0103448	0.00545554	0	0.865399	0.0110102	0	0.0213446	0.291436	0	0.100947	0	0.0372274	0.0918342	0.0324631	0.0334313	0.0506695	0.00961205	0.0259944	0.132916	0.114662	0.00299692	0	0.0434539	0	0	0	42.1157	1416.21	1458.32
TCGA-B0-4714-01A	0.0114767	0.0157085	0.0532091	0	0.0417099	0.0137806	0	0.0856377	0.010007	0.0205515	0.747919	0	0	0.0041846	0.523086	0	0	0.066786	0.00908382	0.0480784	0.00244501	0.0535944	0	0.0163306	0	0.110295	0.139004	0	0	0.0271123	0	0	0	690.275	2662.16	3352.43
TCGA-B0-4718-01A	0.00786677	0.0246268	0.0480589	0	0.0446587	0.00769305	0	0.0260582	0.0147783	0.0120225	0.814237	0.00921059	0	0.0120695	0.321187	0	0.136043	0	0.0837364	0.0280972	0.000527893	0	0.0299042	0.0313939	0.00415881	0.110747	0.147912	0.000270563	0	0.0841675	0	0	0.000574167	491.065	1565.52	2056.58
TCGA-B0-4810-01A	0.00967473	0.045124	0.0831029	0	0.0749447	0.00761614	0	0.0829829	0.0375874	0.0198052	0.639162	0.0576322	0	0.0131796	0.369576	0	0.063628	0.0137738	0.0378637	0.0412767	0	0	0.0850078	0.0330649	0	0.0618317	0.165661	0.0106188	0	0.046885	0	0	0	1156.18	2250.16	3406.34
TCGA-B0-4811-01A	0.00408685	0.00736496	0.0186293	0	0.0380023	0.00989723	0	0.00174465	0.00833405	0.00691398	0.905027	0	0.00447792	0.0168039	0.162818	0	0.225135	0	0.00356309	0.0432497	0	0.00747851	0.0854719	0.0249448	0	0.156754	0.157232	0.057852	0	0.0542191	0	0	0	328.41	1101.37	1429.78
TCGA-B0-4813-01A	0.00130136	0.0109452	0.0244889	0	0.0959411	0.00644075	0.0371034	0	0.00305232	0.000139522	0.820587	0.0518769	0	0.00387731	0.0545501	0	0.189305	0	0.0174973	0.032219	0.0089993	0	0.0622981	0.0289834	0.136303	0.0623374	0.324448	0	0	0.0217319	0	0	0.00557341	319.21	948.704	1267.91
TCGA-B0-4814-01A	0.00933658	0.0289359	0.0497362	0	0.116616	0.0160557	0.0409158	0.00520664	0.0103114	0.00541166	0.717474	0.00137989	0.0159567	0.0296829	0.151145	0	0.19051	0	0	0.0261637	0	0	0.0676993	0.0308503	0.0298785	0.0825958	0.186173	0.0232858	0	0.149645	0	0	0.0150332	510.692	910.651	1421.34
TCGA-B0-4815-01A	0.0327257	0.0673066	0.0695285	0	0.0299443	0.000602148	0	0.138348	0.0545281	0.00426831	0.602749	0	0.0196323	0.0866441	0.403659	0	0	0.0355694	0.0653002	0.0587123	0.0514419	0	0	0	0.0249063	0.103096	0.141349	0.00402865	0	0.00390911	0	0	0.00175229	854.446	2927.99	3782.43
TCGA-B0-4816-01A	0.0080219	0.0544179	0.0994325	0	0.135577	0.0126898	0.00584966	0.0114417	0.0151063	0.0191897	0.638274	0.0108774	0	0.0028146	0.131954	0	0.155108	0.011249	0.00176796	0.00138062	0	0.0494386	0.0166133	0.246355	0	0.046	0.268681	0	0.00206333	0.0451118	0	0	0.0105845	1007.72	2263.77	3271.48
TCGA-B0-4817-01A	0.00339417	0.0171974	0.0131034	0	0.088278	0.0071416	0	0.00212043	0.00844709	0.00136797	0.85895	0	0.00401597	0.0106347	0.0444205	0	0.111921	0.00220498	0.0535149	0.00880188	0.0186031	0	0.0531823	0	0.0578354	0.036317	0.0838627	0	0	0.0406682	0	0	0.474018	-310.136	1984.44	1674.31
TCGA-B0-4818-01A	0.0129799	0.034066	0.0476563	0	0.11206	0.0193885	0	0.0230416	0.0357641	0.011986	0.703058	0.118965	0	0.261883	0.184057	0	0.124974	0	0	0.0202028	0.0154436	0	0.0748848	0.0366216	0	0.0788431	0.0342636	0.0132527	0	0.0366089	0	0	0	524.965	1880.55	2405.51
TCGA-B0-4819-01A	0.0163773	0.030222	0.0482189	0	0.0105419	0.0047606	0	0.120202	0.040356	0.00787421	0.721447	0.0705783	0	0.0609722	0.390678	0	0.0998797	0.0183204	0.0508088	0.0365769	0.0377646	0	0.0503001	0.00903736	0.0306978	0.0658781	0.0703584	0.00549395	0	0.00265579	0	0	0	1273.37	3291.95	4565.32
TCGA-B0-4821-01A	0.00224815	0.0286055	0.0176775	0	0.0484942	0.0177634	0	0.0203727	0.0100576	0	0.854781	0.00553195	0	0.018131	0.23504	0	0.114871	0	0.0539138	0.0508998	0.0194643	0	0.0608093	0	0.318424	0.0578781	0.047495	0	0	0.0175414	0	0	0	-261.007	1194.02	933.016
TCGA-B0-4822-01A	0.00295036	0.0123764	0.0570916	0	0.0180639	0.0133861	0	0.0245744	0.014675	0.0341676	0.822715	0.0422351	0	0.0110949	0.345954	0	0.0385511	0	0.028078	0.101787	0	0	0.0651156	0.0203728	0	0.0097216	0.279807	0	0	0.0537154	0	0	0.00356758	1004.97	1845.75	2850.71
TCGA-B0-4823-01A	0.00758437	0.0255428	0.0943502	0	0.0633966	0.00677333	0.000125317	0.0653024	0.0263163	0.0324933	0.678115	0.0983892	0	0.0273955	0.287623	0	0.137903	0.0022664	0.0199214	0.0184945	0.016567	0	0.0280421	0.010612	0	0.052955	0.223941	0.0127896	0	0.0623599	0	0.000739414	0	1176.86	1789.25	2966.11
TCGA-B0-4824-01A	0.00887469	0.024534	0.0589365	0	0.128552	0.0129915	0	0.0826304	0.00662166	0.024029	0.65283	0.00313398	0	0.00670539	0.410002	0	0.116987	0.00894166	0.0313493	0.0437325	0	0	0.0627663	0.0289002	0	0.0989137	0.119636	0.0208769	0	0.0480557	0	0	0	771.875	2286.93	3058.8
TCGA-B0-4827-01A	0.00781864	0.0392797	0.0864646	0	0.0641185	0.00789269	0.0560833	0.0374359	0.020846	0.0101112	0.66995	0.11034	0	0.137457	0.21392	0	0.14637	0	0.0232236	0.0118799	0	0	0.0485045	0.0304175	0	0.058072	0.182834	0	0	0.0323404	0	0	0.00464073	1347.38	2029.28	3376.66
TCGA-B0-4828-01A	0.00369044	0.015939	0.0293593	0	0.0626353	0.0120413	0.0139218	0.00996572	0.0115608	0.000408678	0.840478	0.0435732	0	0.0122009	0.213856	0	0.259011	0	0.0450412	0.0586429	0.00481692	0.0429231	0.022692	0.0910088	0	0.0812392	0.0828415	0.00178057	0	0.0403722	0	0	0	-456.723	1184.71	727.982
TCGA-B0-4833-01A	0.00429728	0.0151473	0.0513957	0	0.0556491	0.0144536	0.0222328	0.0527914	0.00566409	0.00291674	0.775452	0.0887619	0	0.0236615	0.418654	0	0.0618744	0.00421678	0.0481597	0.0211062	0	0	0.0517602	0.0221894	0.0115826	0.080569	0.0947359	0.0179133	0	0.054815	0	0	0	551.312	1941.43	2492.74
TCGA-B0-4834-01A	0.044933	0	0.0167377	0	0.0224972	0.00475195	0	0	0.000570616	0.00156405	0.908945	0.00945503	0	0	0.133733	0	0.238657	0	0	0	0	0.0855779	0.0161351	0.04699	0	0.0470468	0.341446	0	0	0.0809605	0	0	0	-606.247	-460.354	-1066.6
TCGA-B0-4836-01A	0.012744	0.048139	0.0766487	0	0.057772	0.00607916	0.0291867	0.059417	0.0342192	0	0.675794	0.0468688	0	0.0365125	0.302934	0	0.0770241	0.0245302	0.0251559	0.0683665	0.00521961	0	0	0	0.154019	0.124644	0.110871	0.00346934	0	0.0203861	0	0	0	857.827	1986.43	2844.26
TCGA-B0-4837-01A	0.00467038	0.0438307	0.0414102	0.00636278	0.0349913	0.00903766	0.0229022	0.00535852	0.00936337	0.00723457	0.814838	0.0080219	0	0.000407004	0.0663678	0	0.123877	0	0.00518142	0.079579	0	0	0.0420721	0	0.451188	0.0163593	0.171527	0	0	0.0279487	0	0	0.00746993	923.748	1212.76	2136.5
TCGA-B0-4838-01A	0.00598697	0.0253134	0.0546352	0	0.0940481	0	0	0.210622	0.00556925	0.00691782	0.596907	0.0132276	0	0.00777223	0.662866	0	0	0	0.0531508	0.042344	0	0	0.0612783	0.0103568	0	0.0585887	0.0346785	0.0138266	0	0.0396381	0	0	0.00227214	505.225	2310.45	2815.67
TCGA-B0-4839-01A	0.00211594	0.0132404	0.0577668	0	0.038588	0.00660699	0.0213685	0.00480729	0.00717505	0.0241525	0.824179	0.0146256	0	0.0028242	0.177832	0	0.122473	0	0.00614374	0.0154645	0	0.0655232	0.0790717	0.090291	0	0.0433636	0.216646	0.0236726	0.00451435	0.12974	0	0	0.00781499	865.319	1950.4	2815.72
TCGA-B0-4841-01A	0.00214527	0.00462012	0.0136701	0	0.0187533	0.00467959	0	0.00574155	0.00679259	0.00942692	0.934171	0.00431121	0	8.10234e-05	0.3299	0	0	0	0	0.0469085	0	0.106533	0.0582187	0.0423777	0.00108099	0.0679731	0.250288	0	0.0289867	0.0633403	0	0	0	899.593	1317.83	2217.42
TCGA-B0-4842-01A	0.00398608	0.0467803	0.0475847	0	0.0440694	0.0114534	0.00386222	0.0198425	0.0238105	0.00281955	0.795791	0.0121792	0	0.0985062	0.154557	0	0.0945807	0	0.018882	0.147984	0.0148145	0	0.0170676	0.00643353	0.183805	0.0692983	0.104892	0.0119019	0	0.030185	0	0	0.0349131	630.504	2295.49	2925.99
TCGA-B0-4843-01A	0.00922752	0.0273468	0.0246479	0	0.0285874	0.00935289	0	0.000336988	0.0154129	0.0265499	0.858538	0.0563139	0	0.00264451	0.039298	0	0.192838	0	0.0111445	0.0780379	0	0.0599896	0.00309537	0.0344731	0.238953	0.0451783	0.172929	0	0	0.0373055	0.0190745	0	0.00872485	1032.17	1307.16	2339.33
TCGA-B0-4844-01A	0.00137834	0.0437065	0.0626696	0	0.0645549	0.0105324	0.0793354	0.015462	0.00861289	0	0.713748	0.0557803	0	0.00885743	0.291297	0	0.17578	0.0128936	0.0272498	0.0382902	0.013182	0	0	0.0470845	0.0428747	0.116681	0.140479	0	0	0.02955	0	0	0	145.119	1384.97	1530.09
TCGA-B0-4845-01A	0.0071103	0.0126942	0.0298874	0	0.101501	0.0169815	0	0	0.0181759	0.0129598	0.80069	0.0202463	0	0	0.042407	0	0.427957	0	0	0	0	0.0478992	0	0.0700924	0.0528649	0.0864716	0.202005	0	0	0.0362773	0	0	0.0137795	248.763	849.653	1098.42
TCGA-B0-4846-01A	0.0170602	0.05439	0.0704264	0	0.164925	0.0129069	0	0.0455321	0.0285495	0	0.60621	0.00366132	0	0.00373633	0.302547	0	0.265091	0.00944369	0.00107629	0.0149059	0.0246374	0	0	0.0135575	0	0.164796	0.151564	0.012189	0	0	0.0222809	0	0.0105144	865.314	1928.64	2793.95
TCGA-B0-4847-01A	0.00972569	0.0167623	0.0343821	0	0.0335188	0.0108769	0	0.0601493	0.0204321	0.00608223	0.808071	0.074158	0	0.0236809	0.442577	0	0.0656414	0.00472109	0.0453353	0.0799873	0.0103	0	0.0642747	0.0433406	0	0.0643239	0.0642679	0.0138362	0	0	0	0	0.00355585	28.223	2669.05	2697.27
TCGA-B0-4848-01A	0.011515	0.0779775	0.118494	0	0.0960311	0.0111806	0	0.0450323	0.0217986	0	0.617971	0.0328374	0	0	0.2902	0	0.0692216	0	0.00268303	0.0425684	0	0	0	0.0859164	0.0509006	0.114007	0.270283	0	0	0.0363504	0	0	0.00503196	1005.52	1939.37	2944.89
TCGA-B0-4849-01A	0.00676879	0.0810812	0.0623083	0.0264581	0.0545178	0.0276629	0	0.0106033	0.0294983	0	0.701101	0.00593786	0	0.0120576	0.00699811	0	0.236071	0	0.0114834	0.0304424	0.0380789	0	0.046738	0.235954	0	0.142514	0.127348	0.00410128	0.00465131	0.0788838	0	0	0.0187397	550.331	1594.65	2144.98
TCGA-B0-4852-01A	0.00799072	0.016509	0.0373179	0	0.0940441	0.0137434	0.00186977	0.00949758	0.0122596	0.00662083	0.800147	0.0441165	0	0.0105018	0.171991	0	0.167428	0.00604482	0.0148105	0.00727267	0.0541695	0.0123189	0.004915	0.103681	0	0.147191	0.191699	0	0	0.052799	0	0	0.0110605	541.419	1271.68	1813.1
TCGA-B0-4945-01A	0.0119236	0.0163248	0.0521324	0	0.0767892	0.0177867	0	0.00932482	0.0182077	0.0345274	0.762983	0.033084	0	0.0205489	0.173369	0	0.155245	0.0093942	0.0213865	0.0130472	0	0.0410255	0	0.0215421	0	0.18333	0.279497	0.000702024	0.000128207	0.0476997	0	0	0	556.514	1022.33	1578.85
TCGA-B0-5075-01A	0.00503041	0.030046	0.0913212	0	0.0564601	0.0126875	0.0106607	0.0381441	0.000343778	0	0.755306	0.00707299	0	0.000178402	0.165796	0	0.0373003	0.0022573	0.0377282	0.068209	0	0	0.034415	0.0176683	0.148996	0.0353048	0.435291	0.00575547	0	0	0	0	0.00402696	268.774	2219.21	2487.99
TCGA-B0-5077-01A	0.00499867	0.0146249	0.0360873	0	0.0755448	0.0135949	0.008165	0.0152411	0.0168271	0.0249663	0.78995	0.00570121	0	0.00621085	0.122725	0	0.0796227	0	0.0486718	0.0483584	0	0.00603913	0.0647404	0.00152239	0.251691	0.0860417	0.188436	0.0015779	0	0.0886617	0	0	0	350.971	1374.14	1725.11
TCGA-B0-5080-01A	0.0258084	0.0256455	0.0544851	0	0.0876563	0.00340526	0.0920984	0.0433033	0.0243902	0.0443535	0.598854	0.106489	0	0.0739752	0.312378	0	0.0353991	0.0058616	0.0175181	0.130066	0	0	0.0393977	0.0095935	0.00848432	0.0640576	0.144831	0	0	0.0501174	0	0	0.00183029	1531.9	1930.98	3462.88
TCGA-B0-5081-01A	0.019267	0.0303985	0.0644479	0	0.0262491	0.00801033	0	0.0577421	0.0568541	0.00815794	0.728873	0.0106449	0	0.0206043	0.25669	0	0.188786	0.0219138	0.0949846	0.0579011	0.0451256	0	0	0.0212767	0.0300659	0.110377	0.136343	0.000807965	0	0.0044794	0	0	0	1317.93	3041.45	4359.38
TCGA-B0-5083-01A	0.0111031	0.00565091	0.0752123	0	0.0123208	0.00273274	0	0.0149607	0.0136961	0.00492469	0.859399	0.0494536	0	0.00335922	0.163461	0	0.085152	0.00519677	0.00649953	0.00910705	0.0178351	0	0.00130124	0.0209139	0.217521	0.0521298	0.310371	0.0289376	0	0.028761	0	0	0	1287.85	1795.26	3083.11
TCGA-B0-5084-01A	0.00908883	0.0256224	0.0372351	0.00418218	0.0315105	0.0133081	0.0279829	0.010629	0.0026993	0	0.837742	0.030424	0	0.000245596	0.192278	0	0	0	0.0491544	0.117324	0	0	0.0402385	0.00731523	0.226185	0.0528234	0.216528	0.000413046	0	0.014749	0	0	0.0523211	-421.635	783.487	361.852
TCGA-B0-5085-01A	0.00194326	0.0136545	0.011043	0	0.0504596	0.00960127	0.00843465	0.00199328	0.00221822	0.00212444	0.898528	0	0.00395068	0.0120449	0.213025	0	0.164648	0.0601159	0.0207816	0.0227484	0	0.100335	0.0303921	0.0211867	0.0251713	0.116794	0.202489	0	0	0	0.00631751	0	0	81.9092	1170.21	1252.12
TCGA-B0-5088-01A	0.00985176	0.018566	0.0604618	0	0.0461285	0.0146882	0.00665766	0.0119001	0.0186478	0.0172731	0.795825	0.0919168	0	0.0019727	0.181265	0	0.156076	0	0.0212293	0.0299003	0	0	0.0405262	0	0.102433	0.0567741	0.293049	0.00950573	0	0.0153521	0	0	0	1120.54	2088.39	3208.94
TCGA-B0-5092-01A	0.00778205	0.0214643	0.0470596	0	0.0340137	0	0	0.201008	0.01163	0.0118906	0.665152	0.000899454	0	0.0103163	0.585803	0	0	0.000924143	0.0587793	0.0779636	0.0214854	0	0.0646495	0.00180762	0	0.0770407	0.0797786	0.00360812	0	0.0169438	0	0	0	697.27	2747.23	3444.5
TCGA-B0-5094-01A	0.00411914	0.0388105	0.0429246	0	0.104968	0.0144191	0.0064532	0.0124691	0.00683431	0	0.769002	0.119982	0	0.0216806	0.128751	0	0.0730637	0	0	0	0.109519	0	0.109113	0.00178199	0.077491	0.0485191	0.193938	0	0	0.0969629	0	0	0.0191975	-211.687	897.289	685.602
TCGA-B0-5095-01A	0.0110549	0.0305175	0.0588496	0	0.0790468	0.0194151	0.0335452	0.0332176	0.0259815	0.0389688	0.669403	0.0446059	0	0.00185308	0.245503	0	0.144276	0.005313	0.00535102	0.0282868	0	0	0.086431	0.0562575	0.0405438	0.0952666	0.211079	0	0	0	0.0352341	0	0	1524.83	1580.32	3105.14
TCGA-B0-5096-01A	0.00816884	0.124087	0.0703754	0.00663797	0.02127	0.0139819	0	0.0142516	0.0347876	0.00177912	0.70466	0.0553648	0	0.0477004	0.0798151	0	0.13009	0	0.0269945	0.0218087	0.00557764	0	0.00952828	0.137747	0.145367	0.0606046	0.257892	0	0	0.00434167	0	0	0.0171678	932.28	1873.49	2805.77
TCGA-B0-5097-01A	0.00923765	0.0881533	0.0626938	0	0.138671	0.00886168	0.0156028	0.0148573	0.039804	0	0.622118	0.0423416	0	0.00851791	0.0478789	0	0.174923	0.0391544	5.60915e-05	0.0171957	0.00768266	0	0	0	0.333406	0.0355815	0.219275	0	0.0208511	0.0482658	0	0	0.00487012	1713.83	1948.13	3661.96
TCGA-B0-5098-01A	0.00223905	0.0925577	0	0.00835271	0.0145245	0.0237275	0	0.00325345	0.0127705	0	0.842575	0.0412104	0.00574746	0.0414553	0.255496	0	0.0438607	0.0393516	0.083121	0.00754043	0	0	0.0930937	0.0263898	0.144048	0.106511	0.0579814	0	0	0.0541926	0	0	0	-1487.95	-740.979	-2228.92
TCGA-B0-5099-01A	0.00371347	0.0138264	0.0135197	0	0.0909784	0.0145815	0.0196919	0	0.00409939	0.0066285	0.832961	0.0438184	0	0.0105463	0.0598131	0	0.181782	0	0	0.0371414	0	0.124358	0.00521031	0	0.15753	0.0569879	0.285489	0	0.00966342	0.0276612	0	0	0	-123.714	-48.0194	-171.734
TCGA-B0-5100-01A	0.00938034	0.0362698	0.0109032	0	0.0174116	0.0150523	0	0.000658008	0.0315723	0.0385806	0.840172	0.0747051	0	0.00966288	0.0783526	0	0.170082	0	0	0.0651342	0	0.106569	0.0165716	0.0281424	0.174996	0.0778586	0.134913	0	0	0.0562329	0	0	0.00678026	874.138	678.987	1553.13
TCGA-B0-5102-01A	0.00572193	0.0195951	0.0381638	0	0.0371755	0.0141103	0.0245578	0.0166794	0.00461745	0.018778	0.820601	0.0492637	0	0.0103134	0.234606	0	0.214752	0.00370871	0.0142865	0.0134965	0.000602044	0	0.0259557	0.00256654	0.0418328	0.0956929	0.260505	0.0073536	0	0.0250643	0	0	0	28.7045	1142.4	1171.11
TCGA-B0-5106-01A	0.0122572	0.0144374	0.0979795	0	0.0734911	0.00845244	0.0111083	0.0434432	0.0101381	0.0266464	0.702046	0.127199	0	0.0417466	0.291156	0	0.0935342	0	0.00706425	0.0263754	0	0	0.0687954	0.0609277	0	0.0407212	0.170961	0	0.000111735	0.0617214	0	0	0.00968632	860.725	2135.29	2996.02
TCGA-B0-5107-01A	0.00548719	0.0524159	0.0595201	0	0.0245375	0.0128327	0	0.0844737	0.00447152	0	0.756261	0	0	0.00149347	0.536167	0	0	0.00396687	0.029456	0.120969	0	0	0.022145	0.0533218	0	0.116778	0.112352	0.000460647	0	0	0.00288977	0	0	-742.015	1819.26	1077.25
TCGA-B0-5108-01A	0.0164212	0.0869168	0.103543	0	0.0749998	0.01517	0.0378345	0.0192792	0.046178	0.00993937	0.589719	0.0425892	0	0.0141601	0.0794195	0	0.255803	0.0523277	0	0.0164728	0	0.0413366	0	0.0170107	0.202105	0.0820006	0.194453	0	0	0	0	0	0.00232194	1691.01	2614.17	4305.18
TCGA-B0-5109-01A	0.0153072	0.0288034	0.0397686	0	0.0240639	0.00681567	0	0.0722569	0.0339447	0.0109378	0.768102	0.0606343	0	0.0183875	0.393875	0	0	0.156401	0.0284934	0.0124512	0	0.0034661	0.040301	0.0284284	0.033493	0.0905056	0.0801297	0.0143792	0	0.0262106	0	0	0.0128439	317.037	2118.64	2435.68
TCGA-B0-5110-01A	0.0122361	0.0270341	0.0515881	0	0.152263	0.0192634	0.0210361	0.00702692	0.0168909	0.0195923	0.673069	0.0326799	0	0	0.143139	0	0.18315	0	0	0.0689792	0	0.0173121	0.022309	0.0740639	0	0.120427	0.225607	0.0688525	0	0.017544	0.00939027	0	0.0165465	1050.63	1283.91	2334.54
TCGA-B0-5113-01A	0.0165794	0.0220857	0.0831276	0	0.106532	0.0127515	0.0239457	0.0277154	0.0256359	0.0183427	0.663284	0.0258952	0	0.0156508	0.187346	0	0.270382	0	0.0369863	0.0371083	0.00519034	0	0.0104906	0.0694783	0	0.0983604	0.184625	0	0	0.058117	0	0	0.000369372	852.97	1725.7	2578.67
TCGA-B0-5115-01A	0.010927	0.0410695	0.0484263	0	0.111484	0.023214	0.0325299	0.00339997	0.0327837	0.0278843	0.668281	0.00114132	0	0.00048346	0.01128	0	0.409397	0	0.00661618	0.00824619	0	0	0.0655803	0.0626236	0.0708137	0.146132	0.120599	0.0439903	0.00619282	0.0469038	0	0	0	877.257	1482.13	2359.39
TCGA-B0-5116-01A	0.00443984	0.0222551	0.0265494	0	0.117563	0.00687811	0	0.00388199	0.0118966	0.000882999	0.805652	0.0351231	0	0.000679658	0.147453	0	0.315612	0	0.0337938	0.0617214	0.00931615	0	0.0375341	0.0113348	0.0133467	0.105675	0.175924	0	0	0.0524859	0	0	0	519.155	460.63	979.785
TCGA-B0-5117-01A	0.0168485	0.00133434	0.0145519	0	0.011353	0.00498817	0	0	0	0.000651492	0.950273	0.0607614	0	0	0	0	0.105724	0	0.032329	0.0593505	0.0236056	0.0252899	0.0864489	0.0109591	0.130998	0.103292	0.222143	0.00763822	0	0.131459	0	0	0	-441.344	-281.657	-723.002
TCGA-B0-5119-01A	0.00452647	0.0205434	0.0292991	0	0.17285	0.012386	0.0145484	0.0324036	0.00648701	0.00907003	0.697886	0	0	0	0.527092	0	0	0	0.0180124	0.0271894	0	0	0.028355	0.0818291	0	0.0732321	0.207778	0	0	0.0331779	0	0	0.00333436	630.584	1242.78	1873.37
TCGA-B0-5120-01A	0.0106276	0.0439425	0.0850784	0	0.0686961	0.0103784	0.0126503	0.00380302	0.0371538	0.0232573	0.704412	0.081411	0	0.00863209	0.0468847	0	0.152601	0	0.0203351	0.0191715	0.0145321	0	0.064604	0.0361546	0.0184441	0.0590062	0.341249	0.00999495	0	0	0.126979	0	0	1304.42	1520.4	2824.83
TCGA-B0-5121-01A	0.00448429	0.00620854	0.026452	0	0.0474102	0.00925285	0.00362167	0.00838612	0.0096491	0.0138517	0.870684	0.005712	0	0	0.215094	0	0.229336	0.0182929	0	0.0136587	0	0.150184	0	0.126559	0.00356604	0.0648197	0.0845187	0.0064252	0	0.0818345	0	0	0	769.023	1851.14	2620.17
TCGA-B0-5399-01A	0.0101221	0.036798	0.058771	0	0.132412	0.0198686	0.0236225	0.0137038	0.0267804	0.00367884	0.674242	0.0193784	0	0	0.121132	0	0.216167	0	0	0.0736686	0.0233173	0	0.0912091	0.0158237	0	0.110614	0.122127	0.113825	0	0.0927385	0	0	0	866.167	1803.93	2670.1
TCGA-B0-5400-01A	0.00572058	0.0598417	0.0419694	0	0.0539523	0.0194129	0	0.0214777	0.0218994	0	0.775726	0.00412578	0	0.00509084	0.199161	0	0.0396542	0	0.0237111	0.0565879	0.0713791	0	0.0875306	0	0.169069	0.0453419	0.230361	0	0	0	0.0167311	0	0.0512563	852.468	1937.89	2790.36
TCGA-B0-5402-01A	0.00933837	0.0158508	0.0583823	0	0.139014	0.0222452	0	0.00192527	0.0182531	0	0.734991	0.0514667	0	0.0129678	0.0653196	0	0.223514	0	0	0	0.0864673	0	0.0506908	0.0334431	0	0.208687	0.167776	0.00931345	0	0.0772192	0	0	0.0131351	897.576	1304.09	2201.66
TCGA-B0-5690-01A	0.0148329	0.0167758	0.0473725	0	0.173966	0.0208222	0.0446308	0.000659309	0.0203755	0.056189	0.604376	0.15173	0	0.00388861	0.0535582	0	0.0939638	0.0113325	0	0.0683352	0	0.0638971	0.0220026	0.110309	0.0746568	0.105796	0.111343	0.0357348	0	0.0934522	0	0	0	919.84	1614.33	2534.17
TCGA-B0-5691-01A	0.0115385	0.0129591	0.0751025	0	0.181546	0.0155157	0.0395246	0.00992648	0.0200065	0.00326131	0.630619	0.188809	0	0.0296737	0.132195	0	0.0993119	0.021027	0	0.0221998	0.00481921	0	0	0.0487294	0.058341	0.149913	0.140879	0.00187851	0	0.0938734	0	0	0.00834969	1261.49	1389.85	2651.35
TCGA-B0-5692-01A	0.00936195	0.0250166	0.049821	0	0.0633492	0.000157125	0	0.190651	0	0.00813095	0.653512	0.0250603	0	0.00965585	0.589231	0	0	0.0151768	0.0530265	0.0582223	0.0368772	0	0.060104	0.00204558	0	0.069874	0.0288355	0.0156922	0	0.0333983	0	0	0.00280077	140.209	2385.45	2525.66
TCGA-B0-5693-01A	0.00567014	0.0216852	0.0367077	0	0.165695	0.0123107	0.0552703	0	0.00601353	0.00307144	0.693576	0.0845971	0	0.0102281	0.0723524	0	0.10339	0.0260176	0	0.00430398	0	0.0587006	0.0237658	0.0366958	0.00647799	0.105058	0.278367	0.0237678	0	0.137717	0	0	0.0285608	655.741	539.806	1195.55
TCGA-B0-5694-01A	0.005549	0.0234858	0.0447173	0	0.0694569	0.0102017	0.0157598	0	0.00837912	0.00831823	0.814132	0.0502776	0	0.0134039	0.0520572	0	0.113916	0.0260803	0	0.0193884	0	0.105307	0.0265584	0.0609771	0.0834901	0.0898474	0.255541	0.0418235	0	0.0593254	0	0	0.00200571	783.811	1447.85	2231.66
TCGA-B0-5695-01A	0.00688204	0.0317076	0.0346714	0	0.138413	0.0166991	0.0465426	0.00767763	0.00807714	0.0140421	0.695287	0.0896641	0	0.0043071	0.246289	0	0.087904	0.0250369	0.00243624	0.0623056	0	0.0772407	0	0.0470085	0	0.0951869	0.119594	0.00225012	0	0.132348	0	0	0.00842816	487.863	875.093	1362.96
TCGA-B0-5696-01A	0.0042442	0.0155925	0.0367103	0	0.12791	0.0131954	0	0.00797194	0.0090143	0.00601456	0.779347	0.0227281	0	0.00120519	0.310048	0	0.063322	0.0123422	0.00361377	0.0152697	0	0.00731212	0.0145961	0.116494	0	0.132081	0.233027	0.00590053	0	0.0612487	0	0	0.000811654	511.634	979.513	1491.15
TCGA-B0-5697-01A	0.00787116	0.0272412	0.086619	0	0.0856985	0.00514963	7.35561e-05	0.0836	0.011537	0.0147758	0.677434	0.05417	0	0.00623312	0.362144	0	0.0755383	0.0105584	0.0194944	0.0536512	0.0145734	0	0.05514	0.0131305	0	0.0565891	0.188577	0.0226448	0	0.0577507	0	0	0.00980499	526.953	2300.02	2826.98
TCGA-B0-5698-01A	0.00304475	0.0486854	0.0601229	0	0.116204	0.0117688	0.0304519	0.0179428	0.0281293	0	0.68365	0.0365315	0	0.0305196	0.169527	0	0.199907	0.00618662	0.0511884	0.0395017	0	0	0	0.155703	0.0452858	0.0985735	0.136618	0	0.00898722	0.0115389	0	0	0.00993107	456.02	2161.61	2617.63
TCGA-B0-5699-01A	0.00796021	0.0272734	0.0544503	0	0.143986	0.0222689	0.0129949	0.00165445	0.0137333	0.0115537	0.704125	0.0116111	0	0	0.0908744	0	0.204381	0	0	0.0386884	0	0.0466532	0.0543678	0.0785389	0.00506785	0.152854	0.18181	0.0258847	0.00479243	0.0967753	0	0	0.00770071	96.1019	1459.4	1555.5
TCGA-B0-5700-01A	0.000308146	0.027858	0.0362181	0	0.10262	0.0141178	0.0333575	0.00122389	0.0104641	0.00169529	0.772137	0.0837828	0	0.0106635	0.160134	0	0.181888	0	0.0251826	0.0148518	0	0	0.0715892	0.0813988	0.0190135	0.10367	0.188708	0.00477738	0.00236571	0	0.0519747	0	0	385.66	1248.24	1633.9
TCGA-B0-5701-01A	0.00673246	0.029243	0.0574362	0	0.080168	0.00985244	0.00223657	0.0166115	0.0228324	0	0.774887	0.0241487	0	0.0258056	0.228783	0	0.0302953	0.0462935	0.0383274	0.0555008	0.0370683	0	0.00820483	0.0250332	0.122806	0.106759	0.20521	0.00228442	0	0.0270928	0	0	0.016387	183.5	1616.35	1799.85
TCGA-B0-5702-01A	0.0138116	0.0040029	0.168506	0.0771389	0	0.0306139	0	0	0.00356915	0	0.702357	0	0	0.133365	0.344065	0	0.0660472	0	0	0	0.049547	0.0618911	0	0.0286002	0.00994329	0.0166623	0.247373	0	0.0091143	0.0333917	0	0	0	731.638	1778.16	2509.8
TCGA-B0-5703-01A	0.00236353	0.0105407	0.0183374	0	0.0781194	0.0171814	0.00768299	0.0138423	0.00678258	0	0.84515	0.0163142	0	0.00495449	0.38611	0	0.180694	0	0	0.0126356	0	0.156367	0.0470281	0.0462189	0.0270972	0.0558842	0.00402463	0.00340318	0	0.0592691	0	0	0	94.2695	1357.04	1451.31
TCGA-B0-5705-01A	0.00936934	0.0188067	0.0648449	0	0.180966	0.0171143	0.0303381	0.0262322	0.00600831	0	0.64632	0.0347394	0	0.0106116	0.332642	0	0.179847	0.000445541	0.014469	0.0401802	0	0	0.00299682	0.0556609	0	0.0807672	0.207625	0.0115717	0	0.0239346	0	0	0.00450963	403.293	1487.63	1890.92
TCGA-B0-5706-01A	0.025271	0.013994	0.0738902	0	0.024962	0	0	0.0967445	0.0647622	0.0114155	0.688961	0.107793	0	0.257074	0.279037	0	0.103363	0.0436354	0.0378546	0.0246059	0	0	0.0309365	0.00892754	0.0259894	0.0381302	0.0290746	0	0	0.00908537	0	0	0.00449328	734.045	2344.97	3079.02
TCGA-B0-5707-01A	0.00373979	0.0173967	0.0345253	0	0.0893296	0.00692954	0.0320914	0.00224414	0.00291968	0.00433066	0.806493	0.0855517	0	0.0281119	0.0565553	0	0.145767	0	0	0.00765681	0	0	0.0396619	0.0112258	0.167788	0.0111554	0.343979	0.0351077	0	0.0586045	0	0	0.00883506	-309.367	718.13	408.763
TCGA-B0-5709-01A	0.0273194	0.0440319	0.114429	0	0.126863	0.00725265	0.0587649	0.0830173	0.0226042	0.0175172	0.498201	0.0721167	0	0.0295249	0.226792	0	0.218491	0.0051466	0.004096	0.0310421	0	0	0.00726184	0.0837143	0	0.108562	0.126817	0.0409436	0	0.0454922	0	0	0	1657.79	2653.93	4311.72
TCGA-B0-5710-01A	0.0123234	0.0202613	0.0740453	0	0.157751	0.0207082	0.0447617	0.0103777	0.0207571	0.0302672	0.608747	0.0459871	0	0.00239996	0.138056	0	0.133703	0.0030106	0.0455862	0.0177127	0.0636214	0.0155958	0	0.0157918	0.195764	0.13021	0.139027	0.00807404	0	0.0454604	0	0	0	833.562	1426.21	2259.78
TCGA-B0-5711-01A	0.0100917	0.0304588	0.0510221	0	0.165921	0.0186587	0.00707094	0.0137833	0.0210121	0.00772158	0.67426	0.050135	0	0.0126635	0.123896	0	0.277608	0	0.00236316	0.0188751	0.0214377	0	0.0270487	0.0664596	0.0737327	0.0852401	0.131658	0.0243543	0	0.0845282	0	0	0	820.782	1607.32	2428.1
TCGA-B0-5712-01A	0.00467351	0.0152141	0.0227707	0	0.109102	0.0121607	0.0233442	0.0114516	0.00297379	0.00109608	0.797213	0.0026736	0	0.00661332	0.358584	0	0.223742	0.000132631	0.0746046	0.0271645	0	0	0.0467602	0.0172649	0	0.0779783	0.160326	0	0	0.00063115	0	0	0.00352421	-118.538	706.91	588.372
TCGA-B0-5713-01A	0.00692355	0.0198908	0.0345045	0	0.144204	0.0165182	0.0153991	0.0119148	0.00691553	0.0224681	0.721262	0.000442534	0	0.0019386	0.210296	0	0.121249	0	0.0184925	0.00775495	0.000446372	0.0662464	0.0316985	0.0695919	0	0.242786	0.148728	0.00259584	0	0.0777336	0	0	0	525.293	1348.2	1873.49
TCGA-B0-5812-01A	0.0102503	0.0323608	0.0607673	0	0.118575	0.0166965	0.0324771	0.013161	0.0285235	0.0571534	0.630035	0.0433309	0	0.00899656	0.172181	0	0.233272	0.00271951	0	0.0299048	0.00535239	0.0529816	0	0.0702102	0	0.120256	0.179329	0.0448507	0	0.0341747	0	0	0.00244053	1203.22	1588.74	2791.96
TCGA-B2-3923-01A	0.0465405	0.00207552	0.0211287	0	0.0151449	0.00716949	0	0	0.00525577	0	0.902685	0.00782993	0	0.000245617	0	0	0.174556	0	0.00286129	0	0	0.0284833	0.0283927	0.0999622	0	0.0786381	0.388151	0.0333845	0	0.157495	0	0	0	-701.283	-44.7085	-745.992
TCGA-B2-3923-01B	0.0854596	0.00602799	0.0266644	0	0.022546	0.0135197	0	0	0.0234217	0.0101358	0.812225	0.113382	0	0	0	0	0.432808	0	0	0	0	0	0.0584957	0.0113015	0	0.0201923	0.2783	0	0.00917597	0.0509544	0	0.004847	0.0205431	348.942	-151.349	197.593
TCGA-B2-3924-01A	0.00890317	0.0200271	0.0522043	0	0.0537057	0.00310873	0	0.076499	0.0155799	0.0124313	0.757541	0.0052999	0	0.0124476	0.452694	0	0	0.0335246	0.0464675	0.0240325	0.0717761	0	0.0180025	0.0648411	0	0.096871	0.154438	0	0.000219877	0.0193854	0	0	0	694.284	2630.8	3325.08
TCGA-B2-3924-01B	0.0172011	0.0129066	0.0391462	0	0.0929634	0.0197142	0.00528973	0.0417402	0.0300644	0.0345179	0.706456	0.011659	0	0.00785641	0.11147	0	0.269509	0.021452	0.0103642	0.00448849	0.087543	0	0.0190887	0	0	0.1542	0.240777	0.00122909	0.00112858	0.0592112	0	0	2.28058e-05	731.319	1734.74	2466.06
TCGA-B2-4098-01A	0.00935817	0.0318498	0.0454694	0.00376745	0.0488297	0.00520869	0.0343684	0.0022661	0.00864881	0.000219011	0.810014	0	0.0342661	0.0511949	0.0498115	0	0.0622989	0.0396856	0.0182966	0.0284936	0.00590474	0	0.00286764	0	0.260138	0.0389765	0.316457	0.00496695	0	0.0244233	0	0	0.0622184	21.7829	1698.15	1719.93
TCGA-B2-4099-01A	0.0129399	0.0349111	0.113231	0	0.0932141	0.0214434	0	0.00684616	0.0180309	0.0108505	0.688533	0.0128013	0	0.00227996	0.0600176	0	0.138634	0.00325295	0.0146543	0.0142019	0.0226389	0.0142199	0.033824	0.12705	0	0.134942	0.328363	0.0252369	0	0.0609786	0	0	0.00690443	529.702	2140.08	2669.78
TCGA-B2-4101-01A	0.0160334	0.0211876	0.086798	0	0.106427	0.0177129	0.0392946	0.0339044	0.0256563	0.0232318	0.629754	0.0330844	0	0.00823886	0.269661	0	0.178308	0.00322903	0	0.0112755	0.0123309	0.0228739	0.0226119	0.0607923	0	0.0993021	0.136518	0.0478452	0	0.0939283	0	0	0	869.141	2253.19	3122.33
TCGA-B2-4102-01A	0.0137231	0.0343098	0.089153	0	0.118897	0.0263918	0.00477675	0.00424929	0.0282301	0.0338842	0.646385	0.0440932	0	0.0107942	0.0523005	0	0.239104	0	0	0.0104953	0	0	0.0307306	0.0372962	0	0.141676	0.316551	0.0083315	0	0.0853167	0	0	0.0233108	709.831	2077.33	2787.16
TCGA-B2-5633-01A	0.00888752	0.0144988	0.079602	0	0.0499156	0.0110982	0	0.0129003	0.0178065	0.041175	0.764116	0.000969033	0	0	0.112601	0	0.12542	0.0144692	0.0046431	0.00183088	0.0862646	0	0.0117981	0.0456304	0.0681069	0.103738	0.320599	0.0114726	0	0.0881177	0	0	0.0043399	1003.26	1847.77	2851.03
TCGA-B2-5633-01B	0.021742	0.0121981	0.0827846	0	0.0493936	0.0254795	0	0.0115015	0.0371842	0.0560535	0.703663	0.000512616	0.00925877	0	0.00886465	0	0.315826	0.0011677	0	0	0	0.0209678	0.00770461	0.0190564	0	0.0568654	0.433212	0.0270475	0	0.0995161	0	0	0	1262.15	1838.08	3100.23
TCGA-B2-5635-01A	0.00608059	0.0200601	0.0659255	0	0.0718898	0.00813867	0	0.0411209	0.013682	0.024636	0.748466	0.00382011	0	0	0.270245	0	0.124322	0.00364622	0.0366156	0.00725216	0.015867	0	0.0200611	0.155052	0	0.0709152	0.253426	0	0.000137704	0.03864	0	0	0	657.602	2122.51	2780.11
TCGA-B2-5635-01B	0.0173184	0.0131664	0.0608385	0	0.0837601	0.0164382	0.00259563	0.0441247	0.0308664	0.0520016	0.67889	0.00560647	0	0.00861723	0.153823	0	0.260034	0.00340131	0	0	0.00687966	0	0.0411289	0.111042	0	0.055747	0.267387	0	0.00513015	0.0753592	0	0	0.00584274	809.981	2095.61	2905.59
TCGA-B2-5636-01A	0.0144638	0.0193622	0.0796821	0	0.138547	0.0121585	0.0500164	0	0.021825	0.0974809	0.566464	0.0818782	0	0.00414575	0.0391341	0	0.12903	0	0.00448864	0.0130811	0	0	0.0514271	0.139406	0	0.0586309	0.286564	0.00313827	0	0.177335	0	0	0.0117407	851.285	915.358	1766.64
TCGA-B2-5639-01A	0.0114871	0.0192165	0.0934812	0	0.101126	0.0206757	0	0.00390145	0.0189991	0.0118281	0.719285	0.0557553	0	0.0546348	0.0649393	0	0.167772	0	0.0258289	0.101256	0.0212889	0	0.0307301	0.0884919	0	0.0705387	0.188394	0.0827435	0	0.0368273	0	0	0.0107983	400.394	1781.76	2182.16
TCGA-B2-5641-01A	0.00904583	0.0321019	0.0944931	0	0.110938	0.00536414	0	0.109323	0.0149837	0.0269458	0.596804	0.0293349	0	0.00419145	0.439558	0	0	0	0.0380126	0.0657315	0.0699076	0	0.0326603	0.0583165	0.00128951	0.0620854	0.165197	1.32643e-05	0	0.0304698	0	0	0.0032318	773.7	2469.59	3243.29
TCGA-B2-A4SR-01A	0.01121	0.0192283	0.0762015	0	0.127836	0.0310573	0.00146792	0.0155689	0.0345378	0.0291162	0.653776	0.0395197	0	0.00657028	0.177153	0	0.171472	0	0.00813644	0.0255594	0.00205504	0.0331399	0.00408786	0.0143745	0.0185221	0.140287	0.184478	0.104629	0	0.0700156	0	0	0	664.285	1516.47	2180.75
TCGA-B4-5377-01A	0.00484367	0.0303092	0.0593556	0	0.203898	0.0148365	0.0258642	0.0293236	0.00481366	0	0.626755	0.0230488	0	0.00350886	0.256173	0	0.232801	0	0	0.00490237	0	0	0.0319512	0.059133	0	0.112295	0.244334	0.0116463	0	0.0106793	0	0.00416845	0.00535896	527.695	1529.32	2057.02
TCGA-B4-5378-01A	0.0135379	0.0100073	0.0622984	0	0.0519316	0.0205046	0	0.00646248	0.032033	0.0486757	0.754549	0.0717288	0	0.00997043	0.140968	0	0.0845164	0.00730988	0	0.0106272	0	0.105382	0.0295605	0.0519487	0	0.0243874	0.209036	0	0.00178103	0.222895	0	0	0.029888	395.814	524.876	920.691
TCGA-B4-5832-01A	0.0167214	0	0.100482	0	0.138972	0.00700948	0	0.00719422	0.0217641	0.0167733	0.691083	0.0347863	0	0.000714058	0	0	0.417589	0.0325611	0	0	0.0362982	0	0	0.0200119	0	0.0911541	0.265189	0	0	0.0460006	0	0.0464694	0.0092264	1208.33	1426.89	2635.22
TCGA-B4-5834-01A	0.00655781	0.0135043	0.0521917	0	0.17611	0.0202271	0.0209965	0.00220139	0.0163004	0.0304957	0.661415	0.0588527	0	0.00363591	0.141262	0	0.122175	0.0328758	0	0	0.000939337	0.0655374	0	0.0460793	0	0.195056	0.226636	0.0164867	0	0.0904636	0	0	0	898.537	1115.41	2013.94
TCGA-B4-5835-01A	0.00196431	0.0151559	0.0865197	0	0.0843787	0.0216372	0	0.0039031	0.00412123	0	0.78232	0.028599	0	0	0.134468	0	0.165672	0.000828304	0.0182808	0.0380283	0	0	0.0108116	0.0753663	0.0766623	0.0645149	0.329157	0.0110588	0.0146653	0.0282569	0	0	0.00363138	-225.747	1164.42	938.676
TCGA-B4-5836-01A	0.00888979	0.0290439	0.0899599	0	0.176372	0.0199271	0.0195967	0.0112926	0.0169963	0.0150675	0.612854	0.0401079	0	0.00663326	0.187015	0	0.126268	0.042388	0	0	0.00626591	0.102648	0	0.0675358	0	0.131576	0.194722	0	0	0.0675125	0	0	0.027328	1011.73	1601.73	2613.46
TCGA-B4-5838-01A	0.000866905	0.0173524	0.0524697	0	0.17135	0.0120463	0.0630617	0.00542792	0.00482003	0	0.672605	0.0503367	0	0.00399876	0.204591	0	0.15722	0.0105992	0.00334122	0.0178109	0.0215789	0	0	0.010476	0.0657732	0.137398	0.22676	0.030892	0	0.0499586	0	0	0.00926545	826.978	770.158	1597.14
TCGA-B4-5843-01A	0.00842621	0.0185881	0.0479585	0	0.11443	0.0118623	0.0531064	0	0.00937696	0.0296009	0.70665	0.00392106	0	0	0.0632233	0	0.213607	0	0	0	0	0.0539856	0	0.0364883	0	0.0413704	0.455645	0.0220678	0	0.108933	0	0.000758758	0	780.558	664.253	1444.81
TCGA-B4-5844-01A	0.00524007	0.0144561	0.0424993	0	0.197062	0.0180836	0.0249532	0	0.0106487	0.0181475	0.66891	0.0575193	0	0.00796216	0.0607802	0	0.0945569	0.00249206	0	0.00980797	0	0.115052	0	0.177795	0.203867	0.0815206	0.0797528	0	0	0.108894	0	0	0	703.068	990.818	1693.89
TCGA-B8-4143-01A	0.00763159	0.0447245	0.0554876	0	0.0726909	0.00026762	0	0.118413	0.025232	0.00563868	0.669914	0.0147967	0	0.065167	0.397698	0	0.00568443	0.123618	0.013885	0.0452038	0	0.00129489	0	0.0208698	0.0274978	0.100654	0.177408	0	0	0.00288442	0	0	0.00333848	748.07	2453.6	3201.67
TCGA-B8-4146-01B	0.0136567	0.00412193	0.0631502	0	0.169767	0.0131362	0	0.0290949	0.0277937	0.032675	0.646604	0.0076263	0	0.00028669	0.0904834	0	0.307552	0.0532668	0	0	0.0715577	0	0.027297	0	0.00630909	0.105619	0.265235	0	0.0139021	0.0504458	0	0	0.000419696	609.701	1603.78	2213.48
TCGA-B8-4148-01A	0.0193907	0.0311605	0.0647004	7.48609e-05	0.120113	0.0164715	0	0.146004	0.0163162	0.0287302	0.557039	0.0237206	0	0.0086226	0.526621	0	0	0	0.0601961	0.0120506	0.0174174	0	0.0654901	0.0638324	0	0.0859897	0.126896	0.00565216	0	0.00351157	0	0	0	541.213	2464.06	3005.28
TCGA-B8-4151-01A	0.00395075	0.0159909	0.0434616	0	0.093207	0.0158669	0.0278353	0	0.00516935	0.00217847	0.79234	0.00606583	0	0.00313128	0.106245	0	0.134595	0.00240749	0	0.0141954	0.011549	0.0405302	0	0.127055	0	0.129333	0.337295	0	0.00162774	0.0734809	0	0	0.0124885	158.973	829.891	988.864
TCGA-B8-4153-01B	0.00528393	0.0124397	0.0317998	0	0.0667316	0.0117094	0	0.00471939	0.0103355	0.0149097	0.842071	0	0	0.00241593	0.251142	0	0.180706	0.02178	0.00531247	0.00444063	0	0.0586105	0.0395067	0.0679757	0	0.0528093	0.241137	0	0.00209179	0.0709656	0	0	0.00110676	288.498	1136.73	1425.23
TCGA-B8-4154-01A	0.00460489	0.0223803	0.0708569	0	0.130196	0.0153917	0.0225072	0.0223551	0.00425705	0	0.707451	0.0100953	0	0.00167512	0.316663	0	0.0130051	0.015396	0.00243707	0	0.00416742	0.0272453	0.0296394	0.0409419	0	0.155486	0.279399	0.0373193	0	0.0569162	0	0	0.00961341	616.237	1909.4	2525.64
TCGA-B8-4619-01A	0.0337386	0.00314003	0.0176725	0.002402	0.0192664	0.00732072	0	0	0.00593378	0.00221447	0.908312	0.363054	0	0.0465177	0.00806999	0	0.162771	0	0	0.0179015	0.0376245	0	0	0.0232004	0.0337362	0.0419211	0.139356	0	0.00240398	0.123444	0	0	0	-254.625	39.5598	-215.065
TCGA-B8-4620-01A	0.00619346	0.0431444	0.0775924	0	0.070628	0.007409	0	0.00204111	0.0224299	0.000254813	0.770307	0.0284022	0	0.00255604	0	0	0.244805	0.0108677	0	0.0362374	0.0161997	0.033953	0	0.0893369	0.119945	0.0203295	0.207434	0	0.0754721	0.0130447	0	0	0.101417	1232.51	1818.41	3050.92
TCGA-B8-4621-01A	0.00577504	0.0242794	0.0576598	0	0.0608783	0.00839588	0.0453596	0.00664071	0.00525779	0.00862182	0.777132	0.0306498	0	0	0.00610187	0	0.108613	0.00350525	0	0.00851636	0.00285174	0	0.0203785	0.102419	0.0633055	0.0344563	0.485023	0	0	0.108828	0	0	0.0253512	-259.276	1350.81	1091.54
TCGA-B8-4622-01A	0.0091384	0.0163207	0.0764562	0	0.14997	0.0160262	0.0013133	0.00610097	0.0191446	0.00696599	0.698563	0.0102761	0	0	0.0918727	0	0.197935	0.00529026	0	0.0366738	0	0.0964379	0	0.156422	0.00460311	0.0738335	0.269448	0	0	0.0489274	0	0	0.00827946	790.421	2022.49	2812.91
TCGA-B8-5158-01A	0.00352793	0.0772817	0.0883404	0	0.144889	0.0119005	0	0.0373806	0.0141468	0	0.622533	0.0546453	0	0.0101772	0.104606	0	0.24581	0	0.0123981	0.036869	0	0.0188927	0	0.0406246	0.0264753	0.149726	0.116758	0.128447	0	0.0194641	0	0	0.035106	647.743	1981.21	2628.96
TCGA-B8-5159-01A	0.00563749	0.0151814	0.0501723	0	0.155594	0.0154059	0.0452095	0.0448702	0.0025374	0.00438898	0.661003	0.0122864	0	0	0.471549	0	0.0648595	0	0.0223375	0.0480086	0	0	0.0249142	0.0223565	0.0328658	0.0908451	0.10849	0.0095767	0	0.0826832	0	0	0.00922693	476.973	1355.87	1832.84
TCGA-B8-5162-01A	0.0293747	0.0726658	0.148732	0	0.0299664	0	0	0.100486	0.0869147	0.000512312	0.531349	0	0	0.094286	0.306913	0	0.0820047	0.0195536	0.0179088	0.0195994	9.8652e-05	0	0.00510874	0.0969716	0.0373809	0.0646599	0.254257	0	0	0.00125692	0	0	0	1783.93	3151.04	4934.97
TCGA-B8-5163-01A	0.0148883	0.0687043	0.122597	0	0.0736019	0.00667787	0.0201161	0.076172	0.0535005	0.0165225	0.547219	0.0169914	0	0.00871927	0.259679	0	0.169566	0.0142925	0.01679	0.0639649	0.038527	0	0	0.0619833	0	0.0822595	0.254154	0	0	0.0130002	0	0	7.28775e-05	1859.64	2629.46	4489.1
TCGA-B8-5164-01A	0.022045	0.032542	0.112771	0	0.17832	0	0	0.217288	0.00699081	0	0.430043	0.0114969	0	0.00114394	0.548434	0	0.0340541	0.0155952	0.0437139	0.0165378	0	0	0.0408493	0.0207128	0	0.0628706	0.128622	0.0226167	0	0.046934	0	0.00139093	0.00502758	689.644	2871.41	3561.06
TCGA-B8-5165-01A	0.00998895	0.00831859	0.0629339	0	0.164856	0.0157105	0.0190112	0.0052008	0.0176677	0.0223333	0.673979	0.217237	0	0.029022	0.0671372	0	0.286719	0	0	0.00247453	0	0.009152	0	0.0107372	0.02447	0.070142	0.208998	0.00268747	0	0.0636455	0	0	0.00757861	1172.32	1168	2340.32
TCGA-B8-5545-01A	0.0115785	0.0367004	0.137134	0	0.113631	0.0146076	0.0362621	0.00916649	0.0297115	0.0346321	0.576577	0.0878776	0	0.0355604	0.112161	0	0.119785	0	0.00276995	0.0222659	0.0116437	0	0.0632793	0.0219847	0	0.0889064	0.295625	0.0261119	0	0.0980042	0	0	0.0140239	1517.76	1778.09	3295.85
TCGA-B8-5546-01A	0.00342359	0	0.0254832	0	0.130094	0.0283504	0.00830873	0	0.00107679	0	0.803263	0.0675858	0	0.00200625	0.226517	0	0.281474	0	0	0.0398745	0	0	0.030479	0.0857668	0.035164	0.00116476	0.188437	0	0.000660322	0.0404185	0	0.000451515	0	-715.778	-199.43	-915.208
TCGA-B8-5549-01A	0.00455781	0.0154426	0.0695443	0	0.142033	0.00745291	0	0.0488745	0.0153839	0.0127217	0.683989	0.0232929	0	0.0041531	0.463191	0	0.0948682	0	0.0012395	0.0114121	0.0379007	0	0.0266528	0.0590034	0.00290593	0.0806532	0.161741	0	0	0.0212044	0	0	0.0117817	633.706	1616.04	2249.75
TCGA-B8-5550-01A	0.00509173	0.0335396	0.0887786	0	0.150927	0.0310274	0	0.0173352	0.0099067	0	0.663393	0.0349797	0	0.000324329	0.162123	0	0.0628763	0.0375097	0.00697118	0.0454008	0	0.0110956	0	0.00285977	0.180713	0.075833	0.312721	0	0	0.0379198	0	0	0.0286728	1497.95	1459.27	2957.22
TCGA-B8-5551-01A	0.0326852	0.150968	0.196954	0	0	0.00574135	0	0.122133	0.0715589	0	0.419958	0	0.00736167	0.0281514	0.262461	0	0.113752	0.0302043	0.0284718	0.0419031	0	0	0.00328786	0.109324	0	0.0961384	0.230538	0.0227077	0	0.0256984	0	0	0	937.031	3190.72	4127.75
TCGA-B8-5552-01B	0.0218457	0.0383804	0.108722	0	0.110117	0.0139965	0.0530223	0.0332722	0.0280495	0.0427574	0.549837	0.0898358	0	0	0.12875	0	0.183613	0	0	0.032085	0	0	0.0139143	0.0145066	0.150071	0.0521036	0.28917	0.0212652	0	0.0189533	0.000395637	0	0.0053377	1519.95	1965.81	3485.77
TCGA-B8-5553-01A	0.00940277	0.0297666	0.114393	0	0.176592	0.0217078	0.0177246	0.050631	0.00941214	0.0184878	0.551882	0.122543	0	0.022108	0.225863	0	0.224424	0.0140047	0	0.016153	0.0167615	0	0	0.0297885	0	0.0923866	0.185212	0.0117371	0	0.0177405	0	0	0.0212772	840.665	1930.09	2770.75
TCGA-B8-A54D-01A	0.00726723	0.0119688	0.0764193	2.51885e-05	0.0531642	0.0148564	0	0.122903	0	0.00753418	0.705862	0.00747278	0	0.00369338	0.47456	0	0.0362778	0.0110181	0.0490802	0.029419	0.0348228	0	0.0717719	0.00265037	0	0.0465569	0.193688	0.00710129	0	0.0248077	0	0	0.00708024	346.564	2498.63	2845.2
TCGA-B8-A54E-01A	0.0074886	0.0037255	0.0493147	0	0.0411842	0.00258524	0	0.00308874	0.0174634	0.00103876	0.874111	0.031202	0	0.0184036	0.101452	0	0.171816	0.0114649	0	0.000722049	0	0	0.0674569	0.031835	0	0.0439917	0.375245	0.0229532	0	0.111439	0	0.0120182	0	-649.66	461.871	-187.789
TCGA-B8-A54F-01A	0.0127211	0.0363534	0.146913	0	0.0697374	0.0214354	0	0.00283215	0.0170161	0.0104571	0.682534	0.0888617	0	0.0186017	0.0698424	0	0.157175	0	0	0	0	0.00761452	0.0162464	0.21631	0	0.02163	0.36175	0	0	0.0419682	0	0	0	883.074	1501.1	2384.17
TCGA-B8-A54G-01A	0.0188096	0.04553	0.186478	0.0236392	0.09414	0	0	0.244448	0.0121812	0	0.374774	0	0	0.00266596	0.474836	0	0	0	0.03805	0.0351075	0.0891932	0	0.0386679	0.0466868	0	0.058721	0.165293	0.0417085	0	0	0.00907059	0	0	196.56	3071.39	3267.95
TCGA-B8-A54H-01A	0.00453388	0.0329049	0.0348449	0	0.170769	0.035067	0	0.0485025	0	0.0152697	0.658108	0.0253195	0	0.00667889	0.517455	0	0.00178105	0	0.0430129	0.0657393	0	0	0.068994	0.0328132	0	0.0311388	0.109432	0.0166154	0	0.0757903	0	0	0.00522998	481.834	1476.44	1958.27
TCGA-B8-A54I-01A	0.0232754	0.0247289	0.0730176	0	0.0157508	0.00782383	0	0.0076781	0.0361695	0.012962	0.798594	0.0124348	0.0360948	0.216318	0.0924328	0	0.117231	0.0826005	0	0.019432	0	0	0.0390035	0.0148006	0	0.00536081	0.189801	0.0220936	0.0118043	0.135019	0	0	0.0055733	575.319	2354.6	2929.91
TCGA-B8-A54J-01A	0.00558757	0.0512543	0.0779574	0	0.11938	0.0324065	0	0.0375351	0.0204759	0.0113462	0.644057	0.0209941	0	0.00784817	0.371164	0	0.118247	0	0.0451382	0.0234913	0	0.0610944	0	0.0934649	0	0.102953	0.128422	0	0.00172359	0.0254594	0	0	0	669.429	1650.76	2320.19
TCGA-B8-A54K-01A	0.0142461	0.00875756	0.0298918	0	0.0376737	0.0191094	0	3.24261e-05	0.0400286	0.0432455	0.807015	0.00191858	0	0.000453533	0	0	0.281609	0	0	0	0	0.172266	0	0.11285	0.095757	0.0356525	0.0359166	0.00541613	0.00365668	0.248478	0	0	0.00602575	-401.82	-179.951	-581.771
TCGA-B8-A7U6-01A	0.0105137	0.0762249	0.0391815	0	0.117367	0.026375	0.00596397	0.000805227	0.0133398	0	0.710229	0.189398	0	0.0503306	0.0733865	0	0.148299	0.0176541	0.0134866	0.0195235	0	0.0220974	0.0411313	0.059775	0.0743837	0.061013	0.15008	0	0	0	0.0746643	0	0.0047771	823.198	1415.57	2238.77
TCGA-B8-A8YJ-01A	0.0308074	0.0713348	0.10395	0	0.0730352	0.0243255	0.0637923	0.0117481	0.0707024	0	0.550304	0.115862	0	0.0411111	0.0799468	0.0147639	0.195583	0.025423	0	0	0	0.089254	0	0.0401806	0	0.0418376	0.243802	0.0055482	0	0.106688	0	0	0	1788.07	2252.24	4040.31
TCGA-BP-4158-01A	0.00551425	0.0157932	0.0348086	0	0.0846865	0.0147426	0.018964	0.00448661	0.00763094	0.0120325	0.801341	0.00369601	0.00060704	0.000265818	0.0481604	0	0.206257	0	0	0.0077653	0.0526069	0	0.110406	0.0163145	0.026863	0.105016	0.137157	0.0355596	0	0.249324	0	0	0	537.114	1089.74	1626.85
TCGA-BP-4159-01A	0.00573895	0.00648223	0.0472522	0	0.0441347	0.0100871	0	0.00184647	0.0117289	0.0425118	0.830218	0.0109113	0	0.00300642	0.0894713	0	0.173673	0	0	0.0053582	0.0522012	0.118659	0.0221883	0.116282	0	0.0957811	0.210036	0.0102435	0	0.0921877	0	0	0	1126.85	1654.88	2781.73
TCGA-BP-4160-01A	0.0102609	0.0332493	0.0956799	0	0.0700452	0	0	0.204428	0	0.0152572	0.571079	0.0202569	0	0.00368489	0.530316	0	0	0.00410382	0.0282948	0	0.0772832	0	0.0701608	0.00851146	0	0.068707	0.114481	0.0167536	0	0.055548	0	0.000103623	0.00179496	1105.28	2435.17	3540.45
TCGA-BP-4161-01A	0.0135405	0.035454	0.0650951	0	0.120454	0.015393	0.00403178	0.0571403	0.0244955	0.00961476	0.654781	0.0478122	0	0.00957702	0.29113	0	0.141362	0.00803878	0.0452978	0.0302321	0	0	0.0251964	0.0194277	0.0167579	0.0727851	0.232275	0.0184811	0	0.0359107	0	0.00102411	0.00469299	611.071	2509.93	3121
TCGA-BP-4162-01A	0.00669267	0.0175347	0.0652965	0	0.146079	0.0100725	0	0.0800808	0.0207024	0.0138619	0.639679	0.00913166	0	0.00208297	0.428009	0	0.0466459	0	0.0499737	0.00929265	0.043245	0	0.0854425	0.0300545	0.00679438	0.0742912	0.195736	0.00797355	0	0.0066122	0	0	0.0047148	622.391	2285.02	2907.42
TCGA-BP-4163-01A	0.00637091	0.0561569	0.0849042	0	0.0796182	0.0146831	0.0412018	0.00905176	0.00859915	0.0316888	0.667725	0.0408215	0	0.00591256	0.105503	0	0.183229	0	0	0.0189355	0.00752263	0	0.0163396	0.188799	0	0.0891628	0.283822	0	0	0.0599523	0	0	0	800.973	1717.82	2518.79
TCGA-BP-4164-01A	0.00557027	0.0239552	0.0354615	0	0.111422	0.0163005	0.0196855	0.00716492	0.00273065	0	0.777709	0	0	0.00432779	0.165597	0	0.216691	0	0.0405189	0.012845	0.0262458	0	0.0476103	0.0986275	0	0.112329	0.197717	0.00521532	0	0.0691658	0	0	0.00310993	-34.3129	790.88	756.567
TCGA-BP-4165-01A	0.00395678	0.0125076	0.0205064	0	0.0818112	0.0133073	0.0221386	0.0175588	0.00423101	0.0191071	0.804875	0.0156022	0	0.0125651	0.284685	0	0.117724	0	0.0248784	0.0199381	0	0.09594	0.107579	0.0418823	0.0270023	0.0917854	0.0435541	0.014386	0	0.102478	0	0	0	583.598	1697.85	2281.45
TCGA-BP-4166-01A	0.00676629	0.00802495	0.048566	0	0.0892098	0.0109483	0.00674638	0.00933416	0.0136284	0.0141716	0.792604	0.0833556	0	0.0392772	0.188182	0	0.160867	0.0263696	0	0.0141632	0	0.0404696	0.00784266	0.0134572	0.0384548	0.0706752	0.240727	0.0168827	0	0.0577506	0	0	0.00152649	1142.91	1597.71	2740.62
TCGA-BP-4167-01A	0.00507798	0.025591	0.0915729	0	0.016292	0.00400531	0	0.0708875	0.0166943	0.00452972	0.765349	0	0	0.00974756	0.339806	0	0.0737179	0.0130621	0.0286967	0.0720007	0.0349593	0	0.0318712	0.0168418	0.00281563	0.0685322	0.287855	0	0	0.0200945	0	0	0	1786.8	2844.01	4630.81
TCGA-BP-4169-01A	0.0213447	0.0647673	0.0876694	0	0.140604	0.0102985	0.0347303	0.0260198	0.0338153	0.00988454	0.570866	0.07095	0	0.00871152	0.0981691	0	0.275797	0	0	0	0	0	0.011905	0.159203	0.0109604	0.146404	0.100692	0.0378761	0	0	0.0422935	0	0.0370375	1604.78	2380.98	3985.76
TCGA-BP-4170-01A	0.00897456	0.0296511	0.0835566	0	0.130356	0.0220453	0	0.0272911	0.0126101	0.0110745	0.67444	0.0263118	0	0.0042444	0.222015	0	0.183098	0	0.0577623	0.00587261	0.0302272	0	0.0489341	0.0729069	0	0.0989859	0.210284	0.0126856	0	0.00777398	0.00358609	0	0.0153123	1087.08	1992.74	3079.82
TCGA-BP-4173-01A	0.0295171	0.0579325	0.104219	0	0.0583668	0	0	0.303681	0.0391767	0.0174003	0.389706	0.0108375	0	0.00348564	0.533099	0	0.0173895	0.023939	0.0450465	0.0477349	0.0108378	0	0.011817	0.104644	0	0.072568	0.11263	0	0	0.000892122	0	0	0.00507951	1420.21	3388.72	4808.92
TCGA-BP-4174-01A	0.00670883	0.0177797	0.088172	0	0.117954	0.0102243	0.0476444	0.0242812	0.00864918	0.00515551	0.673431	0.00835391	0	0.000411377	0.124857	0	0.148053	0.0109918	0	0.0396076	0.0152721	0	0.0228776	0.0643983	0.033473	0.0788316	0.303889	0.0231896	0	0.104032	0	0	0.0217627	431.241	1763.54	2194.78
TCGA-BP-4176-01A	0.0144665	0.0419783	0.132753	0	0.0998876	0.00777912	0.0267064	0.0173941	0.0249271	0	0.634107	0.0344018	0	0.0201314	0.0774328	0	0.227371	0.00586588	0	0.0118283	0.00407389	0	0.0239174	0.066306	0.16121	0.0290101	0.28348	0	0.0189726	0	0.00588701	0	0.0301117	1163.11	2372.76	3535.87
TCGA-BP-4177-01A	0.00946203	0.0210111	0.0379754	0	0.0548908	0.00999345	0.0130417	0.00169366	0.0222369	0.0273405	0.802355	0.138105	0	0.0184998	0.110834	0	0.253845	0	0	0.0232253	0	0	0.0491518	0.0423982	0	0.0815149	0.196156	0.0046707	0.000120116	0.0814785	0	0	0	363.741	215.268	579.009
TCGA-BP-4325-01A	0.00657783	0.0169106	0.0295108	0	0.143435	0.0133554	0	0.0547911	0.00200351	0.00709187	0.726324	0.0156009	0	0.00514982	0.522784	0	0	0	0.0360344	0.0113561	0.0286114	0	0.0333814	0.0684973	0	0.0589993	0.21293	0.00180701	0	0.00484816	0	0	0	395.999	1838.05	2234.05
TCGA-BP-4326-01A	0.0160676	0.0774134	0.0757529	0	0.083404	0.00770387	0	0.00228177	0.0211698	0	0.716207	0.0429143	0	0.00946218	0	0	0.234338	0.0211507	0	0.0859687	0.0292327	0.058647	0	0.00496599	0.163006	0.054384	0.167444	0	0.000349028	0.0972102	0	0	0.0309263	842.906	1178.18	2021.08
TCGA-BP-4327-01A	0.00424254	0.0276617	0.0393891	0	0.0737277	0.012473	0.0353742	0.00634758	0.00600476	0.0115911	0.783188	0.0200247	0	0.0187924	0.254071	0	0.0905486	0	0.0150155	0.0350272	0	0.0839985	0.042497	0.0346598	0.0123316	0.0737206	0.269646	0.00434509	0	0.0453215	0	0	0	430.449	1112.69	1543.14
TCGA-BP-4329-01A	0.00776248	0.0249399	0.0650501	0	0.110376	0.00871129	0.00546472	0.00677022	0.0131498	0.016556	0.741219	0.0170558	0	0	0.122179	0	0.194651	0	0.00856526	0.0177523	0	0.0263199	0.010837	0.103393	0.0553388	0.126715	0.232579	0.00900547	0	0.0756078	0	0	0	1128.69	1722.81	2851.5
TCGA-BP-4330-01A	0.0233895	0.0194363	0.0840126	0	0.106125	0.0119217	0.0164509	0.111434	0.0319104	0.0207557	0.574564	0.0735866	0	0.104515	0.406884	0	0.0478002	0.00405131	0.0129395	0.0445379	0	0	0.0091529	0.0348903	0	0.0997784	0.106893	0.0174428	0	0.034661	0	0	0.0028674	951.45	2567.65	3519.1
TCGA-BP-4331-01A	0.010031	0.0454915	0.09298	0	0.0969377	0.0252205	0.0081055	0.0148542	0.0223711	0.016219	0.66779	0.0187047	0	0.00847973	0.159573	0	0.18625	0	0.0184938	0.0337796	0	0	0.00193395	0.154452	0	0.0784219	0.268869	0.0156655	0	0.0484148	0	0	0.00696191	750.933	1914.95	2665.89
TCGA-BP-4332-01A	0.0102449	0.0185512	0.055441	0	0.0668309	0.0167596	0.0284782	0.00969144	0.0206891	0.0504949	0.722819	0.00810394	0	0.00293713	0.155409	0	0.0353942	0	0	0.00176556	0	0.0219446	0.0470184	0.0608741	0.0998644	0.0438024	0.401859	0.00695344	0	0.114073	0	0	0	693.812	1087.03	1780.84
TCGA-BP-4334-01A	0.00642305	0.00341281	0.0134904	0.00154654	0.00789444	0.00676258	0.00315058	0	0.000664414	0.000221339	0.956434	0	0.026816	0.0116013	0	0	0.145078	0	0.0176001	0.0511042	0.00556419	0	0.103759	0.0763608	0.0433796	0.0436726	0.265406	0.00214817	0	0.191205	0	0	0.0163064	-877.36	147.007	-730.353
TCGA-BP-4335-01A	0.0124323	0.03017	0.0327339	0	0.0436932	0.00861378	0	0.0378348	0.0227511	0.00908325	0.802688	0.134795	0	0.154797	0.258021	0	0.0768717	0.0080316	0.0712442	0.012962	0	0	0.0171931	0.00583633	0	0.134558	0.113583	0.00708337	0.000435383	0.00450634	0	0	8.24975e-05	781.728	1946.39	2728.12
TCGA-BP-4337-01A	0.00819505	0.015628	0.0308225	0	0.0596449	0.0110464	0.00187176	0.0046441	0.0160053	0.00126171	0.85088	0.0450839	0.000389681	0.0164535	0.142979	0	0.184731	0.00659348	0	0.0418132	0	0	0.00756788	0.0190786	0.0827406	0.107571	0.178118	0.00456734	0	0.162315	0	0	0	1079.89	1189	2268.89
TCGA-BP-4338-01A	0.000158422	0.0180954	0.0617894	0	0.0797125	0.00973118	0	0.00286798	0.00551362	0	0.822132	0.0168362	0	0.00489488	0.0757319	0	0.193716	0.00451894	0	0.033518	0	0	0	0	0	0.0288354	0.560418	0	0	0.0757324	0	0	0.00579803	-72.3648	1415.21	1342.84
TCGA-BP-4340-01A	0.00244903	0.0133521	0.0296864	0	0.150897	0.02408	0.0131171	0	0.00678689	0.00820703	0.751425	0.0285474	0	0.0380418	0	0	0.287933	0	0.0148196	0.00628448	0.0371048	0	0.0778903	0.0490656	0	0.106377	0.180905	0.0145143	0.0117668	0.138015	0	0	0.00873488	-114.086	657.033	542.947
TCGA-BP-4341-01A	0.00315849	0.0118838	0.0117517	0	0.0973406	0.0114077	0.0166024	0	0.00494517	0.00429502	0.838615	0.0167609	0	0.00289105	0.0786887	0	0.27732	0	0	0.00734067	0	0.0670794	0.0313726	0.101014	0.0198364	0.0520962	0.15483	0.00137805	0	0.176713	0	0	0.0126788	151.226	891.421	1042.65
TCGA-BP-4342-01A	0.0122264	0.0346852	0.0894083	0	0.0595409	0.0232307	0.0117294	0.00465475	0.02441	0.0103332	0.729781	0.0470691	0	0	0.1192	0	0.324074	0	0.0189396	0.0315675	0	0.0329234	0.00568986	0.0948829	0	0.0702005	0.217994	0.010442	0	0.0270167	0	0	0	890.008	1380.97	2270.98
TCGA-BP-4343-01A	0.0143696	0.0200132	0.143679	0	0.134646	0.0114246	0	0.0232869	0.0227524	0	0.629829	0.0392478	0	0.00415711	0.0921848	0	0.190193	0.0174229	0	0.00335865	0.124375	0	0	0.0117058	0.0350038	0.157092	0.263412	0.00595615	0	0.053349	0	0	0.00254164	1717.81	2320.64	4038.46
TCGA-BP-4344-01A	0.0131184	0.0254584	0.0839387	0	0.0866179	0.0175358	0.00667372	0	0.025223	0.067432	0.674002	0.0418386	0	0.00493932	0.0424311	0	0.177438	0	0.00137049	0	0	0	0.0453189	0.209304	0	0.0890834	0.274046	0.0387506	0	0	0.0754804	0	0	1309.48	1490.64	2800.12
TCGA-BP-4345-01A	0.0130471	0.0558228	0.0597931	0	0.014676	0.0122128	0.00493221	0.0143216	0.046814	0.0366259	0.741754	0.0125411	0	0.00341442	0.0559605	0	0.150398	0	0.0302304	0.0374598	0.011294	0	0.0236405	0	0.383187	0.0545018	0.192866	0	0	0.0445071	0	0	0	1931.86	2192.78	4124.65
TCGA-BP-4346-01A	0.0179972	0.0324258	0.0537566	0	0.114592	0.00165847	0	0.212938	0.0122844	0.0152741	0.539074	0	0	0.0101302	0.596602	0	0	0	0.073261	0.0531193	0	0	0.0523087	0.0490718	0	0.0682688	0.0910257	0.00350948	0	0.00270294	0	0	0	799.11	2911.93	3711.04
TCGA-BP-4347-01A	0.00708477	0.00873943	0.0392182	0	0.0894957	0.0164415	0.0311255	0.007369	0.0108855	0.0260635	0.763577	0.0132981	0	0.00428476	0.228798	0	0.228079	0.00929206	0.00877617	0.0212436	0	0.0314936	0.0094512	0.0657835	0	0.0915185	0.218752	0.0147047	0	0.0545247	0	0	0	611.512	1145.1	1756.61
TCGA-BP-4349-01A	0.00527995	0.0170494	0.0388334	0	0.0725111	0.0163297	0.0198145	0.00366701	0.01006	0.0195509	0.796904	0.0192294	0	0.00291056	0.20701	0	0.252726	0	0.0106958	0	0	0.100293	0	0.05008	0	0.116509	0.206063	0	0	0.0344832	0	0	0	626.533	1141.93	1768.47
TCGA-BP-4351-01A	0.00479263	0.00580976	0.0440304	0	0.131984	0.0191823	0.0170903	0.00568407	0.00725265	0.00313339	0.761041	0.00592861	0	0.00483319	0.187112	0	0.23511	0	0.0189475	0.00882796	0	0.10678	0.0141375	0.0684062	0.0134762	0.0675493	0.237609	0	0	0.0312829	0	0	0	527.088	1174.08	1701.17
TCGA-BP-4352-01A	0.00275713	0.0181023	0.00721746	0.0463191	0	0.0100733	0	0.00236231	0.00937527	0	0.903793	0	0	0.0317899	0.0601003	0	0.273301	0	0	0.0901983	0	0	0.0690374	0.0380125	0	0.139007	0.24801	0	0	0.0505438	0	0	0	-565.013	220.755	-344.258
TCGA-BP-4353-01A	0.00928009	0.027861	0.1541	0	0.0985302	0.0155538	0	0.0390124	0.0213508	0.0389124	0.595399	0.00346287	0	0.000318911	0.197406	0	0.0911752	0.0450672	0	0	0.0532326	0	0	0.0183413	0.0276539	0.0701207	0.452582	0	0	0.0406392	0	0	0	1259.11	2206.93	3466.05
TCGA-BP-4354-01A	0.0167759	0.234511	0.284506	0	0.103943	0.00733917	0	0.0191066	0.0307869	0	0.303032	0.00675099	0	0.00825689	0.00579657	0	0.116094	0.0140863	0	0.0153665	0.0608812	0	0.0124697	0.0707806	0	0.0726802	0.480712	0	0	0.0321544	0	0	0.103971	1530.74	2932.71	4463.45
TCGA-BP-4355-01A	0.00883936	0.0141054	0.0470711	0	0.0533639	0.0151672	0.0266814	0	0.0212	0.0483276	0.765244	0	0.0574244	0.0205537	0.0647954	0	0.161043	0	0	0.0188495	0	0	0.0288831	0.118797	0	0.0543143	0.356347	0.0010344	0.000845263	0.117113	0	0	0	968.74	827.529	1796.27
TCGA-BP-4756-01A	0.00431699	0.00558577	0.0300347	0	0.108439	0.0114241	0	0.00837932	0.00484113	0	0.826979	0.0128221	0.0122391	0.00810752	0.256592	0	0.0799947	0	0.033629	0.0264247	0	0	0.0570022	0.00877021	0.091745	0.102676	0.216329	0.0907688	0	0	0.00289963	0	0	-681.001	856.344	175.344
TCGA-BP-4758-01A	0.00601456	0.00996341	0.0312348	0	0.0432568	0.00364085	0	0.0823034	0.00943305	0.02024	0.793913	0.0151827	0	0.00895435	0.552507	0	0	0.0109858	0.0605888	0.0795662	0.0393457	0	0.0316773	0.00449255	0	0.0752991	0.103723	0.00226223	0.00372359	0.011692	0	0	0	678.595	2282.21	2960.81
TCGA-BP-4759-01A	0.0050564	0.0138404	0.0264299	0	0.0498602	0.00797456	0.00632397	0.0110179	0.00737713	0.0132881	0.858831	0.0150852	0	0	0.26854	0	0.166945	0	0	0.0137013	0	0.073724	0.0269801	0.0325508	0.0447979	0.0878907	0.19473	0.00087504	0.00468199	0.0694972	0	0	0	657.588	1314.75	1972.34
TCGA-BP-4760-01A	0.0115941	0.021244	0.0483478	0	0.0531696	0.0125607	0	0	0.0345921	0.0343686	0.784123	0.068226	0	0.00438473	0.0201373	0	0.0808725	0	0	0	0	0.00330238	0.00990779	0	0.561552	0.033558	0.138467	0	0	0.0795924	0	0	0	475.005	505.915	980.919
TCGA-BP-4761-01A	0.00331708	0.0379825	0.0329307	0	0.0419223	0.00859201	0	0.0313501	0.0165483	0	0.827357	0	0	0.109751	0.402128	0	0	0.0198456	0.0410334	0.114904	0	0	0.0442749	0.020153	0.0363043	0.0845152	0.104205	0.00106052	0	0.021825	0	0	0	-237.474	1468.39	1230.92
TCGA-BP-4762-01A	0.0157175	0.0266862	0.0946922	0	0.113552	0.024052	0.00583108	0.0215952	0.029432	0.0478165	0.620625	0.0841789	0	0.0285632	0.14638	0	0.121114	0.00227846	0	0.0268398	0.0306321	0	0.0268854	0.0679379	0	0.0517775	0.246144	0.0740864	0	0.0923485	0	0	0.000834144	1621.77	1913.42	3535.2
TCGA-BP-4763-01A	0.00894573	0.0145058	0.0766157	0	0.0925152	0.0132912	0	0.00931671	0.0235107	0.0421781	0.719121	0.0296007	0	0	0.170379	0	0.186198	0.0274936	0.0219083	0	0.0198993	0.0539507	0	0.04214	0.00784057	0.166737	0.206581	0.0155979	0	0.0516732	0	0	0	969.117	1138.52	2107.64
TCGA-BP-4765-01A	0.00805988	0.0300925	0.0491605	0	0.138682	0.0206935	0.0141438	0	0.0140372	0.0190662	0.706065	0.009743	0.00170723	0.00811657	0.0366234	0	0.158481	0.00397801	0	0	0	0.206394	0.0219914	0.11406	0	0.0465055	0.306724	0.00230704	0	0.0817382	0	0	0.00163095	803.792	1071.55	1875.34
TCGA-BP-4766-01A	0.00509511	0.0194485	0.0399603	0	0.146293	0.022371	0.0182589	0	0.00384098	0.0166372	0.728095	0.0268042	0	0.00948308	0.0242863	0	0.117723	0	0	0.000902287	0	0.0593804	0.0464169	0.219446	0.0928328	0.0198455	0.310368	0	0	0	0.0418332	0	0.0306788	523.416	1142.83	1666.24
TCGA-BP-4768-01A	0.00350603	0.0147709	0.0382072	0	0.108744	0.0150001	0.0122607	0.00799587	0.00201254	0	0.797503	0	0.00779631	0.00705686	0.25162	0	0	0.00254692	0.0307104	0.0666233	0	0	0.0576426	0.0495935	0.195564	0.0182394	0.274006	0	0	0.0350045	0	0	0.0035965	-14.273	683.765	669.492
TCGA-BP-4769-01A	0.016678	0.0468606	0.0619347	0	0.036801	0.0166095	0	0	0.0466996	0.0644766	0.70994	0.0996407	0	0	0.0331459	0	0.232906	0	0	0	0	0.013297	0.0218592	0.024938	0.00352411	0.143914	0.182855	0	0.106465	0.137456	0	0	0	768.097	83.9455	852.043
TCGA-BP-4770-01A	0.00492678	0.0597876	0.0884813	0	0.0257519	0.0152495	0.00923309	0.0250748	0.0225526	0.0111361	0.737806	0.0104382	0	0.000266481	0.213103	0	0.0829093	0.027586	0	0.0119387	0	0	0.000966591	0	0.261098	0.0330615	0.320918	0	0	0.037714	0	0	0	1777.58	1282.2	3059.78
TCGA-BP-4771-01A	0.0116284	0.0267995	0.0546007	0	0.0388348	0	0	0.233557	0.0130835	0.021451	0.600046	0.00904849	0	0.0034817	0.585094	0	0.0071064	0	0.0424601	0.0668628	0	0	0.0877948	0.0458541	0	0.0682615	0.0747314	0.00509928	0	0.00420577	0	0	0	1139.1	3197.26	4336.36
TCGA-BP-4774-01A	0.00617726	0.0164352	0.0219844	0	0.109096	0.0115863	0.0218941	0.00887123	0.00887331	0.0119464	0.783136	0.051761	0	0.00581692	0.180105	0	0.175713	0	0.0235008	0.0108249	0	0	0.0950789	0.0515977	0	0.0927192	0.137577	0.0104222	0	0	0.164884	0	0	578.341	1148.84	1727.18
TCGA-BP-4775-01A	0.00805585	0.011718	0.0412976	0	0.158185	0.0170317	0.0177027	0.00388723	0.0132595	0.00267575	0.726186	0.0662376	0	0.00369353	0.0778795	0	0.312943	0	0.0116496	0	0.0313246	0	0.0486763	0.0959601	0	0.100348	0.165499	0.0447701	0	0	0.0200414	0	0.0209766	391.753	1413.21	1804.96
TCGA-BP-4776-01A	0.00845809	0.0236649	0.0211227	0	0.0569851	0.0132417	0	0.00857181	0.0197836	0.0137858	0.834386	0.0428011	0	0.124772	0.277844	0	0.00331374	0	0.101252	0.024325	0	0	0.112503	0.0129166	0	0.0988293	0.123317	0	0	0	0.0781256	0	0	609.973	1487.89	2097.86
TCGA-BP-4777-01A	0.0123538	0.0160824	0.0818355	0	0.0601686	0.00571019	0	0.108532	0.0186495	0.0114522	0.685215	0.0475761	0	0.0138657	0.428575	0	0.030556	0.031068	0.0679297	0.0235049	0.0413697	0	0.0330272	0.0161668	0.0182752	0.0480742	0.183575	0.008013	0	0.00541367	0	0	0.00301022	975.517	2779.54	3755.05
TCGA-BP-4781-01A	0.00830226	0.0347012	0.0705727	0	0.0989676	0.0106943	0	0.00453904	0.0168624	0.0120384	0.743322	0.0166886	0	0.000558314	0.0492962	0	0.0746936	0	0.0112261	0.0224296	0.0167786	0	0.0352626	0.0739026	0.158048	0.0725695	0.337925	0	0.001573	0	0.116903	0	0.0121461	856.256	1294.78	2151.03
TCGA-BP-4782-01A	0.00645254	0.0218394	0.0761645	0	0.105022	0.012678	0.00627113	0.0302764	0.0187485	0.0189126	0.703635	0.00284999	0	0.00394477	0.266186	0	0.0845345	0.0147698	0.0133846	0.0334929	0.0149105	0	0.0365721	0.0256903	0.06235	0.0864125	0.283332	0.00913615	0	0.0595428	0	0	0.00289189	831.048	1902.52	2733.57
TCGA-BP-4784-01A	0.0165661	0.00367296	0.0806244	0	0.0315301	0.0174841	0	0.000618553	0.0327376	0.10337	0.713396	0.0667798	0	0.0351622	0	0	0.188606	0	0	0.0138608	0	0.00774898	0.0338548	0	0.16001	0.0449971	0.306367	0	0.0468509	0.0957613	0	0	0	719.543	663.041	1382.58
TCGA-BP-4787-01A	0.00838065	0.0470269	0.137755	0	0.0406585	0.0184379	0	0.0159648	0.0129045	0	0.718872	0.0132682	0	0.000991728	0.0524873	0	0.173129	0	0	0.0151429	0.0123118	0	0.0574852	0.0982776	0	0.0759197	0.390265	0.00303409	0	0.0594592	0	0	0.0482287	1545.53	2106.99	3652.52
TCGA-BP-4789-01A	0.0114153	0.0105616	0.0375105	0	0.141468	0.0168572	0.027346	0.0019311	0.0177156	0.0442075	0.690987	0.0371776	0	0	0.142624	0	0.189761	0	0	0.0112733	0	0.0807689	0.0311809	0.0231435	0.00121411	0.09003	0.210608	0.0271822	0	0.1468	0	0	0.00823694	1004.11	792.808	1796.92
TCGA-BP-4790-01A	0.0186108	0.0218777	0.138085	0	0.061077	0.0117818	0.013589	0.0961588	0.0689817	0.0554209	0.514417	0.0334367	0	0.00239806	0.26035	0	0.22006	0.0104915	0.0126732	0.0298907	0	0	0.0412555	0.0186054	0.0757882	0.088643	0.123326	0.0276516	0	0.0554298	0	0	0	1386.68	2164.93	3551.61
TCGA-BP-4795-01A	0.0239429	0.0238311	0.0816102	0	0.0527631	0.0139113	0	0.0173357	0.0539563	0.0619097	0.67074	0.0819359	0	0.0158151	0.106368	0	0.217207	0.0071225	0	0.0391751	0	0	0.054911	0.0555817	0	0.0254245	0.180636	0.0827604	1.27338e-05	0.128469	0	0	0.00458121	1439.16	1621.89	3061.05
TCGA-BP-4797-01A	0.00254369	0.0185339	0.0520073	0	0.131593	0.00758531	0.0495979	0.021051	0.00635419	0	0.710734	0.0246928	0	0.00409731	0.238561	0	0.180978	0	0.0117808	0.0212388	0.00419753	0	0.0390581	0.0667913	0.0407236	0.0639713	0.245584	0.00540998	0	0.0307513	0	0	0.0221637	1032.42	1969.67	3002.08
TCGA-BP-4798-01A	0.0179417	0.0447017	0.117434	0	0.0262559	0	0	0.231187	0.00679538	0.017372	0.538312	0	0	0.0532271	0.475185	0	0	0.00137677	0.0256803	0.0583739	0.00818692	0	0.0284317	0.0992204	0	0.0931164	0.144774	0	0	0.0123884	0	0	3.87411e-05	1355.95	3150.87	4506.82
TCGA-BP-4799-01A	0.00381557	0.050435	0.0398659	0	0.01482	0.00153852	0	0.028911	0.0119451	0	0.848669	0.0265179	0	0.0491005	0.33881	0	0.074235	0.0571645	0.0385578	0.0113713	0.0986422	0	0	0	0.0960011	0.0467706	0.139073	0	0	0	0.0237567	0	0	1003.62	1956.35	2959.96
TCGA-BP-4801-01A	0.0113521	0.0264231	0.146156	0	0.0994099	0.0126121	0	0.0190136	0.0220611	0.0210678	0.641904	0.0175568	0	0	0.115613	0	0.0958062	0	0	0.0187453	0	0.00216222	0.0183428	0.021045	0.0780158	0.06923	0.491345	0.021937	0	0.0455318	0	0	0.00466872	1508.89	1982.59	3491.48
TCGA-BP-4803-01A	0.00638411	0.0268548	0.0502451	0	0.0932685	0.00872903	0.0159794	0.00833552	0.0162164	0.0147239	0.759263	0.0298747	0	0.00288518	0.181539	0	0.141913	0	0.00861052	0.0142889	0	0.0462364	0.0236314	0.0497433	0.0655864	0.0949252	0.312313	0.0172547	0	0.0111982	0	0	0	887.432	1269.69	2157.12
TCGA-BP-4804-01A	0.0122519	0.0300994	0.0609626	0	0.0530111	0.00799121	0	0.080911	0.0333359	0.0254866	0.69595	0.000775199	0.00342581	0.00253825	0.339148	0	0.0372863	0.0171384	0.0193031	0.0454903	0.0477397	0	0.0149489	0	0.151574	0.09041	0.201335	0	0	0.0288871	0	0	0	1392.33	2603.55	3995.88
TCGA-BP-4807-01A	0.00567127	0.0418767	0.0901109	0	0.0986237	0.0125206	0.0419353	0	0.00873162	0.00197034	0.69856	0.0183583	0	0.000149849	0.0515418	0	0.118067	0	0.00378958	0.000713226	0.0120064	0	0.0188463	0.0548868	0.00365559	0.0521223	0.555146	0	0.0325249	0	0.0479483	7.25711e-05	0.0301703	1264.91	1445.17	2710.08
TCGA-BP-4959-01A	0.00478575	0.027779	0.0998238	0	0.129977	0.0156708	0.0207305	0.00847817	0.0039523	0	0.688803	0.0485069	0	0.00326565	0.0925335	0	0.205467	0.0104314	0	0.00252836	0	0	0.00549251	0.0478254	0.13881	0.0212852	0.337057	0.0189377	0.0169087	0.05095	0	0	0	784.469	1893.83	2678.29
TCGA-BP-4960-01A	0.0071816	0.0356703	0.0422351	0	0.0258923	0.00815655	0	0.0106804	0.0167744	0	0.853409	0.0275657	0	0.00285869	0.184482	0	0.129708	0	0.0430408	0.0317571	0	0.0293615	0.00366665	0.12276	0.0954613	0.059882	0.176072	0	0	0	0.093383	0	0	1033.06	2060.52	3093.58
TCGA-BP-4961-01A	0.012169	0.0140798	0.0563058	0	0.12344	0.020983	0.0323927	0.00171539	0.0160647	0.0326835	0.690167	0.0139731	0	0.0031906	0.127018	0	0.244881	0.00436031	0	0	0	0.0877545	0	0.0552403	0.00488978	0.0313712	0.336541	0.00114334	0	0.0834254	0	0	0.0062113	933.993	1003.42	1937.41
TCGA-BP-4962-01A	0.00481488	0.0213495	0.0646418	0	0.0891008	0.011587	0.00834528	0.0426881	0.00335639	0	0.754116	0.0208466	0	0.0119886	0.357657	0	0.0912217	0.00605104	0.0248673	0.0319126	0.0303832	0	0.029694	0.0707126	0.00224916	0.0599336	0.196962	0.0392638	0	0.0262572	0	0	0	1437.9	2216.51	3654.42
TCGA-BP-4963-01A	0.0104907	0.0237274	0.0988056	0	0.128954	0.0149703	0	0.0141217	0.0176409	0.00921901	0.68207	0.0393657	0	0.00492675	0.139284	0	0.211577	0	0.00721194	0.0280823	0	0.0110626	0	0.10532	0.0288158	0.0916563	0.281384	0.0278327	0	0.0222443	0	0	0.00123618	789.748	2015.15	2804.9
TCGA-BP-4964-01A	0.00777315	0.0272481	0.0337722	0	0.0910346	0.0119674	0	0.0185822	0.0168287	0.0110234	0.78177	0.0212728	0	0.00391225	0.21357	0	0.186362	0	0.0122861	0.0515456	0.0090053	0	0.0354487	0.00437904	0.0351775	0.142729	0.188764	0.0465757	0	0.0489728	0	0	0	693.99	1582.14	2276.13
TCGA-BP-4965-01A	0.0095567	0.0199667	0.0722172	0	0.157785	0.0230767	0	0.00665991	0.0202553	0.020954	0.669529	0.0294883	0	0.00241193	0.0853995	0	0.251023	0	0	0.013086	0.0065268	0	0.00972898	0.0966689	0	0.0895077	0.321612	0.010541	0	0.0711865	0	0	0.012819	862.221	1208.33	2070.55
TCGA-BP-4967-01A	0.00277469	0.014855	0.0505977	0	0.0727419	0.00787976	0.0407212	0.00571726	0.00737666	0	0.797336	0.00312357	0	0.00872335	0.191066	0	0.183953	0	0.00256409	0.00500037	0.00874732	0	0.045056	0.0575255	0	0.0795421	0.327299	0	0	0.0840051	0	0	0.0033949	322.057	968.373	1290.43
TCGA-BP-4968-01A	0.00638249	0.0133795	0.0494002	0	0.0787878	0.00650004	0	0.0600794	0.00982753	0.0139393	0.761704	0.0132652	0	0.00899715	0.452751	0	0.0710805	0.00624864	0.0379323	0.0368885	0.0311926	0	0.0504528	0.0432015	0	0.0985805	0.130864	0.00868335	0	0.00986242	0	0	0	670.033	1995.43	2665.46
TCGA-BP-4969-01A	0.00140846	0.0056548	0.0168474	0	0.0916475	0.0118098	0.0148106	0	0.0010656	0.00294322	0.853813	0.0844465	0	0.0384855	0.0986332	0	0.129495	0	0.00504843	0.0400329	0	0.0293699	0.0692662	0.00994406	0.0291082	0.114915	0.233324	0.00628359	0	0.111648	0	0	0	88.7387	304.035	392.774
TCGA-BP-4970-01A	0.0154017	0.0543655	0.134043	0	0.0764626	0.0104591	0	0.05419	0.034968	0.0395136	0.580597	0.0285602	0	0.00376764	0.364109	0	0.16762	0.00929356	0	0.0121206	0	0	0	0.0194894	0	0.0947924	0.21695	0.0202065	0	0.0556165	0	0	0.00747327	1512.35	2193.22	3705.57
TCGA-BP-4971-01A	0.011637	0.0243972	0.0463198	0	0.00511651	0.0122613	0	0.00953109	0.0481104	0.0153837	0.827243	0.0175425	0	0.000439984	0.0881353	0	0.233925	0	0.0183261	0.0775799	0	0	0.0570042	0.030081	0.177412	0.0978509	0.129632	0.0253035	0	0.0467671	0	0	0	1391.19	2421.44	3812.63
TCGA-BP-4972-01A	0.01009	0.03939	0.106081	0	0.0869278	0.0133117	0	0.0131095	0.0228474	0.0125182	0.695724	0.00971598	0	0.00209767	0.0554811	0	0.138716	0	0	0	0	0	0.035574	0.030249	0.074379	0.080207	0.508835	0.00299153	0	0.0617528	0	0	0	1617.56	1910.01	3527.57
TCGA-BP-4973-01A	0.00864877	0.0252806	0.0435881	0	0.110226	0.0147954	0.00167885	0.0277854	0.0175505	0.00587809	0.744568	0.0374145	0	0.00256814	0.255932	0	0.276038	0	0.0300444	0	0	0	0	0.0920093	0	0.10733	0.173744	0	0.00490649	0.0128443	0	0	0.00716917	495.021	1764.63	2259.65
TCGA-BP-4974-01A	0.0138547	0.0204216	0.0425144	0	0.0998218	0.0173793	0.0442134	0.00579606	0.0239166	0.0508855	0.681197	0.0626326	0	0.0107988	0.140828	0	0.343054	0	0.0312934	0.00892878	0	0.0179664	0.0412924	0.0143846	0.0108476	0.0900668	0.188621	0.0149416	0	0	0.0165528	0	0.00779107	908.325	1038.17	1946.5
TCGA-BP-4975-01A	0.00889298	0.0231739	0.0496179	0	0.150286	0.0184789	0.000174714	0	0.0116431	0.00666234	0.73107	0.110434	0	0.022425	0.0904866	0	0.177956	0	0	0.000952412	0	0.00873108	0.0302638	0.0622523	0	0.0462283	0.324285	0	0	0.120859	0	0.00512646	0	1043.62	1070.24	2113.86
TCGA-BP-4976-01A	0.00440926	0.0131992	0.0362987	0	0.142259	0.0198452	0.0327691	0	0.00514941	0.0121515	0.733919	0.00358543	0	0.00311585	0.0541332	0	0.260066	0	0	0.00101859	0	0.0217881	0.0371469	0.121271	0.00808905	0.0978368	0.234296	0.0291362	0	0.113575	0	0	0.0149422	485.405	811.888	1297.29
TCGA-BP-4977-01A	0.00984995	0.0119187	0.0732317	0	0.0746963	0.014702	0.00393549	0.00727584	0.0209661	0.00934974	0.774074	0.0015278	0	0.00170257	0.12479	0	0.210564	0	0.00553653	0.054478	0.00691169	0.000603817	0	0.0945792	0.0509178	0.0858058	0.315295	0	0	0.0472876	0	0	0	473.533	1493.54	1967.07
TCGA-BP-4981-01A	0.0022443	0.0155974	0.0228438	0	0.038606	0.00803003	0.0316118	0.00675827	0.00490496	0.00708097	0.862322	0.000967908	0	0.0059607	0.277538	0	0.150348	0.00455584	0.0266792	0.056612	0	0.0118844	0.0601945	0.0409891	0.00626638	0.0932258	0.199075	0.00811835	0	0.0575842	0	0	0	165.79	1601.39	1767.18
TCGA-BP-4982-01A	0.0144263	0.0330183	0.0614352	0	0.188053	0.0192176	0	0.0135293	0.0212818	0.0148576	0.634181	0.0911182	0	0.0141442	0.15026	0	0.198383	0.00202416	0.00562148	0.0164237	0	0.0332895	0	0.0608262	0	0.0763366	0.306056	0.00168485	0	0.0393042	0	0	0.00452805	1294.07	1680.83	2974.9
TCGA-BP-4983-01A	0.00513835	0.0965559	0.0603428	0	0.0796066	0.00663968	0	0.172445	0.04495	0	0.534322	0.0101628	0	0.0091396	0.407122	0	0.0353199	0.0286576	0.032536	0.0356338	0.0937646	0	0.0165759	0	0.150968	0.0549466	0.0948119	0.0256079	0	0.00475326	0	0	0	588.528	2766.45	3354.97
TCGA-BP-4985-01A	0	0.0269849	0.0314461	0	0.0970812	0.00292688	0.0563925	0.000363651	0.010056	0	0.774749	0.0418138	0	0.00347794	0.0342389	0	0.22543	0	0.0154143	0.0391795	0.0156915	0.0160731	0.0073648	0.0183028	0.134769	0.0657941	0.19894	0	0.0825701	0	0.0869437	0	0.0139956	779.817	1416.88	2196.7
TCGA-BP-4986-01A	0.015481	0.038324	0.10266	0	0.0476939	0.0146447	0.0326789	0.00729579	0.0248635	0.0155638	0.700794	0.0263416	0	0.00678737	0.0950216	0	0.268284	0	0	0.0143238	0	0	0.0344445	0.118395	0	0.0696839	0.359837	0	0	0	0.00286235	0	0.00401958	1318.97	1704.11	3023.08
TCGA-BP-4987-01A	0.0094939	0.021566	0.0320397	0	0.159425	0.0182594	0	0.0248948	0.0149648	0.0205364	0.69882	0.0282814	0	0.00241255	0.364376	0	0.0544213	0	0.0187305	0.0307668	0	0.0524522	0.0022115	0.0975055	0	0.0736189	0.212961	0.012786	0	0.0491511	0	0	0.00032503	742.882	1438.72	2181.6
TCGA-BP-4989-01A	0.0141909	0.0119554	0.0551084	0	0.0306503	0	0	0.143617	0.00437275	0.00761907	0.732487	0.0638654	0	0.0203616	0.426595	0	0	0.0320638	0.0228456	0.0562833	0.0902163	0	0.0887372	0.00668912	0.00418781	0.0470564	0.0814568	0.0154039	0	0.0424606	0	0	0.00177709	1092.9	3105.64	4198.54
TCGA-BP-4991-01A	0.0114573	0.0158175	0.0539412	0	0.142743	0.0191956	0.0189701	0.000490224	0.0258231	0.0369474	0.674615	0.00140553	0	0.000968313	0.0787402	0	0.173503	0	0	0	0	0.0860701	0.0160112	0.048489	0	0.107991	0.370235	0.0095216	0	0.0899438	0	0	0.0171202	844.698	1365.16	2209.86
TCGA-BP-4992-01A	0.00494424	0.0148143	0.0222349	0	0.00994875	0.006597	0	0.0338706	0.0198132	0.00023183	0.887545	0.0820105	0	0.0211598	0.318128	0	0.211434	0.0083654	0.0734131	0.043759	0	0	0.05605	0.0191301	0.0106373	0.0725248	0.0539262	0.0037818	0	0.0254672	0	0	0.000212271	-0.862758	2679.5	2678.64
TCGA-BP-4993-01A	0.00463162	0.0259272	0.0590301	0	0.0934324	0.0107613	0	0.0345688	0.0224179	0.0332529	0.715978	0.0445417	0	0.00686502	0.41601	0	0.0980629	0.00608892	0.0117329	0.000723149	0.0117555	0	0.053496	0.0204677	0	0.073892	0.177958	0.0103206	0	0.0680857	0	0	0	1072.71	1540.17	2612.88
TCGA-BP-4994-01A	0.0271931	0.00865426	0.0331883	0	0.0679864	0.0104304	0	0.00789297	0.0114639	0.00149426	0.831696	0.0626717	0	0.0210997	0.228443	0	0.0797325	0	0.0233247	0.0159661	0.011759	0	0.0857403	0.0813808	0.0419871	0.0826094	0.195926	0	0	0	0.0526594	0	0.0166999	-96.6801	690.998	594.318
TCGA-BP-4995-01A	0.0214369	0.00990196	0.0353868	0	0.0951534	0.0102657	0	0.0133338	0.0136876	0.00561233	0.795222	0.0484391	0	0.0303229	0.26311	0	0.0567965	0	0.0197449	0.0189928	0.0284735	0	0.0601556	0.0516616	0.0444166	0.0857531	0.22333	0	0	0.0285434	0.0147072	0	0.0255527	181.043	1106.09	1287.14
TCGA-BP-4998-01A	0.0173405	0.0410207	0.121872	0	0.0775276	0.0217225	0	0.0370802	0.0365139	0.0381729	0.60875	0.0307827	0	0.00637032	0.207564	0	0.235215	0.00277629	0	0.00383	0	0	0.0311685	0.0261049	0	0.0966638	0.218827	0.0314675	0	0.101359	0	0	0.00787024	1399.94	2190.87	3590.81
TCGA-BP-4999-01A	0.0118211	0.0129715	0.0571784	0	0.104492	0.0161013	0.00556881	0.00134569	0.0212725	0.0282686	0.74098	0.0294595	0	0.00335055	0.0553985	0	0.261994	0	0	0	0	0.023932	0.0394548	0.0761123	0	0.0819661	0.310624	0	0.00843957	0.0916298	0	0	0.017639	1000.92	1002.79	2003.71
TCGA-BP-5000-01A	0.00405549	0.0150341	0.0369466	0	0.0368288	0.00754412	0	0.0277928	0.016665	0.0191329	0.836	0.00843467	0	0.00784929	0.311564	0	0.156369	0	0.0394677	0.061508	0.0426623	0	0.060795	0.0115898	0.0102689	0.128106	0.0710769	0.024248	0	0.0639477	0	0	0.00211377	1010.3	1975.04	2985.35
TCGA-BP-5001-01A	0.00172461	0.00784714	0.0228798	0	0.0520191	0.0162819	0.0151695	0.018714	0.00277082	0.0122071	0.850386	0.00164378	0	0.00609658	0.361712	0	0.116201	0.0191494	0.0600717	0.0641911	0	0	0.0945586	0.0171102	0	0.10132	0.110023	0.00832313	0	0.0395994	0	0	0	192.468	1443.96	1636.43
TCGA-BP-5004-01A	0.00373	0.0117915	0.0487162	0	0.139828	0.0157713	0.0267008	0.0100253	0.0112475	0	0.73219	0.0117591	0	0.000593953	0.0153758	0.00462002	0.0543637	0.0166069	0	0.0268362	0.0153761	0.0373046	0	0	0.398125	0.0561286	0.288002	0	0	0.0722514	0	0	0.00265694	692.876	1030.76	1723.63
TCGA-BP-5006-01A	0.00664989	0.0347586	0.0447781	0	0.121255	0.0166431	0.00638342	0	0.00829204	0	0.76124	0.014263	0	0	0.0807271	0	0.160214	0	0	0.0225353	0	0.104656	0.00215835	0.134231	0.00441716	0.0586446	0.302876	0.0800504	0	0	0.0263497	0	0.00887841	601.738	1330.18	1931.92
TCGA-BP-5007-01A	0.00821618	0.0138269	0.0491633	0	0.0790933	0.0161121	0.0224362	0.0259502	0.0114271	0.0161099	0.757665	0.0314088	0	0.0132706	0.259594	0	0.228274	0.00170907	0	0.0119489	0	0	0.0503493	0.0207635	0.0160323	0.107127	0.147412	0.023901	0	0.0882105	0	0	0	453.574	1496.83	1950.41
TCGA-BP-5008-01A	0.0153217	0.0426737	0.0495854	0	0.0637563	0.00938353	0.0445296	0.0448051	0.037456	0.0140247	0.678464	0.0577825	0	0.0107482	0.213544	0	0.287012	0.00191706	0	0	0.0184912	0	0.0220617	0.0293258	0.0262502	0.133169	0.142568	0.018066	0	0.0390634	0	0	0	1215.96	2047.5	3263.46
TCGA-BP-5009-01A	0.00782552	0.0219833	0.0437942	0	0.0285521	0.00588526	0	0.0374559	0.0116052	0.0133174	0.829581	0.0665671	0	0.0255907	0.315194	0	0.0449642	0	0.0382023	0.0943164	0	0	0.0112981	0.0990875	0.00972852	0.0662868	0.213358	0	0	0	0.0152558	0	0.00015011	838.319	2068.76	2907.08
TCGA-BP-5010-01A	0.0041983	0.0310523	0.0102618	0	0.0255017	0.00883864	0	0.0122489	0.0214292	0.00842753	0.878042	0.0532277	0	0.00580814	0.211331	0	0.17432	0.0357261	0.0357589	0.0490264	0.0242843	0	0	0	0.208735	0.0753043	0.124132	0	0	0	0.00168507	0	0.000661503	1326.21	1473.28	2799.49
TCGA-BP-5168-01A	0.00428785	0.0193949	0.0492612	0	0.0906014	0.014842	0.0117188	0.0111444	0.0148258	0.00853446	0.775389	0.0151349	0	4.50075e-06	0.163716	0	0.192328	0	0.00844199	0.0453359	0.0141304	0	0.0883892	0.0201755	0.0460598	0.152229	0.126056	0.022228	0	0.105771	0	0	0	423.469	1057.75	1481.22
TCGA-BP-5169-01A	0.0185495	0.0274965	0.0410916	0	0.0239147	0.00839377	0	0.0130565	0.0282975	0	0.8392	0.0377438	0	0.330075	0.158499	0	0.0633004	0.0130735	0.023347	0.0824073	0	0	0.026133	0.00108825	0.0698728	0.0430304	0.109695	0.00317153	0	0.0334689	0	0	0.00509363	757.738	2441.9	3199.64
TCGA-BP-5170-01A	0.00962859	0.0418389	0.0943408	0	0.0639812	0.00699538	0.00575449	0.00695233	0.022656	0.0312784	0.716574	0.0732219	0	0.0167238	0.0663178	0	0.26491	0	0.0155297	0.0218184	0.00846803	0	0.023045	0.00922848	0.0441185	0.0290585	0.361155	0	0.00444814	0.0391194	0.0103969	0	0.0124412	1237.98	1532.4	2770.38
TCGA-BP-5173-01A	0.0074565	0.0187396	0.0387518	0	0.0920177	0.0074493	0	0.0658606	0.0125645	0.00684957	0.75031	0.0147702	0	0.000747607	0.532479	0	0	0	0.0484889	0.0210671	0.0642653	0	0.0359542	0	0.00812683	0.0991552	0.111591	0.0170376	0.00184691	0.0444702	0	0	0	672.78	1755.37	2428.15
TCGA-BP-5174-01A	0.000212662	0.0256278	0.0267854	0	0.0601395	0.0172278	0.0302003	0.00549861	0.00091805	0.00241215	0.830978	0	0.00379257	0.00540749	0.327594	0	0.00960267	0	0.0570285	0.0401241	0	0	0.0181429	0.166468	0.0351959	0.0808754	0.226459	0	0	0.0293097	0	0	0	274.17	1046.26	1320.43
TCGA-BP-5175-01A	0.000450045	0.00737808	0.0196065	0	0.0294291	0.00375185	0.0150968	0.00787938	0.00492328	0	0.911485	0.00981737	0	0.00107539	0.265965	0	0.0192956	0	0.0509244	0.146395	0.0708804	0	0.0198998	0.00798311	0.10437	0.0541529	0.200652	0	0	0.0318009	0	0	0.0167889	454.918	1639.24	2094.16
TCGA-BP-5176-01A	0.00218986	0.0242713	0.0234587	0	0.108198	0.0105002	0.0493363	0.00191885	0.00586389	0.0121964	0.762066	0.0309446	0	0	0.188631	0	0.129091	0.0510864	0	0.0691608	0	0.0809768	0.00339246	0.0163849	0.00824893	0.121241	0.217423	0.00200918	0.00239561	0.0790149	0	0	0	592.187	1232.32	1824.51
TCGA-BP-5177-01A	0.00865757	0.0163158	0.0244131	0	0.0588392	0.0121249	0	0.0104693	0.0231435	0.0326909	0.813346	0.0331836	0	0.00464586	0.211369	0	0.153875	0	0	0.0561636	0.0178736	0.0278936	0.0520586	0.00165476	0.123874	0.135977	0.0971592	0.0044867	0	0.0797858	0	0	0	1177.78	1048.24	2226.02
TCGA-BP-5178-01A	0.0137558	0.0215294	0.0756776	0	0.0439931	0.0108551	0.00596941	0.00639461	0.0183417	0	0.803483	0.124159	0	0.0194497	0.1102	0	0.136556	0.0100172	0.00105622	0.0817415	0	0.0308109	0	0	0.150652	0.036667	0.265092	0	0	0.0274801	0	0	0.00611769	796.717	2189.26	2985.98
TCGA-BP-5180-01A	0.00336342	0.0249382	0.079598	0	0.0903457	0.00690502	0.0183685	0.0164432	0.0134757	0	0.746562	0.00193751	0	0.00129446	0.21543	0	0.188593	0.000490335	0.0208858	0.0508052	0	0	0	0.103045	0.0557498	0.0771677	0.274167	0	0	0	0.0104347	0	0	-59.6668	1923.5	1863.83
TCGA-BP-5181-01A	0.00553056	0.0200768	0.0406616	0	0.177907	0.0148175	0.0251395	0.00442058	0.0094324	0	0.702014	0.0120717	0	0	0.169417	0	0.19188	0.0187622	0	0.00236271	0	0.0253515	0.016532	0.0802596	0	0.144899	0.242778	0.00327146	0.00501602	0.0835453	0	0	0.00385398	730.296	1247.99	1978.29
TCGA-BP-5182-01A	0.00819104	0.0380146	0.120082	0	0.0735699	0.00766397	0.0299397	0.0347738	0.023319	0.0115216	0.652925	0.0114109	0	0.00257346	0.157295	0	0.151694	0.00671258	0.00452615	0.0262928	0.00466117	0	0.0175876	0.0102063	0.143466	0.0765183	0.323924	0.0365714	0	0.0265237	0	0	3.61218e-05	1722.69	2448.85	4171.54
TCGA-BP-5183-01A	0.00883734	0.0294383	0.0466318	0	0.105854	0.0315347	0	0.0425898	0.0133571	0.0090261	0.712731	0.0173135	0	0.00383152	0.404497	0	0.0363397	0	0.0631027	0.0551041	0	0	0.0414362	0.0705919	0.000708235	0.0872767	0.179383	0.0131565	0	0.027259	0	0	0	94.4475	1954.86	2049.3
TCGA-BP-5184-01A	0.00741485	0.0163235	0.0640168	0	0.152181	0.013041	0.0359214	0.015544	0.0146336	0.0156063	0.665318	0.034024	0	0	0.253572	0	0.171043	0.021994	0	0.00821722	0	0.0233462	0	0.0260919	0.0131688	0.0862515	0.311237	0.0246487	0	0.0264057	0	0	0	1094.23	1576.97	2671.21
TCGA-BP-5185-01A	0.000449163	0.00579535	0.00883764	0	0.0260861	0.00487362	0.00706212	0.00664735	0.000710348	0.00129051	0.938248	0.0381044	0	0.00755882	0.367293	0	0.0795724	0.000969357	0.0254162	0.123663	0	0	0.0601253	0.0156971	0.0176229	0.0719039	0.14292	0	0	0.0491538	0	0	0	304.111	1136.55	1440.66
TCGA-BP-5186-01A	0.0061359	0.0184266	0.0417349	0	0.16418	0.0159845	0.0169979	0.0145812	0.0141923	0.016209	0.691557	0.128242	0	0.0676483	0.218909	0	0.085244	0	0.00516321	0.0162455	0.00288868	0	0.0834048	0.0110571	0	0.0796437	0.107527	0.0302737	0	0.163753	0	0	0	709.346	1041.13	1750.47
TCGA-BP-5187-01A	0.0110735	0.0174959	0.0545192	0	0.106273	0.00825603	0.00877365	0.0260772	0.024939	0.0165761	0.726016	0.0988366	0	0.00986512	0.280545	0	0.213973	0.0168761	0.00887177	0.0257924	0.0204775	0	0	0.019424	0.0127182	0.148595	0.121684	0	0	0.0223425	0	0	0	897.048	1234.24	2131.29
TCGA-BP-5189-01A	0.013564	0.0483074	0.0942815	0	0.105483	0.0119263	0.00812814	0.00881522	0.0319437	0.0183038	0.659247	0.0369583	0	0.00972076	0.0806899	0	0.247035	0.0266235	0.000715576	0.0164433	0	0.00847524	0	0.18041	0	0.0806677	0.252775	0	0.00131102	0.0515121	0	0	0.00666266	1157.14	1845.43	3002.57
TCGA-BP-5190-01A	0.00235529	0.011343	0.0317513	0	0.0690923	0.0135447	0.0188941	0.000880122	0.00258754	0	0.849552	0	0	0.00836292	0.198298	0	0.161879	0	0.0130101	0.0262176	0.0395921	0.00491882	0.0315982	0.0925412	0	0.115088	0.249734	0	0.00248314	0.0562764	0	0	0	101.057	1092.58	1193.64
TCGA-BP-5191-01A	0.00355405	0.00901617	0.0446009	0	0.0186869	0.00528516	0	0.0126927	0.0217763	8.20633e-05	0.884306	0.0122202	0.00712229	0.0294263	0.123056	0	0.30402	0	0.026264	0.0857196	0.0610386	0	0.0333298	0.00790692	0.0624776	0.110626	0.0956117	0.00943597	0	0.0317448	0	0	0	322.246	2876.8	3199.05
TCGA-BP-5192-01A	0.00294118	0.00985595	0.0392412	0	0.112735	0.0153975	0.0358237	0.000380907	0.00581021	0.0170522	0.760762	0.0445508	0	0.0109408	0.201811	0	0.155951	0.0123331	0.00553541	0.0185328	0	0.0377376	0	0.00556491	0	0.119414	0.257577	0.0200166	0	0.110034	0	0	0	123.618	383.975	507.593
TCGA-BP-5194-01A	0.00970239	0.0177984	0.0427758	0	0.136367	0.0143701	0.0120859	0.00719482	0.0140868	0.0188008	0.726818	0.128538	0	0.0334729	0.12394	0	0.12568	0.0150146	0	0.017639	0.00197424	0.0319968	0.0137007	0.00966808	0.0718728	0.0665456	0.255944	0.034028	0	0.0670727	0	0	0.00291267	939.984	1430.91	2370.89
TCGA-BP-5195-01A	0.00706158	0.0257783	0.0917743	0	0.121088	0.00851976	0.0311661	0.00662885	0.0130976	0.0193998	0.675485	0.0174251	0	0.00508612	0.152819	0	0.195729	0	0.00892498	0.0349796	0	0.0182913	0.00694996	0.12956	0	0.0763253	0.282158	0.00179115	0.000862637	0.0549503	0	0	0.014148	1281.83	1558.98	2840.81
TCGA-BP-5196-01A	0.00838507	0.0371362	0.0571725	0	0.0781572	0.00228056	0	0.0934105	0.0192251	0.0245263	0.679707	0.0192914	0	0.00580211	0.455904	0	0	0	0.0694316	0.0435905	0.0389627	0	0.0433479	0	0.0799327	0.0724996	0.127099	0	0	0	0.0421842	0	0.00195371	995.596	1777.6	2773.19
TCGA-BP-5198-01A	0.00966246	0.052142	0.0743767	0	0.0598175	0.0128953	0.0152358	0.0182829	0.0290089	0	0.728578	0.14665	0	0.0418996	0.0939195	0	0.174135	0.0145919	0	0.0261727	0	0.0235691	0	0	0.286102	0.0284375	0.149812	0	0	0.0104784	0	0	0.00423211	1363.58	1931.11	3294.69
TCGA-BP-5199-01A	0.00790624	0.0271039	0.0492077	0	0.0331879	0	0	0.204044	0.0280934	0.0315227	0.618934	0.00217239	0	0.00385755	0.595455	0	0	0.00541475	0.086695	0.0291973	0.0393672	0	0.045391	0	0.0149738	0.0635901	0.0934737	0.00207882	0	0.0183339	0	0	0	1357.38	2560.21	3917.6
TCGA-BP-5200-01A	0.0113398	0.0256904	0.0494955	0	0.10134	0.0127588	0.0102953	0.0443379	0.0223629	0.0109983	0.711381	0.0695951	0	0.00793453	0.285835	0	0.124261	0	0.038358	0.0255114	0.0180008	0	0.055326	0.0254017	0.0429987	0.0605057	0.183748	0.0038335	0	0	0.0290039	0	0.0296872	1236.59	1878.99	3115.58
TCGA-BP-5201-01A	0.00972643	0.020594	0.0431485	0	0.0653448	0.00950495	0	0.0739889	0.0164996	0.00126395	0.759929	0.0313348	0	0.00826075	0.450878	0	0	0.0294877	0.060067	0.0574903	0.1113	0	0.0265532	0.01927	0	0.0975459	0.0922502	0	0.000216519	0.0153456	0	0	0	222.409	2026.5	2248.91
TCGA-BP-5202-01A	0.00465144	0.0195218	0.0357842	0	0.135814	0.0269933	0.0224237	0	0.0029008	0.00847752	0.743433	0.00560212	0	0.0012427	0.124696	0	0.15963	0.00473121	0	0	0	0.0412763	0.0248591	0.143006	0.0478486	0.118575	0.277326	0.00594384	0	0.045262	0	0	0	593.288	1141.06	1734.34
TCGA-CJ-4634-01A	0.00582293	0.0197256	0.0494933	0	0.196677	0.0173039	0.0341391	0.00084437	0.00545159	0.0166126	0.65393	0.0330088	0	0.00479918	0.109478	0	0.16431	0	0	0.0194382	0	0.0366996	0	0.113618	0.0152499	0.0513283	0.324824	0.0134373	0	0.113807	0	0	0	1003.92	996.712	2000.63
TCGA-CJ-4635-01A	0.0052521	0.03519	0.0752248	0	0.134421	0.00965622	0	0.0883371	0.0238195	0.00298735	0.625112	0.00290285	0	0.000618502	0.461564	0	0.034529	0.0199054	0.0203719	0.0765225	0.0213161	0	0	0	0.0905894	0.0531374	0.214804	2.83476e-05	0	0.00371062	0	0	0	814.635	2078.17	2892.8
TCGA-CJ-4636-01A	0.00777118	0.0262457	0.108359	0	0.0248108	0.00547897	0	0.0688969	0.0119777	0.0148634	0.731597	0.0241287	0	0.00512926	0.386903	0	0.0845346	0.00212823	0.0086181	0.0303745	0	0	0.00135509	0.0476	9.28417e-05	0.0674303	0.322089	0	0	0.0183964	0	0	0.00122027	1298.34	2423.11	3721.45
TCGA-CJ-4637-01A	0.0174057	0.0686196	0.084441	0	0.0375093	0	0	0.283271	0.0294651	0.00710812	0.47218	0	0.0117275	0.03964	0.420146	0	0	0.0230121	0.0673325	0.0609637	0.0605714	0	0.024849	0.0571525	0	0.11671	0.104086	0.00243072	0	0.011379	0	0	0	1060.3	3174.57	4234.87
TCGA-CJ-4638-01A	0.00326511	0.00786528	0.0104353	0	0.0460757	0.0107504	0.00295251	0.00658063	0.00243231	0	0.909643	0.0243439	0	0.0568197	0.315675	0	0.0516503	0	0.0412459	0.155697	0	0	0.0684957	0.026214	0.0356673	0.0552882	0.11536	0.00532897	0	0.0482139	0	0	0	-268.362	667.056	398.694
TCGA-CJ-4639-01A	0.0124271	0.0175683	0.0480198	0	0.129844	0.0180152	0.020033	0.0814425	0.0174243	0.0265223	0.628703	0.0328327	0	0.00884691	0.501973	0	0.0775668	0	0.042034	0.00860738	0.0176765	0	0.046282	0.0179366	0	0.0963421	0.0900276	0.0177786	0	0.0420957	0	0	0	603.212	1898.51	2501.72
TCGA-CJ-4640-01A	0.0136653	0.0335406	0.101027	0	0.15859	0.00385355	0	0.0801201	0.0121243	0.0108843	0.586194	0.00983457	0	0.000347454	0.369413	0	0.0981126	0.0155384	0.00707357	0.0160977	0.0322568	0	0.00981901	0.0642392	0	0.114355	0.20763	0.00765541	0.00105193	0.0465757	0	0	0	914.103	2349.64	3263.74
TCGA-CJ-4641-01A	0.0135583	0.046573	0.0943604	0	0.0880596	0.00972094	0.0431411	0.113967	0.0238123	0.000208696	0.566598	0.0401945	0	0.0169256	0.320637	0	0.125279	0	0.038478	0.045103	0.0122862	0	0.0194268	0.0154957	0.015962	0.102144	0.131228	0.0935666	0	0.0232743	0	0	0	1045.12	2758.65	3803.77
TCGA-CJ-4642-01B	0.0283906	0.0112252	0.0529297	0	0.0338564	0.0146936	0.00866048	0.0156784	0.0192998	0.00561039	0.809655	0.139839	0	0	0.0846094	0.0468314	0.0173362	0	0.0313202	0	0	0.0647622	0.0216793	0.0439078	0.0490992	0.0565886	0.220745	0.125045	0	0.0982366	0	0	0	715.861	781.669	1497.53
TCGA-CJ-4643-01A	0.0124797	0.025758	0.0827145	0	0.142191	0.0187924	0.00225604	0.0106486	0.0245033	0.0237254	0.656931	0.0551869	0	0.0101504	0.143709	0	0.256336	0	0.00106568	0.00114197	0.00359364	0	0.032214	0.132587	0	0.111257	0.189524	0.0219068	0.000325987	0.0410008	0	0	0	1193.17	1770.54	2963.71
TCGA-CJ-4644-01A	0.00675126	0.0214908	0.0902577	0	0.166531	0.011984	0.0235914	0.050505	0.00272358	0.00240573	0.62376	0	0	0.00593394	0.425732	0	0.0183654	0.0143664	0	0.0119661	0.0387132	0	0.0102697	0.0924356	0	0.0999591	0.251591	0	0	0.0306678	0	0	0	954.309	1947.93	2902.24
TCGA-CJ-4868-01A	0.00956153	0.0659909	0.0996452	0	0.0946502	0.0067294	0	0.0642905	0.0307588	0	0.628373	0.0309382	0	0.00513143	0.275951	0	0.0856335	0.0315289	0.0206223	0.0284666	0	0	0	0.0162828	0.103481	0.0923777	0.2275	0.0293839	0	0.0373053	0	0	0.0153983	1565.5	2437.18	4002.68
TCGA-CJ-4869-01A	0.00690586	0.0119517	0.0796202	0	0.0922342	0	0	0.17038	0.0145703	0.0019168	0.622421	0.0107319	0	0.00485598	0.591426	0	0.0538981	0.00953916	0.0349149	0.0677081	0.00932011	0	0.0364899	0.0180228	0	0.0501392	0.0928752	0.0043548	0.000503303	0.0152201	0	0	0	747.054	2766.59	3513.64
TCGA-CJ-4870-01A	0.00561893	0.016693	0.0347281	0	0.0875733	0.0199604	0.0209547	0	0.00734855	0.0112636	0.795859	0.0535608	0	0.00362639	0.0344234	0	0.227253	0	0	0.00220579	0	0.051782	0.0154721	0.124052	0.121106	0.0464815	0.220431	0.000688392	0	0.0817131	0	0	0.0172047	559.924	1173.85	1733.78
TCGA-CJ-4871-01A	0.00910082	0.0258404	0.0478124	0	0.116754	0.0110654	0	0.0116343	0.0223349	0.00290517	0.752553	0.0220494	0	0	0.204949	0	0.11567	0.0128791	0.0106219	0.041113	0	0.00792804	0.00877653	0.0890007	0.0610542	0.124617	0.246813	0	0	0.0478037	0	0	0.00672485	1001.59	1339.25	2340.84
TCGA-CJ-4872-01A	0.0100634	0.0234476	0.0753892	0	0.0792785	0.0112459	0.00624421	0.0199123	0.0327792	0.00975836	0.731881	0.156407	0	0.032478	0.11741	0	0.310661	0.0220798	0.00975592	0.0116539	0	0.00880859	0.0151321	0.0330908	0.033942	0.0824158	0.106422	0.012969	0	0.046774	0	0	0	1431.56	2070.61	3502.17
TCGA-CJ-4873-01A	0.00561435	0.00898988	0.0990729	0	0.0121195	0.0115545	0	0.0312088	0.0204424	0.00228197	0.808716	0.0139939	0	0.0406761	0.201604	0	0.130308	0.0177285	0.0130092	0.092313	0.0161307	0	0.000509927	0.0367506	0.0279523	0.0749847	0.307327	0.00696317	0	0.0197488	0	0	0	888.286	2716.29	3604.58
TCGA-CJ-4874-01A	0.00880391	0.0192337	0.0659291	0	0.14267	0.0122921	0.000328346	0.074959	0.000703094	0.00757718	0.667504	0.00866304	0	0.000347704	0.466998	0	0	0.00451002	0.0143495	0.0297037	0.0679792	0	0.043739	0.0162898	0	0.133322	0.166649	0.00282049	0.000741562	0.0436773	0	0	0.00021036	777.913	2005.89	2783.8
TCGA-CJ-4875-01A	0.0023362	0.0083712	0.0271613	0	0.0433693	0.00533383	0	0.0699921	0	0.00858979	0.834846	0.000465523	0	0.00681872	0.665444	0	0	0	0.0289202	0.0273414	0	0	0.0862294	0.0214096	0.0185453	0.0213259	0.0822414	0.00428863	0	0.0369701	0	0	0	319.779	1959.61	2279.39
TCGA-CJ-4876-01A	0.00582159	0.0170735	0.019997	0	0.0896854	0.0169644	0	0.0554365	0.00199338	0	0.793028	0	0	0.0285382	0.637335	0	0	0.0735607	0.0201323	0.0788643	0	0	0.0331496	0.0200022	0	0.0633323	0.0386316	0.00481023	0	0.00164315	0	0	0	-250.256	1050.71	800.457
TCGA-CJ-4878-01A	0.00249764	0.0715897	0.0346939	0	0.110205	0.0145949	0.0277874	0	0.00894577	0	0.729686	0.0037057	0.000912554	0.0367914	0	0	0.333953	0	0	0	0	0	0.0735259	0.0845265	0.0372376	0.162739	0.131061	0.00466111	0.00622643	0.0971854	0	0	0.0274746	200.234	730.729	930.963
TCGA-CJ-4881-01A	0.0108889	0.0240399	0.107399	0	0.0395805	0.0149321	0	0.0259555	0.0275072	0.00712966	0.742567	0.0119454	0	0.0358108	0.182563	0	0.137097	0.00697306	0.0293229	0.0729193	0	0	0.0424756	0.106205	0.0330708	0.0584316	0.21663	0	0	0.0393067	0	0	0.0272484	1083.57	2149	3232.58
TCGA-CJ-4882-01A	0.0272095	0.0287687	0.0717786	0	0.0366953	0.00793149	0.0556764	0.043284	0.0490088	0.00842105	0.671226	0.156999	0	0.0482068	0.16991	0	0.32323	0.0283837	0	0.0564809	0.00183266	0	0	0.00295977	0.0252034	0.0655561	0.0720372	0.00877897	0	0.0359562	0	0	0.00446532	1224.71	2584.67	3809.38
TCGA-CJ-4884-01A	0.00761109	0.0168603	0.0595016	0	0.0596335	0.0101525	0	0.0378287	0.0165633	0.00674903	0.7851	0.0241336	0	0.00493135	0.210741	0	0.241006	0	0.0276811	0.0283787	0.00339545	0	0.0494719	0.0129598	0.0229062	0.0765686	0.216624	0.0136865	0.00162427	0.0637393	0	0.00106994	0.00108309	666.213	2214.4	2880.62
TCGA-CJ-4885-01A	0.00624259	0.0181407	0.0456632	0	0.0632795	0.0112667	0.0393915	0.0084262	0.00792643	0.0278747	0.771789	0.0424682	0	0.00401499	0.208076	0	0.18919	0	0.0189718	0.0073644	0.00497497	0	0.0421133	0.126542	0	0.0630735	0.218254	0	0.00336831	0.0689507	0	0	0.00263744	297.02	880.615	1177.64
TCGA-CJ-4886-01A	0.0110473	0.0248221	0.0664697	0	0.140387	0.0140566	0.0105138	0.0375056	0.0221582	0.0245748	0.648465	0.0226253	0	0	0.300737	0	0.155267	0	0.00756142	0.0282676	0.0395353	0	0.0485515	0.0365743	0	0.116609	0.212319	0.00312377	0	0.0288281	0	0	0	1129.8	1868.79	2998.59
TCGA-CJ-4887-01A	0.00731902	0.0268843	0.0918379	0.00359291	0.0686942	0.00987926	0	0.0908719	0.00327792	0.00115699	0.696486	0.00958736	0	0.00179091	0.466486	0	0	0.00846318	0.0417243	0.042713	0	0	0.0350763	0.0668036	0	0.0821652	0.227885	0.00397422	0	0.0133305	0	0	0	742.968	2588.83	3331.8
TCGA-CJ-4888-01A	0.0175469	0.0482601	0.0772882	0	0.0530816	0.000287793	0	0.127466	0.0337327	0	0.642336	0	0	0.0166601	0.49621	0	0	0.06586	0.0114845	0.0430571	0	0	0.00662027	0.0567285	0.054518	0.0815602	0.127249	0.0112139	0	0.0283465	0	0	0.000491921	1209.01	3097.46	4306.47
TCGA-CJ-4889-01A	0.0622117	0.0176962	0.0719876	0	0.0704554	0.00649779	0.13076	0.0374595	0.0258282	0.0171221	0.559982	0.0423412	0.0938949	0.0926193	0.167429	0	0.209904	0	0.0100067	0.0116669	0	0	0.0117709	0.00479922	0.0278174	0.0962748	0.173601	0.0181986	0	0.0396755	0	0	0	1726.02	2401.54	4127.56
TCGA-CJ-4890-01A	0.0192726	0.0464892	0.167209	0	0.0078282	0	0	0.145018	0.0461483	0.00964305	0.558392	0.0945092	0	0.0644057	0.244992	0	0.143144	0.0242572	0.0175006	0.0186743	0	0	0.0189592	0.00531818	0.0478323	0.0439584	0.201553	0.0170359	0	0.0478955	0	0	0.00996458	1994.76	3178.1	5172.86
TCGA-CJ-4891-01A	0.00247674	0.0743975	0.0685422	0	0.0402771	0.00798935	0	0.00969858	0.0168866	0	0.779732	0.0360492	0	0.0113511	0.0869667	0	0.0310527	0.00813516	0	0.0617407	0.00439209	0	0.0155095	0.14257	0.189432	0.0503965	0.251476	0	0.0518768	0.0212967	0	0	0.0377551	768.283	2136.36	2904.65
TCGA-CJ-4892-01A	0.00461079	0.0151599	0.0427969	0	0.0984474	0.0154952	0.00726553	0.118631	0.00135165	0.0115779	0.684664	0	0	0.00521529	0.647088	0	0	0	0.0317373	0.0536357	0.0101049	0	0.0747163	0.0209056	0	0.0459404	0.0747375	0.00423013	0	0.031689	0	0	0	695.096	1958.28	2653.38
TCGA-CJ-4893-01A	0.00624419	0.0157723	0.0673238	0	0.154312	0.0132878	0.00693856	0.0709602	0.00998358	0.0152638	0.639914	0.0257212	0	0.00661832	0.456219	0	0.11224	0.00811163	0.0183357	0.0147678	0.0245799	0	0.0184404	0.0415704	0	0.0815248	0.134595	0.0173278	0	0.0389073	0	0	0.00104084	889.392	2050.75	2940.14
TCGA-CJ-4894-01A	0.0160379	0.0173893	0.0661999	0	0.0933788	0.0139382	0	0.134029	0.013148	0.0359328	0.609946	0.02083	0	0.0425832	0.501346	0	0	0	0.0259636	0.0593308	0.0537266	0	0.0403828	0.0519566	0	0.074493	0.0878324	0.0283243	0	0.0132304	0	0	0	709.846	2230.96	2940.8
TCGA-CJ-4895-01A	0.00583738	0.0792334	0.0810656	0	0.100594	0.010968	0.00856904	0.0246466	0.0143209	0	0.674766	0.0766947	0	0.0105707	0.242879	0	0.0666168	0.00983851	0.0449339	0.0199777	0.00945703	0	0.0272933	0.0458552	0.0723802	0.103934	0.251502	0.00368606	0	0	0.00650457	0.000554354	0.00732196	1439.9	1960.17	3400.07
TCGA-CJ-4897-01A	0.00320526	0.00820995	0.0514574	0	0.127346	0.0119883	0.0413589	0.00832494	0.00570265	0.00527	0.737136	0.0993371	0	0.0160123	0.232534	0	0.136871	0	0.00671777	0.0295567	0	0	0.0399367	0.026219	0.0269853	0.0874793	0.146978	0.0280632	0	0.12331	0	0	0	722.599	1014.28	1736.88
TCGA-CJ-4899-01A	0.0159876	0.019867	0.110054	0	0.109011	0.0185707	0.00872033	0.0152998	0.0358205	0.0341053	0.632564	0.0595164	0	0.0098495	0.149988	0	0.17005	0.00586162	0	0.00505033	0	0.0220704	0	0.0291189	0.0205018	0.0504422	0.403942	0.00150009	0	0.0721083	0	0	0	1304.61	1438.75	2743.36
TCGA-CJ-4900-01A	0.0165686	0.0327892	0.0705162	0.00289999	0.0308187	0.00290494	0	0.0691419	0.0422627	0	0.732098	0.0587983	0	0.132809	0.344712	0	0.043843	0.0392601	0.0395877	0.0478625	0	0	0.00268619	0.0321054	0.0189492	0.0757151	0.125034	0.00477402	0	0.0202394	0	0	0.013625	833.017	2656.03	3489.05
TCGA-CJ-4901-01A	0.0173703	0.0564419	0.0649168	0.00524049	0.0236195	0.00661265	0	0.0846943	0.0525783	0	0.688526	0.0142618	0	0.0237217	0.351685	0	0.0267835	0.00490678	0.0919725	0.0537919	0.0728735	0	0	0	0.0308608	0.13399	0.134633	0.0466134	0	0.0139065	0	0	0	1032.15	3019.35	4051.49
TCGA-CJ-4902-01A	0.013625	0.0207946	0.102738	0	0.075132	0.0195967	0.0239732	0.0213752	0.024067	0.0191248	0.679574	0.0202866	0	0.00119524	0.16755	0	0.167898	0.0173584	0.00718635	0.0257061	0.00472285	0.00984277	0.0250266	0.0170025	0.0689001	0.0903144	0.304975	0.00606009	0	0.0649567	0	0	0.00101812	1376.76	2111.33	3488.09
TCGA-CJ-4903-01A	0.00560729	0.0309134	0.0653572	0	0.0959608	0.0132945	0.0180585	0.0282882	0.0079044	0	0.734616	0.0435387	0	0.0131221	0.301377	0	0.220526	0	0	0.0103431	0.00288604	0	0.0549376	0.0314619	0	0.0894356	0.176166	0.00324836	0	0	0.0495074	0.00196205	0.00148741	853.106	1836.4	2689.51
TCGA-CJ-4904-01A	0.00592357	0.0162178	0.0725656	0	0.128421	0.0171503	0.0351002	0.0162185	0.0111675	0.0168943	0.680341	0.0285152	0	0.00234691	0.218554	0	0.173583	0.00526552	0	0.0053937	0.0293828	0.0149697	0	0.044289	0.0197625	0.180272	0.219616	0	0	0.05805	0	0	0	856.19	1529.16	2385.35
TCGA-CJ-4905-01A	0.00905788	0.0161383	0.0388215	0	0.17748	0.0154569	0.0559968	0.0058655	0.0101714	0.0232159	0.647795	0.0378114	0	0.0019132	0.216882	0	0.123724	0.0260359	0	0.00192536	0	0.128341	0.0116366	0.0686493	0.0312676	0.0716173	0.197808	0	0	0.0823878	0	0	0	1295.06	1219.37	2514.43
TCGA-CJ-4907-01A	0.0116966	0.0169814	0.0793352	0	0.125444	0.0207559	0	0.00338623	0.0235666	0.0201197	0.698714	0.0705261	0	0.00852028	0.129296	0	0.103138	0	0.00824802	0.0173967	0	0.0217159	0.0481153	0.0973011	0	0.0958019	0.310306	0.00462944	0	0.0821891	0	0	0.00281594	1207.86	1249.94	2457.81
TCGA-CJ-4908-01A	0.010967	0.0232122	0.0613139	0	0.108896	0.0165167	0.0414693	0.0204332	0.0126219	0.0292722	0.675298	0.0489204	0	0.015326	0.269826	0	0.124521	0	0.00657286	0	0.00341462	0	0.0459103	0.0376979	0.0492748	0.0833463	0.177267	0.0201559	0	0.117766	0	0	0	1199.8	1477.58	2677.38
TCGA-CJ-4912-01A	0.00433466	0.011381	0.0304338	0	0.0271744	0.0193552	0	0.00499094	0.00501811	0.00637493	0.890937	0	0	0.124943	0.176181	0	0.110591	0	0.0384341	0.0506036	0	0.0380984	0.0239606	0.0394124	0.135493	0.0208015	0.239055	0	2.0246e-05	0	0	0	0.00240653	126.546	1134.15	1260.7
TCGA-CJ-4916-01A	0.012914	0.0217482	0.0670191	0	0.0663223	0.00489036	0	0.143747	0.00629096	0.00585236	0.671216	0	0	0.00980112	0.531218	0	0	0	0.0466573	0.0397117	0.0794673	0	0.0515672	0.0202328	0	0.0841742	0.136895	0.000275948	0	0	0	0	0	820.062	2814.01	3634.08
TCGA-CJ-4918-01A	0.0134079	0.0345927	0.080666	0	0.061632	0.00950104	0	0.0236244	0.0331068	0.02837	0.715099	0.15849	0	0.0219808	0.138012	0	0.170088	0.00311848	0.00349351	0.0370516	0	0	0.0384903	0.0147979	0.10856	0.0637496	0.199834	0	0	0.0406133	0	0	0.00172004	1677.86	1919.07	3596.93
TCGA-CJ-4920-01A	0.0098656	0.045924	0.0514155	0	0.108723	0.0133331	0.00489323	0.00231056	0.0186497	0.00249941	0.742386	0.027856	0	0.00428527	0.0790908	0	0.232149	0	0.0566975	0.0306493	0	0.0494414	0.00896361	0.110919	0.0660361	0.0635466	0.25797	0	0	0.00814838	0.00321553	0	0.00103136	1005.32	1351.66	2356.98
TCGA-CJ-5671-01A	0.0114874	0.0527206	0.104943	0	0.0838904	0.00960653	0.0271232	0.0278408	0.0345599	0	0.647828	0.0407058	0	0.0070913	0.141113	0	0.183411	0.0282591	0.0101064	0.0488498	0.00311309	0	0.0025536	0.0290835	0.188953	0.0434114	0.233605	0.00452947	0	0.0352149	0	0	0	1807.26	2583.86	4391.12
TCGA-CJ-5672-01A	0.00752057	0.0136863	0.0802523	0	0.075824	0.00594544	0	0.11538	0.00428776	0.0118674	0.685236	0	0	0.013052	0.547763	0	0	0	0.0244604	0.0809894	0	0	0.0406157	0.0698351	0	0.0554168	0.136472	0.0102601	0.000689151	0.020447	0	0	0	803.877	2571.48	3375.36
TCGA-CJ-5675-01A	0.0196367	0.0380449	0.0911897	0.0120164	0.0983168	0	0	0.252837	0	0.0023228	0.485636	0.00657476	0	0.0047717	0.624113	0	0	0.0107292	0.0235426	0.043289	0.0912726	0	0.036596	0.00649869	0	0.0531966	0.0842619	0.0125066	0	0.00208962	0	0	0.000557929	319.503	2583.28	2902.78
TCGA-CJ-5676-01A	0.00621438	0.0238543	0.0892478	0	0.0598227	0.0113384	0	0.0246979	0.0128547	0.0141251	0.757845	0.0320943	0	0.0568726	0.232685	0	0.190106	0	0.0625765	0.0378353	0.0239597	0	0.0100533	0.02953	0.00379739	0.0476167	0.247152	0	0	0.0184249	0	0	0.00729603	1209.93	2062.9	3272.83
TCGA-CJ-5677-01A	0.00426705	0.0361585	0.108202	0	0.0519468	0.0106323	0	0.00424072	0.0130577	0.00107969	0.770416	0.0597577	0	0.00592601	0.0787659	0	0.0432953	0	0.00493964	0.0413603	0.0113514	0	0.0349509	0.010569	0.33021	0.0318242	0.316881	0	0	0.0301684	0	0	0	1409.34	1844.39	3253.73
TCGA-CJ-5678-01A	0.0130479	0.021787	0.100414	0	0.0621598	0.00737619	0	0.0921401	0.0102669	0	0.692808	0.0170425	0	0.0917324	0.33896	0	0.134397	0.027386	0.0183096	0.0545675	0.0122547	0	0.0390364	0.0164267	0	0.0873334	0.12333	0.0192028	0	0.0200211	0	0	0	429.607	2557.79	2987.4
TCGA-CJ-5679-01A	0.00253762	0.0158256	0.0299245	0	0.0516118	0.0105153	0	0.00229627	0.00556573	0	0.881723	0	0.000878897	0.00299216	0.130287	0	0.109553	0	0	0.0394508	0.0153893	0.0494177	0	0	0.493616	0.0223091	0.119881	0	0	0.0162256	0	0	0	357.335	474.978	832.313
TCGA-CJ-5680-01A	0.00430941	0.0250803	0.0343124	0	0.137578	0.0154204	0.0130689	0	0.00514461	0.00417576	0.760911	0	0.00332384	0.00119105	0.119428	0	0.179093	0	0	0.00260636	0	0	0.042503	0.193233	0.00591269	0.0563636	0.272705	0	0	0.0999764	0	0	0.0236647	447.828	969.853	1417.68
TCGA-CJ-5681-01A	0.00557548	0	0.0601261	0	0.131525	0.0166632	0	0	0.012239	0	0.773871	0.0157735	0	0	0.0236015	0	0.0638622	0	0	0.0204846	0	0	0.0234849	0.0475531	0.0460357	0	0.118649	0.57944	0.0131336	0.0456489	0	0	0.00233211	-342.919	241.389	-101.53
TCGA-CJ-5682-01A	0.00646981	0.0220174	0.0536793	0	0.0758381	0.0282938	0	0.01283	0.0175657	0.0126492	0.770657	0.127201	0	0.0287923	0.245264	0	0.158631	0	0	0.0272249	0	0	0.0847253	0.0199625	0	0.135893	0.0908778	0.0257392	0	0.0496563	0	0	0.00603187	1145.57	1315.66	2461.23
TCGA-CJ-5683-01A	0.00303915	0.0187309	0.0378666	0	0.112342	0.0142329	0.0315597	0.00528919	0.00414106	0.0223353	0.750463	0	0	0.00368901	0.2404	0	0.0743514	0	0.0118111	0.0266138	0	0.0139622	0.0663169	0.0408557	0.0622949	0.080423	0.295404	0.00955986	0	0.0743178	0	0	0	475.963	1008.66	1484.62
TCGA-CJ-5684-01A	0.00612143	0.021251	0.049316	0	0.107158	0.014694	0	0.0456694	0.0134387	0.0251659	0.717186	0.0291184	0	0.010114	0.415977	0	0.052248	0.0151275	0.0230611	0.0270785	0.120314	0	0.01886	0.00061662	0.00653073	0.0697015	0.15424	0.00736	0	0.0496529	0	0	0	680.794	1670.7	2351.5
TCGA-CJ-5686-01A	0.0117083	0.0346479	0.10078	0	0.0925243	0.0168887	0.0182637	0.0243347	0.0204447	0.0286112	0.651797	0.0137714	0	0.00412051	0.216328	0	0.239465	0.0415965	0.0137828	0	0	0.00428659	0	0.116814	8.97921e-05	0.0765512	0.226601	0.00271129	0	0.0227387	0	0	0.0211443	806.652	2030.61	2837.27
TCGA-CJ-6027-01A	0.00478999	0.0903066	0.0663276	0	0.0679052	0.00557459	0	0.0922554	0.0291757	0	0.643665	0.0105998	0	0.00733642	0.384854	0	0	0.0575711	0.0385617	0.00789838	0.13804	0	0.0179454	0	0.0767608	0.113898	0.133684	0.00134682	0	0.0115031	0	0	0	383.738	2575.42	2959.15
TCGA-CJ-6028-01A	0.0136258	0.0324485	0.105597	0	0.0516738	0.0018336	0	0.121005	0.0736556	0.0268847	0.573276	0.0388927	0	0.0232722	0.346039	0	0.112068	0.0317243	0.0403504	0.0198918	0.073618	0	0.00863695	0.00103578	0.0278744	0.0689313	0.182769	0.00078631	0	0.022432	0	0	0.00167806	1012.31	2544.03	3556.33
TCGA-CJ-6030-01A	0.0171861	0.0615379	0.147	0	0.0633713	0.0076048	0.0136104	0.0534797	0.0260919	0.0309846	0.579133	0.0737328	0	0.00778794	0.159114	0	0.224667	0.00850147	0.0246219	0.010476	0.0327639	0	0	0.0787549	0	0.0738616	0.270373	0.00386727	0	0.0240177	0	0	0.00746111	1016.52	2728.63	3745.15
TCGA-CJ-6031-01A	0.010727	0.0224895	0.0987844	0	0.0430136	0.0056649	0.000719966	0.0533315	0.023522	0.0264173	0.71533	0.0421937	0	0.0360167	0.278396	0	0.0138514	0.0242868	0.00834202	0.0366895	0.022938	0	0.0238536	0.00502752	0.108333	0.0730833	0.240304	0.0099446	0	0.0631267	0	0	0.0136133	1619.61	2400.98	4020.59
TCGA-CJ-6032-01A	0.00183616	0.0471848	0.0393003	0	0.194171	0.0162327	0.0122468	0.0197656	0.00469231	0	0.66457	0.00796493	0	0	0.409685	0	0.0564921	0	0.0334374	0.00206489	0.0256781	0	0.0303635	0.050693	0.00360804	0.131863	0.231577	0.00139808	0	0.0151755	0	0	0	328.009	1154.23	1482.24
TCGA-CJ-6033-01A	0.00760932	0.0217598	0.0757233	0	0.0793956	0.0113831	0	0.0121437	0.0172746	0.0182089	0.756502	0.0370164	0	0.00446253	0.184859	0	0.00420047	0	0.00728976	0.113367	0	0.032279	0	0.0676168	0.23867	0.0798704	0.197647	0	0	0.032721	0	0	0	920.343	1413.79	2334.13
TCGA-CW-5580-01A	0.00723719	0.042409	0.0746452	0	0.144426	0.0138365	0.0197006	0	0.0136634	0.001087	0.682995	0.00345585	0	0	0.0267737	0	0.140762	0	0	0.0043342	0	0.0307153	0.0252599	0.232636	0	0.0940667	0.341745	0.018765	0.0621836	0	0.00816715	0	0.0111348	863.392	1325.68	2189.08
TCGA-CW-5581-01A	0.00396757	0.00880011	0.0394664	0	0.175332	0.0119952	0.0215403	0.00780849	0.0112976	0.00612638	0.713666	0.0231739	0	0	0.196348	0	0.335852	0.029284	0.00317275	0.0205534	0	0	0.0106194	0.00890576	0	0.110612	0.14754	0.0526795	0.00606969	0.0462547	0	0	0.00893547	239.094	1027.08	1266.17
TCGA-CW-5583-01A	0.00959918	0.0140002	0.040791	0	0.177127	0.0248971	0	0.00440386	0.0202058	0.0192529	0.689723	0.0844305	0	0.00963695	0.157107	0	0.0780707	0	0.0133952	0.0356667	0	0.0929714	0.0174561	0.0414835	0	0.131763	0.177904	0.00539331	0.00555002	0.113728	0	0	0.0354435	721.351	759.091	1480.44
TCGA-CW-5584-01A	0.00911565	0.0433004	0.0837234	0	0.14951	0.0206618	0	0	0.0192997	0.0159156	0.658474	0.0390309	0	0.00468755	0.0419391	0	0.209925	0	0	0.00253484	0	0	0.0243803	0.252465	0	0.12218	0.215383	0.0155345	0	0.0719405	0	0	0	869.491	1342.93	2212.43
TCGA-CW-5585-01A	0.0027578	0.0123853	0.0267199	0	0.202939	0.0184217	0.0173342	0	0.00845486	0	0.710987	0.00716618	0	0	0.0603158	0	0.153044	0	0	0.0346668	0	0.148598	0.0390032	0.146224	0.0272159	0.0947163	0.183988	0.00570675	0	0.0974582	0	0	0.00189696	230.549	423.224	653.772
TCGA-CW-5587-01A	0.00924539	0.0240053	0.0938271	0	0.208209	0.00856113	0.0260768	0.106347	0.0117599	0.0129608	0.499007	0.00394104	0	0.00064737	0.453018	0	0	0	0.0160415	0.0477673	0.0624301	0	0.0251243	0.0690602	0	0.0938795	0.194298	0.00749875	0	0.0262935	0	0	0	1104.06	2528.2	3632.26
TCGA-CW-5588-01A	0.00844656	0.0320502	0.117125	0	0.114654	0.013325	0	0.00949538	0.0195561	0.0338032	0.651545	0.028266	0	0.00128213	0.128342	0	0.115784	0.000279337	0	0.0296236	0.00902194	0	0.0126605	0.0629923	0.0941426	0.0652165	0.404824	0.00351776	0	0.0291164	0	0	0.0149312	1376.47	1798.11	3174.58
TCGA-CW-5589-01A	0.00881263	0.0237149	0.0960052	0	0.149316	0.0253426	0	0	0.0199499	0.0207996	0.656059	0.0762234	0	0.0144567	0.0874809	0	0.128814	0.0102449	0.000316267	0.00793732	0	0.0266177	0.0222254	0.0288529	0.0879377	0.038917	0.381664	0.0390847	0	0.0471022	0	0	0.00212469	913.818	1547.47	2461.28
TCGA-CW-5590-01A	0.00914988	0.0301419	0.0594431	0	0.103799	0.0143957	0	0.0161474	0.018206	0.0149662	0.733751	0.00480702	0	0	0.184561	0	0.226108	0	0.0297945	0.0127102	0.0100367	0	0.0876348	0.0213561	0.0492731	0.153273	0.194975	0	0	0.0254709	0	0	0	996.277	1594.92	2591.2
TCGA-CW-5591-01A	0.00571263	0.0181747	0.0406276	0	0.158119	0.0131472	0.0406527	0	0.00678101	0.00943553	0.70735	0.0720117	0	0	0.0868272	0	0.0681008	0	0	0.0204641	0	0	0.0728147	0.111841	0.00165084	0.0358829	0.331847	0.0542681	0	0.125382	0	0	0.0189084	533.059	165.543	698.601
TCGA-CW-6087-01A	0.0100712	0.281264	0.13564	0	0	0	0	0.407423	0	0	0.165602	0.0198399	0	0.0149065	0.428747	0	0	0.0415886	0.0239989	0.072591	0.0297157	0	0.0236263	0.0411247	0	0.118102	0.16239	0.00129606	0	0.0171948	0	0.000809176	0.00406928	830.496	3283.82	4114.31
TCGA-CW-6088-01A	0.00876143	0.018392	0.043431	0	0.235315	0.0196905	0.00671046	0	0.0207206	0.0235557	0.623424	0.046396	0	0.00554038	0.105992	0	0.133547	0.0194347	0	0.000340585	0	0.0933974	0	0.0960292	0	0.0857799	0.276386	0.0254703	0	0.0847624	0	0	0.0269239	798.197	844.347	1642.54
TCGA-CW-6090-01A	0.0148934	0.0754594	0.162831	0	0.0690805	0.00294406	0	0.0382028	0.0227242	0.0166761	0.597188	0.0549417	0	0.00422046	0.145476	0	0.0586607	0.0123372	0.00579164	0.0333496	0.00494687	0	0.0143389	0.0316645	0.133297	0.033307	0.366254	0.00285761	0	0.0897927	0	0	0.00876399	1272.36	2170.6	3442.96
TCGA-CW-6093-01A	0.00827257	0.0196551	0.0511695	0	0.191677	0.0180826	0.0275841	0	0.00923308	0.0304447	0.643882	0.0184431	0	0.000801138	0.0486983	0	0.109455	0.0149934	0	0	0.0660582	0.0895741	0.0059649	0.196617	0	0.0564882	0.244002	0.0173347	0	0.119217	0	0	0.0123536	747.614	1042.52	1790.14
TCGA-CW-6097-01A	0.037174	0.0833482	0.122143	0	0.0805766	0.000371357	0.136333	0.0577177	0.0251502	0	0.457185	0.111025	0	0.0365789	0.162365	0	0.367508	0.0158648	0	0.0017921	0	0	0	0.0190837	0.0100222	0.0640018	0.145472	0.0428692	0	0.0194213	0	0	0.00399666	1416.48	2570.4	3986.88
TCGA-CZ-4853-01A	0.00416663	0.023963	0.0296497	0	0.130261	0.0144832	0.0119123	0	0.0105806	0	0.774984	0.0371635	0	0.00779817	0.118124	0	0.184407	0.00428962	0	0.0699783	0.0504165	0.0149695	0.00296986	0.0401199	0	0.153524	0.227129	0.0133479	0.0030117	0.0727509	0	0	0	-2.86959	1164.57	1161.7
TCGA-CZ-4854-01A	0.00784716	0.0259579	0.0587433	0	0.04698	0.0155808	0.00688067	0.0122666	0.014034	0.0002146	0.811495	0.0331379	0	0.0282841	0.146857	0	0.183209	0	0.0268896	0.0370747	0.0220057	0	0.0268023	0	0.228466	0.0803725	0.162934	0	0	0.0239668	0	0	0	480.119	1327.7	1807.82
TCGA-CZ-4856-01A	0.00666447	0.01367	0.0660458	0	0.128707	0.0222389	0	0.0234786	0.0157006	0.00931234	0.714182	0.0504527	0	0.0112574	0.291254	0	0.123804	0	0.0114595	0.0258156	0.0255079	0	0.0414729	0.0102229	0	0.120439	0.142184	0.0336918	0	0.112439	0	0	0	841.307	1767.04	2608.34
TCGA-CZ-4857-01A	0.0102348	0.0597875	0.0741416	0	0.0392195	0.0140827	0	0.0143224	0.0250804	0.00452361	0.758607	0.0440858	0	0.00440858	0.0290457	0	0.266038	0.0248666	0	0.0598248	0	0	0.0264189	0	0.0410387	0.157773	0.288625	0.00928463	0	0.0165318	0	0	0.032059	826.274	1736.45	2562.73
TCGA-CZ-4858-01A	0.00404185	0.0251551	0.0401487	0	0.346918	0	0.0297804	0.0669565	0.00491314	0	0.482086	0.0869472	0	0.0162019	0.381654	0	0.00375305	0.0823682	0.0671073	0.059158	0	0	0.0108439	0.0115624	0.0466237	0.0858422	0.0996627	0.00641691	0	0.0354564	0	0	0.00640176	461.024	2181.99	2643.01
TCGA-CZ-4859-01A	0.00271425	0.008385	0.0349129	0	0.166466	0.0191836	0.010873	0.000327129	0.00263723	0	0.754501	0.0740177	0	0.00812559	0.192681	0	0.123271	0.0401582	0	0.00657597	0	0.0607592	0.0135076	0.107987	0	0.112151	0.151622	0.0318882	0	0.0664627	0	0	0.0107932	-40.1731	603.937	563.764
TCGA-CZ-4860-01A	0.00105243	0.128463	0.0449838	0	0.105561	0.0168789	0	0.00590222	0.0193445	0	0.677813	0.00215549	0	0.00781195	0.127304	0	0.239134	0.000976787	0	0.0410789	0	0	0.0499742	6.7296e-05	0.107724	0.146057	0.229526	0.0106526	0	0.0358988	0	0	0.00163943	499.52	1362.34	1861.86
TCGA-CZ-4861-01A	0.00905883	0.120049	0.100215	0	0.0597001	0.00778016	0	0.0252626	0.0311918	0	0.646743	0.00604444	0	0.0032723	0.0377306	0	0.253774	0.0329319	0.00454331	0.0404119	0	0	0.0074636	0.0522111	0	0.158244	0.311566	0.0136518	0	0	0.0187845	0.0145184	0.0448521	562.98	2567.29	3130.27
TCGA-CZ-4862-01A	0.0251023	0.0395316	0.0916959	0	0.0955083	0.00731209	0.017245	0.175499	0.023798	0.0233421	0.500966	0.00829225	0	0	0.473601	0	0.0710696	0	0.0116948	0.039333	0.0244253	0	0.0174918	0.0474626	0	0.124939	0.141018	0.010899	0	0.0297745	0	0	0	821.71	2678.83	3500.54
TCGA-CZ-4863-01A	0.00964693	0.0264551	0.0609463	0	0.126915	0.00855686	0	0.173944	0.0073057	0.022625	0.563605	0.00615651	0	0.00269352	0.59652	0	0	0.00599654	0.0392087	0.0141387	0.0398269	0	0.0414765	0.00503508	0	0.0749509	0.0933797	0.0211466	0	0.0594706	0	0	0	784.492	2360.03	3144.52
TCGA-CZ-4864-01A	0.0146231	0.0229763	0.138522	0	0.0944116	0.0146579	0	0.105211	0.0136361	0.0196855	0.576277	0	0	0.00334703	0.434561	0	0.0282447	0	0.0555214	0.0245304	0.00720363	0	0.00669867	0.0956366	0	0.108622	0.210865	0	0	0.0247702	0	0	0	673.235	2526.41	3199.64
TCGA-CZ-4865-01A	0.00784308	0.0309158	0.0958884	0	0.0959115	0.0115894	0.0208091	0.0392479	0.0162501	0.0263047	0.65524	0.0870097	0	0.0635008	0.258541	0	0.067133	0.0366103	0	0.011437	0	0.026017	0.0167256	0.0147348	0.0499689	0.0797223	0.220243	0.0174902	0	0.0508672	0	0	0	1122.7	1891.57	3014.27
TCGA-CZ-4866-01A	0.00250309	0.0273386	0.0814853	0	0.100447	0.00440714	0.0620754	0.00199083	0.00502535	0	0.714728	0.0260906	0	0.00858049	0.0713985	0	0.116162	0	0.00276949	0	0	0.0149953	0.00770163	0.119509	0.154664	0.04479	0.402466	0	0	0.0294398	0	0	0.00143301	103.983	1245.83	1349.81
TCGA-CZ-5451-01A	0.00498265	0.0181448	0.0527647	0	0.136906	0.0172294	0.0391132	0.00946993	0.010435	0.0032566	0.707697	0.0383352	0	0.00454687	0.186048	0	0.24382	0	0	0	0.0207534	0.00757491	0.0463159	0.0153656	0	0.104286	0.277067	0.00216492	0	0.0537225	0	0	0	338.278	1447.51	1785.79
TCGA-CZ-5452-01A	0.0112318	0.0256463	0.0947764	0	0.0545289	0.00560843	0	0.16375	0.0120164	0.0114982	0.620943	0.00436307	0	0.0240866	0.546601	0	0	0	0.0714685	0.0722562	0	0	0.0536619	0.047536	0	0.0511522	0.1286	0.000274508	0	0	0	0	0	328.91	2744.34	3073.24
TCGA-CZ-5453-01A	0.00355692	0.0160296	0.0180233	0	0.104926	0.0113601	0	0	0.00949956	0.00538333	0.831221	0.044927	0	0.0146707	0	0	0.18182	0	0	0.000306781	0	0.0320438	0.0635648	0.0919972	0.116064	0.0852317	0.313161	0	0	0.047773	0	0	0.00844005	210.577	366.542	577.119
TCGA-CZ-5454-01A	0.0109394	0.0521371	0.160933	0	0.0863572	0.0040669	0.0478095	0.0150777	0.00812852	0	0.614551	0.0111969	0	0.000349308	0.119848	0	0.0883528	0.0142398	0	0.0027536	0	0	0.0100701	0	0.195582	0.01705	0.496707	0.0247333	0.0016178	0.000846644	0	0.00248414	0.0141686	748.135	2267.35	3015.49
TCGA-CZ-5455-01A	0.0166265	0.0395056	0.0942361	0	0.16068	0.00638829	0	0.129549	0.0138597	0.0110698	0.528086	0.0180752	0	6.5368e-05	0.422917	0	0	0.0245916	0.0442754	0.0146471	0.00539043	0	0.00641183	0.0438655	0.00373502	0.114547	0.253077	0	0	0.0405201	0	0	0.00788127	862.678	2352.06	3214.74
TCGA-CZ-5456-01A	0.011517	0.0469912	0.0948788	0	0.14787	0.0105071	0	0.0178759	0.0221172	0	0.648242	0.0350952	0	0.0219495	0.141584	0	0.21247	0.00395532	0.0333632	0.0377589	0.00126624	0	0.0117031	0.0524224	0.143198	0.0302915	0.268669	0	0	0.00270006	0	0	0.00357412	730.406	1955.74	2686.15
TCGA-CZ-5457-01A	0.00269618	0.0240223	0.0921252	0	0.0746435	0.0108704	0.0519484	0.0231039	0.00700286	0.0308791	0.682708	0.0566036	0	0.0540144	0.228731	0	0.0656244	0	0	0.0177714	0.034804	0	0.0264831	0.0393912	0	0.0818153	0.310743	0.00421016	0	0.0710709	0	0	0.00873733	719.144	1520.96	2240.11
TCGA-CZ-5458-01A	0.0157867	0.000833944	0.172721	0	0.103319	0.0166695	0.0149608	0.0235009	0.0209404	0.0467749	0.584493	0.0359873	0	0.00244416	0.209886	0	0.351153	0.0114833	0	0	0	0	0.00889755	0.0997816	0	0.0805139	0.16899	0	0.00275694	0.0262343	0	0	0.00187192	691.23	1743.26	2434.49
TCGA-CZ-5459-01A	0.00553623	0.0157597	0.0753501	0	0.0757138	0.00853349	0.0217119	0.0261895	0.0132634	0.0143888	0.743553	0.021383	0	0.00213753	0.30403	0	0.171783	0.00501992	0.035067	0.00288582	0.0156739	0	0.00649972	0	0.0204685	0.151027	0.206102	0	0.00154257	0.0540877	0	0	0.00229257	440.688	1432.17	1872.86
TCGA-CZ-5460-01A	0.00851409	0.0401709	0.062959	0	0.0940759	0.00857495	0	0.0424383	0.0257896	0	0.717477	0.0435124	0	0.0167703	0.310534	0	0.148374	0	0.0628523	0.0864923	0	0	0.0363608	0.055504	0.0287599	0.0628078	0.110848	0.00506844	0	0.0236203	0	0	0.00849539	396.031	2011.28	2407.31
TCGA-CZ-5461-01A	0.0100603	0.0315806	0.0998404	0	0.145238	0.017633	0	0.00654751	0.0313149	0.00517317	0.652612	0.0460886	0	0.00702079	0.0899779	0	0.271428	0.0112041	0.0100255	0.039317	0.0227002	0	0	0.113813	0	0.139554	0.196004	0	0.00159681	0.0512703	0	0	0	1085.6	1747.86	2833.46
TCGA-CZ-5462-01A	0.0144888	0.0719366	0.080244	0	0.0471479	0.0217493	0	0.00225	0.0302757	0.0138969	0.718011	0.0384966	0	0.00589161	0.0358198	0	0.212523	0	0.0273978	0.00219593	0.0436632	0	0.0427934	0.151117	0.0325197	0.133206	0.166404	0.00478033	0	0	0.0511512	0	0.0520412	222.909	1870.21	2093.12
TCGA-CZ-5463-01A	0.0107807	0.020636	0.0632819	0	0.0866642	0.025734	0.00617595	0.0203142	0.0105296	0.0136743	0.742209	0.00418007	0	0.00347777	0.262934	0	0.135286	0	0.00137332	0.024785	0.0531033	0	0.0117277	0.0297883	0	0.210125	0.230656	0	0	0.0321834	0	0	0.000380137	264.623	1289.31	1553.93
TCGA-CZ-5464-01A	0.00798919	0.0223782	0.0828376	0	0.100912	0.0142572	0	0.0351219	0.0230888	0.00877967	0.704636	0.00650817	0	0.0139234	0.224459	0	0.0472135	0	0.0623564	0.0628322	0.0755191	0	0.066721	0.0467122	0.0564617	0.0841503	0.194978	0.00379501	0	0.054304	0	0	6.60522e-05	1120.82	2328.5	3449.32
TCGA-CZ-5465-01A	0.00935042	0.0350555	0.0666822	0	0.121571	0.0119147	0.0299507	5.04691e-05	0.00634498	0.00336034	0.71572	0.0896196	0	0.0171761	0.00017293	0	0.244149	0	0.0115053	0.0117107	0.00678965	0.00283623	0.0374905	0.100299	0.0087206	0.15299	0.288611	0	0	0.0169913	0.00962819	0	0.00130932	287.012	787.281	1074.29
TCGA-CZ-5466-01A	0.0127114	0.0318493	0.106115	0	0.0673177	0.00910249	0.0205737	0.0424324	0.0214669	0	0.688432	0.0135551	0.0140362	0	0.191632	0	0.116823	0	0.0138039	0.0739217	0	0	0.0533325	0.01247	0.121399	0.068253	0.211945	0.0578464	0	0.0509819	0	0	0	795.713	2384.03	3179.74
TCGA-CZ-5467-01A	0.00646207	0.0212678	0.0575947	0	0.128999	0.0118268	0.0283039	0.00301972	0.0144433	0.00916775	0.718915	0.0293092	0	0.00692882	0.101125	0	0.183225	0	0.00244734	0.0452794	0	0	0.0520805	0.054878	0.0434058	0.149463	0.111602	0.0105725	0	0.208244	0	0	0.00143908	645.544	1001.15	1646.69
TCGA-CZ-5468-01A	0	0.0409426	0.0910773	0	0.10861	0.0089341	0	0.011476	0.00835526	0	0.730605	0.000146546	0	0.000720981	0.170309	0	0.143936	0	0	0.0669765	0	0.0131397	0.0324971	0	0.243918	0.0380463	0.274898	0	0	0.0108346	0	0	0.00457713	576.116	1475.91	2052.03
TCGA-CZ-5469-01A	0.00151135	0.0151761	0.043193	0	0.0582523	0.00487092	0.0102191	0.00605077	0.00864774	0	0.852079	0.0017006	0	0.000342678	0.161298	0	0.177947	0	0.0109708	0.0486641	0	0	0.0308243	0.0252214	0.130536	0.0358266	0.342354	0.00249857	0	0.0318163	0	0	0	55.1342	935.395	990.529
TCGA-CZ-5470-01A	0.00802441	0.0209722	0.0736483	0	0.0981793	0.0105759	0	0.0435716	0.0131028	0.00177102	0.730155	0.0111722	0	0.033373	0.300334	0	0.106478	0.0187296	0.0302563	0.0588352	0.000356752	0	0.0200138	0.0895148	0	0.0857918	0.172543	0.0309459	0	0.0416564	0	0	0	586.809	2179.18	2765.99
TCGA-CZ-5982-01A	0.00567146	0.0383564	0.0448409	0	0.205377	0.0186941	0.000408736	0.00070189	0.010969	0	0.674981	0.0369684	0	0.00998738	0.0577238	0	0.319742	0	0	0.0120139	0.0169043	0	0	0.132195	0	0.114054	0.169562	0.00313111	0.0105729	0.0752218	0	0	0.0419232	427.209	736.609	1163.82
TCGA-CZ-5984-01A	0.00930307	0.018813	0.0975016	0	0.119108	0.0174158	0.0157522	0.00827274	0.0240631	0	0.68977	0.119139	0	0.0846174	0.0639522	0	0.340544	0.00853603	0	0.0341311	0	0.0291519	0.00424773	0.0295426	0	0.0560174	0.157791	0.0487762	0.00713163	0.0164221	0	0	0	429.367	1774.85	2204.22
TCGA-CZ-5985-01A	0.012071	0.0432807	0.143902	0	0.101564	0.0157497	0.0248192	0.025223	0.0234379	0.0167385	0.593213	0.0694482	0	0.0358558	0.110624	0	0.246045	0.0144261	0	0.0180472	0.00746797	0	0.00509553	0.0063174	0.072791	0.0769279	0.258219	0.0179845	0	0.0569877	0	0	0.00376243	443.418	2167.63	2611.05
TCGA-CZ-5986-01A	0.00878539	0.0214496	0.0621598	0	0.145361	0.0137798	0.0319816	0	0.01362	0.00206221	0.700801	0.0302457	0	0.000179683	0.0485229	0	0.206887	0.0216646	0	0.0170172	0.0109692	0.00447275	0.0306721	0.023115	0.00623773	0.112033	0.319483	0.0908602	0	0.0718378	0	0	0.00580211	421.912	1063.38	1485.3
TCGA-CZ-5987-01A	0.00474611	0.0323353	0.0491078	0	0.0693214	0.00716106	0.0101389	0.0119478	0.0247895	0	0.790452	0.0108709	0	0.000618472	0.182113	0	0.191118	0.0471911	0.0554346	0.0765655	0.0160372	0.0117644	0	0.0953673	0.0104205	0.0996418	0.152537	0	0.00496678	0.0403813	0	0	0.00497217	161.137	1829.2	1990.33
TCGA-CZ-5988-01A	0.00630896	0.0226781	0.0442385	0	0.111019	0.0101852	0.00247288	0.0227241	0.0240894	0.0347722	0.721512	0.057241	0	0.00766525	0.240222	0	0.205944	0.016928	0.0140047	0.00769076	0.0563218	0	0	0.00760361	0.0785693	0.107277	0.182715	0	0	0.0178169	0	0	0	902.108	1292.17	2194.28
TCGA-CZ-5989-01A	0.0239677	0.00125826	0.0887582	0	0.0819079	0.0207982	0	0.0614026	0.0292735	0.0777117	0.614922	0.0197248	0	0	0.0717066	0	0.320566	0.0347941	0.00417266	0	0.124853	0	0.00751567	0.0523366	0	0.0782485	0.255732	0	0.0023689	0.0248565	0	0.00312419	0	1012.89	1740.96	2753.85
TCGA-DV-5565-01A	0.00214512	0.0333546	0.0382508	0	0.0716589	0.0106586	0.00605275	0.0054276	0.0144416	0.0122759	0.805734	0.022381	0	0.00686899	0.0882469	0	0.129765	0	0.0235197	0.0175207	0	0	0.0595008	0.130369	0.0582586	0.0824806	0.300401	0	0.040004	0.0386458	0	0	0.00203804	848.343	1268.54	2116.89
TCGA-DV-5566-01A	0.00512155	0.0311622	0.0350097	0	0.117999	0.0133057	0.0262931	0.00390282	0.00495692	0.00168508	0.760564	0.0345092	0	0	0.15576	0	0.199095	0	0.0225267	0.00780762	0.00927672	0	0.0396414	0.0678269	0.040793	0.154666	0.219504	0.0150287	0	0.0214609	0	0	0.0121047	359.753	958.307	1318.06
TCGA-DV-5567-01A	0.0153499	0.00888092	0.0378222	0	0.0552812	0.0166137	0	0	0.0275387	0.0377029	0.800811	0.00361841	0	0	0.046679	0	0.148211	0	0	0.00344136	0	0.035441	0.0307558	0.0184373	0.0764335	0.0525272	0.336963	0	0.0350889	0.212404	0	0	0	-50.4735	-17.1522	-67.6257
TCGA-DV-5568-01A	0.0026659	0.0199076	0.0699004	0	0.0651157	0.00372325	0.0290456	0.0533927	0.0067479	0.00170394	0.747797	0.0307682	0	0.00649082	0.37536	0	0	0.0102328	0.0331916	0.0503759	0	0	0.0144867	0	0.264892	0.0476804	0.151442	0	0	0.013746	0	0	0.00133341	968.064	1777.24	2745.3
TCGA-DV-5569-01A	0.00609276	0.0516874	0.0567578	0	0.0999336	0.0111274	0.0154147	0.0215438	0.0204822	3.5222e-05	0.716925	0.0314217	0	0.00841837	0.115479	0	0.258583	0	0	0.0356298	0.0485575	0	0.0392818	0.0365309	0.0259561	0.12232	0.24051	0.00561554	0	0.022162	0	0	0.00953397	832.239	1677.76	2510
TCGA-DV-5573-01A	0.00929442	0.0174901	0.0936763	0	0.102494	0	0	0.226167	0	0.00750614	0.543371	0.000910459	0	0.00500611	0.638264	0	0	0	0.0442205	0.0267719	0.0490579	0	0.0608727	0.0240133	0	0.0340527	0.109689	0.00496119	0	0.00174824	0	0	0.000432273	690.089	2372.89	3062.98
TCGA-DV-5574-01A	0.0155258	0.0236527	0.152172	0	0.0676514	0.00844353	0	0.0643391	0.0244646	0.0577288	0.586022	0.109393	0	0.108264	0.2405	0	0.0160593	0.0327096	0.00165861	0.00248127	0.0176295	0	0	0.0208056	0.0529069	0.0564223	0.276549	0.0383494	0	0.0229277	0	0	0.00334409	1626.4	2359.59	3985.99
TCGA-DV-5575-01A	0.0112244	0.0331853	0.0689916	0	0.109749	0.0113526	0.011419	0.0386292	0.0236822	0.0314965	0.66027	0.0410661	0	0.00550669	0.258536	0	0.260788	0.00317356	0	0.013466	0.0294596	0	0.0204941	0.0281949	0	0.134248	0.184056	0.0165327	0	0	0	0.00238368	0.00209533	945.598	1644.96	2590.55
TCGA-DV-5576-01A	0.0118522	0.00626385	0.0314259	0	0.0797488	0.0147964	0	0	0.0304419	0.0451241	0.780347	0.000340322	0.0145428	0.00538501	0.026275	0	0.244413	0	0	0.0427172	0	0.0149387	0.0814613	0.0818435	0.0583125	0.0326885	0.149337	0	0.00275332	0.237485	0	0	0.00750618	-66.3466	-256.194	-322.54
TCGA-DV-A4VX-01A	0.00159021	0.0180042	0.0394904	0	0.0765364	0.0218834	0.000361385	0.0139937	0.00408548	0	0.824055	0.0165404	0	0.000473441	0.373574	0	0.0167788	0.0377234	0.0683322	0.0247381	0	0	0	0.0335385	0.210667	0.067186	0.10599	0	0.0350722	0	0	0	0.00938531	-485.722	1113.72	628.002
TCGA-DV-A4VZ-01A	0.0094614	0.0108196	0.0270153	0	0.011586	0.00720551	0	0	0.0165463	0.0389188	0.878447	0.152178	0	0.0344779	0.00585071	0	0.252121	0	0	0.00263374	0	0.0269074	0.036057	0	0.110144	0.0239322	0.311812	0	0.00737104	0.0365149	0	0	0	-428.227	-16.1572	-444.384
TCGA-DV-A4W0-01A	0.00735678	0.0304758	0.0340072	0	0.115773	0.0147125	0	0.0016566	0.021893	0	0.774125	0.0462815	0	0.0222658	0.110738	0	0.149753	0	0	0.00534139	0	0.0289922	0	0.021116	0.0723101	0.0771642	0.321054	0	0	0.144984	0	0	0	268.859	746.858	1015.72
TCGA-DV-A4W0-05A	0.0162847	0.0118759	0.0257425	0	0.0255685	0.0199348	0	0	0.021128	0.0893427	0.790123	0.0226034	0	0.0148656	0.0332711	0	0.241849	0	0	0.0458757	0	0.0802778	0.0677616	0.130804	0.0875357	0.111889	0.100792	0	0	0.0564182	0	0	0.00605622	-598.791	53.1509	-545.641
TCGA-EU-5904-01A	0.00369854	0.0247554	0.0901821	0	0.17179	0.0166655	0.0319363	0.00815026	0.019801	0	0.633021	0.037581	0	0.00237814	0.0466917	0	0.304853	0	0	0.0103015	0	0	0.0924564	0.12095	0	0.111256	0.17695	0.0095774	0.0127538	0.0344472	0.0189415	0	0.0208621	954.09	1365.44	2319.53
TCGA-EU-5905-01A	0.00399982	0.0161602	0.103884	0	0.0951246	0.011768	0	0.0308065	0.0160988	0.00801765	0.71414	0	0	0	0.0990288	0	0.209151	0	0	0.0260747	0.00260626	0	0.050459	0.100661	0	0.0667831	0.359185	0.000714369	0.00269745	0.0790879	0	0	0.00355132	942.036	1221.62	2163.65
TCGA-EU-5906-01A	0.00797031	0.0281175	0.0626728	0	0.220439	0.0165738	0.0166948	0.00435101	0.0141284	0.00994	0.619113	0.0456608	0	0.00429469	0.0745476	0	0.24153	0.0270285	0	0	0	0.0317525	0	0.0662875	0.0171226	0.0824338	0.253497	0.0437008	0	0.0845953	0	0	0.0275483	984.908	1451.34	2436.25
TCGA-EU-5907-01A	0.000309696	0.0430832	0.0505537	0	0.127271	0.0107691	0.0819043	0	0.0037099	0	0.682399	0.000591472	0.00338006	0	0.0700244	0	0.161914	0	0.022899	0.0111462	0.0153359	0	0.0237465	0.102089	0.0326144	0.099199	0.336406	0	0.0727892	0.0478657	0	0	0	255.802	522.01	777.811
TCGA-G6-A5PC-01A	0.000766574	0.00866478	0.0231851	0	0.0467743	0.0087151	0.00134401	0.0293047	0	0	0.881245	0.0231743	0	0.0176924	0.571232	0	0.0375125	0	0.0187062	0.079655	0	0	0.0232639	0.0496091	0	0.0648344	0.107626	0	0	0.00669482	0	0	0	-128.078	1584.27	1456.19
TCGA-G6-A8L6-01A	0.0103426	0.0166966	0.0630585	0	0.0724739	0.0131025	0	0.0115398	0.0181148	0.0418255	0.752846	0.0367874	0	0.0143488	0.154876	0	0.224137	0	0	0.0563675	0	0.0615738	0	0.211884	0.0105308	0.059926	0.154368	0	0	0.0152009	0	0	0	429.896	1940.55	2370.45
TCGA-G6-A8L7-01A	0.00385909	0.0276487	0.0179265	0.0177044	0.0136088	0.0171136	0.0100831	0.0136242	0.00395661	0.0104448	0.86403	0.00648608	0.00246539	0.00354163	0.391963	0	0	0.0546271	0.0145157	0.108017	0	0	0.18548	0.0155103	0.0332948	0.051201	0.0470743	0.00359678	0	0.0771702	0	0	0.00505661	-201.019	1061.48	860.457
TCGA-G6-A8L8-01A	0.00474676	0.0258796	0.0353889	0	0.102019	0.0321003	0.00105587	0	0.000979364	0.00139396	0.796436	0.0132139	0	0.00608603	0.0872747	0	0.187068	0	0.00440778	0.026207	0	0.0340717	0.186111	0.107147	0.079479	0.0643221	0.0395558	0.0152841	0.0202306	0.129542	0	0	0	-305.855	676.246	370.391
TCGA-GK-A6C7-01A	0.0107449	0.0518771	0.0536226	0	0.112237	0.0414304	0.00142093	0.00756156	0.0205251	0.0317779	0.668802	0.0303238	0	0.00808644	0.189111	0	0.136934	0	0.00284816	0.00160808	0	0.0985439	0.0543163	0.0913664	0	0.106334	0.139951	0.039002	0	0.101575	0	0	0	627.894	1273.01	1900.9
TCGA-MM-A563-01A	0.0146228	0.0242341	0.107274	0	0.0620759	0.0219025	0.00809134	0.034233	0.0457417	0.0140718	0.667753	0.0392632	0	0.0610634	0.168103	0	0.0872839	0	0.0123806	0.0821335	0.039713	0	0.0184081	0.0624369	0.071747	0.109921	0.163838	0.0295376	0	0.0541699	0	0	0	1386.35	2540.27	3926.62
TCGA-MM-A564-01A	0.00538288	0.0101511	0.0213752	0	0.0597465	0.0167417	0	0.00060802	0.0108222	0.0386758	0.836497	0	0.00311504	0.0047008	0.0787041	0	0.0940749	0	0	0.0137811	0	0.239286	0.0662877	0.173229	0.0176093	0.0479778	0.178277	0	0	0.0829578	0	0	0	514.018	1190.37	1704.39
TCGA-MM-A84U-01A	0.00252917	0.0172682	0.0417614	0	0.0475067	0.0140266	0.0242995	0.00316642	0.00464213	0.00814163	0.836658	0.0494764	0	0.0238676	0.118247	0	0.20385	0	0.0106947	0.0758419	0	0	0.0840947	0.0720338	0	0.0749597	0.193579	0.0112874	0	0.0820678	0	0	0	912.329	1640.7	2553.03
TCGA-MW-A4EC-01A	0.00643397	0.0285593	0.0520759	0	0.106503	0.0182053	0.0223654	0.00449838	0.00686644	0.0289734	0.725519	0	0.0167449	0	0.129215	0	0.14819	0	0.0162128	0.025414	0	0.0353139	0.0355198	0.121848	0.0119682	0.0693943	0.277652	0.0214105	0	0.0911158	0	0	0	317.501	1088.72	1406.23
TCGA-T7-A92I-01A	0.00923125	0.00578211	0.0902575	0	0.102048	0.0118288	0	0.00557561	0.0171399	0.00153555	0.756601	0.00837057	0	0.026226	0.120011	0	0.296237	0	0	0.00265723	0	0	0.0754088	0.0721264	0	0.00765113	0.250133	0.0330657	0.0026095	0.101664	0	0	0.00383951	-664.072	559.518	-104.554
