# Supplementary material for: Development of prognostic signatures and risk index related to lipid metabolism in ccRCC
Source: Front Oncol. 2024 Jun 13;14:1378095. doi: 10.3389/fonc.2024.1378095 (PMC11208495; doi:10.3389/fonc.2024.1378095)
Supplement: Supplementary file 15 [file Table_12.xlsx]

## Sheet: Sheet1
Table S12. LMRS of each sample in the GSE67501 dataset.
Sample	LMRS	response
GSM1648114	-0.0189083	no_response
GSM1648115	-0.0671175	no_response
GSM1648116	0.00621733	no_response
GSM1648117	-0.01183	no_response
GSM1648118	-0.0529106	no_response
GSM1648119	0.0166108	no_response
GSM1648120	-0.005266	no_response
GSM1648121	0.0337358	response
GSM1648122	-0.00240691	response
GSM1648123	0.0340144	response
GSM1648124	0.00968167	response
