# Supplementary material for: Development of prognostic signatures and risk index related to lipid metabolism in ccRCC
Source: Front Oncol. 2024 Jun 13;14:1378095. doi: 10.3389/fonc.2024.1378095 (PMC11208495; doi:10.3389/fonc.2024.1378095)
Supplement: Supplementary file 16 [file Table_13.xlsx]

## Sheet: S11
Table S13. Information about the target of drug action.
DRUG_NAME	Source	DRUG_ID	SCREENING_SITE	SYNONYMS	TARGET	TARGET_PATHWAY
Camptothecin	GDSC2	1003	SANGER	Camptothecine, (+)-Camptothecin	TOP1	DNA replication
Vinblastine	GDSC2	1004	SANGER	Velban	Microtubule destabiliser	Mitosis
Cisplatin	GDSC2	1005	SANGER	cis-Diammineplatinum(II) dichloride, Platinol, CIS-DDP	DNA crosslinker	DNA replication
Cytarabine	GDSC2	1006	SANGER	Ara-Cytidine, Arabinosyl Cytosine, U-19920	Antimetabolite	Other
Docetaxel	GDSC2	1007	SANGER	RP-56976, Taxotere	Microtubule stabiliser	Mitosis
Gefitinib	GDSC2	1010	SANGER	ZD-1839, Iressa	EGFR	EGFR signaling
Navitoclax	GDSC2	1011	SANGER	ABT-263, ABT263, ABT 263	BCL2, BCL-XL, BCL-W	Apoptosis regulation
Vorinostat	GDSC2	1012	SANGER	Zolinza, SAHA, suberanilohydroxamic acid, suberoylanilide hydroxamic acid, MK-0683	HDAC inhibitor Class I, IIa, IIb, IV	Chromatin histone acetylation
Nilotinib	GDSC2	1013	SANGER	Tasigna, AMN 107	ABL	ABL signaling
Olaparib	GDSC2	1017	SANGER	AZD2281, KU0059436, Lynparza	PARP1, PARP2	Genome integrity
Axitinib	GDSC2	1021	SANGER	AG-13736, Inlyta	PDGFR, KIT, VEGFR	RTK signaling
AZD7762	GDSC2	1022	SANGER	AZD-7762, AZD 7762	CHEK1, CHEK2	Cell cycle
SB216763	GDSC2	1025	SANGER	SB-216763, SB 216763	GSK3A, GSK3B	WNT signaling
KU-55933	GDSC2	1030	SANGER	KU55933	ATM	Genome integrity
Afatinib	GDSC2	1032	SANGER	BIBW2992, Tovok, Gilotrif	EGFR, ERBB2	EGFR signaling
Staurosporine	GDSC2	1034	SANGER		Broad spectrum kinase inhibitor	RTK signaling
PLX-4720	GDSC2	1036	SANGER	PLX4720, PLX 4720	BRAF	ERK MAPK signaling
NU7441	GDSC2	1038	SANGER	KU-57788, NU-7432, NU-7741	DNAPK	Genome integrity
Doramapimod	GDSC2	1042	SANGER	BIRB-796, BIRB 796	p38, JNK2	JNK and p38 signaling
Wee1 Inhibitor	GDSC2	1046	SANGER	681640, Wee1 Inhibitor	WEE1, CHEK1	Cell cycle
Nutlin-3a (-)	GDSC2	1047	SANGER		MDM2	p53 pathway
Mirin	GDSC2	1048	SANGER		MRE11	Genome integrity
PD173074	GDSC2	1049	SANGER	PD-173074, PD 173074	FGFR1, FGFR2, FGFR3	RTK signaling
ZM447439	GDSC2	1050	SANGER	ZM-447439, ZM 447439	AURKA, AURKB	Mitosis
Alisertib	GDSC2	1051	SANGER	MLN8237	AURKA	Mitosis
RO-3306	GDSC2	1052	SANGER		CDK1	Cell cycle
MK-2206	GDSC2	1053	SANGER	MK 2206, MK2206	AKT1, AKT2	PI3K/MTOR signaling
Palbociclib	GDSC2	1054	SANGER	PD0332991, PD-0332991, PF-00080665-73	CDK4, CDK6	Cell cycle
Dactolisib	GDSC2	1057	SANGER	NVP-BEZ235, BEZ235	PI3K (class 1), MTORC1, MTORC2	PI3K/MTOR signaling
Pictilisib	GDSC2	1058	SANGER	GDC-0941, GDC0941, RG-7621	PI3K (class 1)	PI3K/MTOR signaling
AZD8055	GDSC2	1059	SANGER	AZD-8055	MTORC1, MTORC2	PI3K/MTOR signaling
PD0325901	GDSC2	1060	SANGER	PD-0325901, PD 0325901	MEK1, MEK2	ERK MAPK signaling
Obatoclax Mesylate	GDSC2	1068	SANGER	GX15-070MS, Obatoclax, GX15-070	BCL2, BCL-XL, BCL-W, MCL1	Apoptosis regulation
5-Fluorouracil	GDSC2	1073	SANGER	5-FU	Antimetabolite (DNA & RNA)	Other
Dasatinib	GDSC2	1079	SANGER	BMS-354825-03, BMS-354825, Sprycel	ABL, SRC, Ephrins, PDGFR, KIT	Other, kinases
Paclitaxel	GDSC2	1080	SANGER	BMS-181339-01, Taxol, Onxol, Paxene, Praxel, Abraxane	Microtubule stabiliser	Mitosis
Crizotinib	GDSC2	1083	SANGER	Xalkori, PF2341066, PF-2341066, PF 2341066	MET, ALK, ROS1	RTK signaling
Rapamycin	GDSC2	1084	SANGER	AY-22989, Sirolimus, WY-090217, Torisel, Rapamune	MTORC1	PI3K/MTOR signaling
Sorafenib	GDSC2	1085	SANGER	Nexavar, 284461-73-0, BAY 43-9006	PDGFR, KIT, VEGFR, RAF	Other, kinases
BI-2536	GDSC2	1086	SANGER		PLK1, PLK2, PLK3	Cell cycle
Irinotecan	GDSC2	1088	SANGER	Camptosar, (+)-Irinotecan, Irinotecanum, irinotecan hydrochloride	TOP1	DNA replication
Oxaliplatin	GDSC2	1089	SANGER	Eloxatin	DNA alkylating agent	DNA replication
BMS-536924	GDSC2	1091	SANGER	BMS 536924	IGF1R, IR	IGF1R signaling
GSK1904529A	GDSC2	1093	SANGER	GSK-1904529A, GSK 1904529A	IGF1R, IR	IGF1R signaling
Tozasertib	GDSC2	1096	SANGER	MK 0457,MK-0457,MK-045, VX-680 VX 680 VX-68	AURKA, AURKB, AURKC, others	Mitosis
PF-4708671	GDSC2	1129	SANGER	PF 4708671, PF4708671	S6K1	PI3K/MTOR signaling
PRIMA-1MET	GDSC2	1131	SANGER	Prima 1MET, APR-246	TP53 activation	p53 pathway
Erlotinib	GDSC2	1168	SANGER	Tarceva, RG-1415, CP-358774, OSI-774, Ro-508231, R-1415	EGFR	EGFR signaling
Niraparib	GDSC2	1177	SANGER	MK-4827, MK4827	PARP1, PARP2	Genome integrity
MK-1775	GDSC2	1179	SANGER	AZD1775, Adavosertib	WEE1, PLK1	Cell cycle
Dinaciclib	GDSC2	1180	SANGER	SCH727965, SCH 727965, SCH-727-965, MK-7965	CDK1, CDK2, CDK5, CDK9	Cell cycle
Gemcitabine	GDSC2	1190	SANGER	Gemzar, LY-188011	Pyrimidine antimetabolite	DNA replication
Bortezomib	GDSC2	1191	SANGER	PS-341, LDP-341, Velcade	Proteasome	Protein stability and degradation
GSK269962A	GDSC2	1192	SANGER	GSK 269962A	ROCK1, ROCK2	Cytoskeleton
SB505124	GDSC2	1194	SANGER	SB 505124, SB505124	TGFBR1, ACVR1B, ACVR1C	RTK signaling
Tamoxifen	GDSC2	1199	SANGER	Nolvadex, Soltamox, Zynoplex, ICI-46474, Kessar	ESR1	Hormone-related
Fulvestrant	GDSC2	1200	SANGER	Faslodex, ICI-182780	ESR	Hormone-related
EPZ004777	GDSC2	1237	SANGER	EPZ-004777	DOT1L	Chromatin histone methylation
YK-4-279	GDSC2	1239	SANGER	YK 4-279	RNA helicase A	Other
Daporinad	GDSC2	1248	SANGER	APO866, FK866, FK866	NAMPT	Metabolism
BMS-345541	GDSC2	1249	SANGER		IKK-1, IKK-2	Other
AZ960	GDSC2	1250	SANGER	AZ 960, AZ-960	JAK2, JAK3	Other, kinases
Talazoparib	GDSC2	1259	SANGER	BMN-673, BMN 973	PARP1, PARP2	Genome integrity
XAV939	GDSC2	1268	SANGER	NVP-XAV939, XAV-939, XAV 939	TNKS1, TNKS2	WNT signaling
Trametinib	GDSC2	1372	SANGER	GSK1120212, Mekinist	MEK1, MEK2	ERK MAPK signaling
Dabrafenib	GDSC2	1373	SANGER	GSK2118436, Tafinlar	BRAF	ERK MAPK signaling
Temozolomide	GDSC2	1375	SANGER	Temodar, Temodal, M-39831, SCH 52365	DNA alkylating agent	DNA replication
AZD5438	GDSC2	1401	SANGER	SN1057898678	CDK2	Cell cycle
IAP_5620	GDSC2	1428	SANGER	SN1043546339	IAP	Other
AZD2014	GDSC2	1441	SANGER	SN1103949359	mTORC1, mTORC2	PI3K/MTOR signaling
AZD1208	GDSC2	1449	SANGER	SN1028350371	PIM1, PIM2, PIM3	Other, kinases
AZD1332	GDSC2	1463	SANGER	SN1061387896	NTRK1, NTRK2, NTRK3	RTK signaling
Ruxolitinib	GDSC2	1507	SANGER	INCB-18424, Ruxolitinib Phosphate, Jakafi	JAK1, JAK2	Other, kinases
Linsitinib	GDSC2	1510	SANGER	OSI-906, ASP-7487	IGF1R	IGF1R signaling
Epirubicin	GDSC2	1511	SANGER	Ellence, Farmorubicin, IMI-28	Anthracycline	DNA replication
Cyclophosphamide	GDSC2	1512	SANGER	Cytoxan, Neosar, Cyclophosphamid, Procytox, Cyclophosphane	Alkylating agent	DNA replication
Pevonedistat	GDSC2	1529	SANGER	MLN4924, MLN 4924, MLN-4924	NAE	Other
Sapitinib	GDSC2	1549	SANGER	AZD8931	EGFR, ERBB2, ERBB3	EGFR signaling
Uprosertib	GDSC2	1553	SANGER	GSK2141795, GSK2141795C, GSK-2141795	AKT1, AKT2, AKT3	PI3K/MTOR signaling
LCL161	GDSC2	1557	SANGER		XIAP, IAP1, IAP2	Apoptosis regulation
Lapatinib	GDSC2	1558	SANGER	Tykerb, Tyverb	EGFR, ERBB2	EGFR signaling
Luminespib	GDSC2	1559	SANGER	AUY922, VER-52296,NVP-AUY922, AUY	HSP90	Protein stability and degradation
Alpelisib	GDSC2	1560	SANGER	BYL719, BYL-719, NVP-BYL719	PI3Kalpha	PI3K/MTOR signaling
Taselisib	GDSC2	1561	SANGER	GDC-0032, GDC0032, RG7604	PI3K (beta sparing)	PI3K/MTOR signaling
EPZ5676	GDSC2	1563	SANGER	EPZ-5676, Pinometostat	DOT1L	Chromatin histone methylation
SCH772984	GDSC2	1564	SANGER	CS-1421	ERK1, ERK2	ERK MAPK signaling
IWP-2	GDSC2	1576	SANGER	Wnt Inhibitor IWP-2	PORCN	WNT signaling
Leflunomide	GDSC2	1578	SANGER	Sulol, SU-101, HWA-486, Arava	Pyrimidine synthesis inhibitor	DNA replication
Entinostat	GDSC2	1593	SANGER	MS-275	HDAC1, HDAC3	Chromatin histone acetylation
OSI-027	GDSC2	1594	SANGER	A-1065-5	MTORC1, MTORC2	PI3K/MTOR signaling
LGK974	GDSC2	1598	SANGER	LGK-974	PORCN	WNT signaling
VE-822	GDSC2	1613	SANGER	VE 822, VE822, Berzosertib	ATR	Genome integrity
WZ4003	GDSC2	1614	SANGER	WZ 4003	NUAK1, NUAK2	Other, kinases
CZC24832	GDSC2	1615	SANGER	GTPL6653	PI3Kgamma	PI3K/MTOR signaling
AZD5582	GDSC2	1617	SANGER	GTPL7710, AOB5560	XIAP, cIAP	Apoptosis regulation
GSK2606414	GDSC2	1618	SANGER	AK175551	PERK	Metabolism
PFI3	GDSC2	1620	SANGER	PFI-3, PFI 3, AOB2221	Polybromo 1, SMARCA4, SMARCA2	Chromatin other
PCI-34051	GDSC2	1621	SANGER	AK298746	HDAC8, HDAC6, HDAC1	Chromatin histone acetylation
Wnt-C59	GDSC2	1622	SANGER	AOB3540, AK161197	PORCN	WNT signaling
I-BET-762	GDSC2	1624	SANGER	GSK525762A	BRD2, BRD3, BRD4	Chromatin other
RVX-208	GDSC2	1625	SANGER	1044870-39-4, Apabetalone	BRD4	Chromatin other
OTX015	GDSC2	1626	SANGER	Birabresib, OTX-015, MK-8628	BRD2, BRD3, BRD4	Chromatin other
GSK343	GDSC2	1627	SANGER	GTPL8240, AOB3680, AK175558	EZH2	Chromatin histone methylation
ML323	GDSC2	1629	SANGER	GTPL7898, AOB2313,	USP1, UAF1	Protein stability and degradation
Entospletinib	GDSC2	1630	SANGER	GS-9973	SYK	Other, kinases
PRT062607	GDSC2	1631	SANGER	P505-15, PRT-2607, BIIB-057	SYK	Other, kinases
Ribociclib	GDSC2	1632	SANGER	LEE011, NVP-LEE011, LEE011-BBA	CDK4, CDK6	Cell cycle
AGI-6780	GDSC2	1634	SANGER	AK162157	IDH2 R140Q mutant	Metabolism
Picolinici-acid	GDSC2	1635	SANGER	Picolinate	Inflammatory related	Other
AZD5153	GDSC2	1706	SANGER	SN1045566955, AZD5153	BRD4	Chromatin other
CDK9_5576	GDSC2	1708	SANGER	SN1047226266, CDK9_5576	CDK9	Cell cycle
CDK9_5038	GDSC2	1709	SANGER	SN1047483750, CDK9_5038	CDK9	Cell cycle
Eg5_9814	GDSC2	1712	SANGER	SN1047613775, Eg5_9814	KSP11	Other
ERK_2440	GDSC2	1713	SANGER	SN1051032892, ERK_2440	ERK1,ERK2	ERK MAPK signaling
ERK_6604	GDSC2	1714	SANGER	SN1047587618, ERK_6604	ERK1,ERK2	ERK MAPK signaling
IRAK4_4710	GDSC2	1716	SANGER	SN1050852374, IRAK4_4710	IRAK4	Other, kinases
JAK1_8709	GDSC2	1718	SANGER	SN1049200060, JAK1_8709	JAK1	Other, kinases
AZD5991	GDSC2	1720	SANGER	SN1049446612, AZD5991	MCL1	Apoptosis regulation
PAK_5339	GDSC2	1730	SANGER	SN1046290829, PAK_5339	PAK1, PAK2	Cytoskeleton
TAF1_5496	GDSC2	1732	SANGER	SN1050393042, TAF1_5496	TAF1	Other
ULK1_4989	GDSC2	1733	SANGER	SN1049257073, ULK1_4989	ULK1	Other, kinases
VSP34_8731	GDSC2	1734	SANGER	SN1049998399, VSP34_8731	VSP34	Other
Selumetinib	GDSC2	1736	SANGER	SN1103949345, AZD1480	MEK1, MEK2	ERK MAPK signaling
IGF1R_3801	GDSC2	1738	SANGER	SN1051640224, IGF1R_3801	IGFR1	IGF1R signaling
JAK_8517	GDSC2	1739	SANGER	SN1066590414, JAK_8517	JAK1, JAK2	Other, kinases
AZD4547	GDSC2	1786	SANGER	1035270-39-3	FGFR1, FGFR2, FGFR3	RTK signaling
Ibrutinib	GDSC2	1799	SANGER	PCI-32765, CRA-032765, PCI-32765-00	BTK	Other, kinases
Zoledronate	GDSC2	1802	SANGER	Zoledronic acid, Zometa, Reclast		Other
Acetalax	GDSC2	1804	SANGER	Oxyphenisatin acetate		Unclassified
Carmustine	GDSC2	1807	GDSC2.Carmustine_1807	GDSC2.Carmustine_1807		Other
Topotecan	GDSC2	1808	SANGER		TOP1	DNA replication
Teniposide	GDSC2	1809	SANGER	Vumon		DNA replication
Mitoxantrone	GDSC2	1810	SANGER		TOP2	DNA replication
Dactinomycin	GDSC2	1811	SANGER	Actinomycin D	RNA polymerase	Other
Fludarabine	GDSC2	1813	SANGER	Fludara	Antimetabolite	DNA replication
Nelarabine	GDSC2	1814	SANGER	Atriance, Arranon		DNA replication
Vincristine	GDSC2	1818	GDSC2.Vincristine_1818	GDSC2.Vincristine_1818		Other
Podophyllotoxin bromide	GDSC2	1825	SANGER			Unclassified
Dihydrorotenone	GDSC2	1827	SANGER			Unclassified
Gallibiscoquinazole	GDSC2	1830	SANGER			Unclassified
Elephantin	GDSC2	1835	SANGER			Unclassified
Sinularin	GDSC2	1838	SANGER			Unclassified
Sabutoclax	GDSC2	1849	SANGER	BI-97C1	BCL2, BCL-XL, BFL1, MCL1	Apoptosis regulation
LY2109761	GDSC2	1852	SANGER	5XE	TGFB1	Other
OF-1	GDSC2	1853	SANGER		BRPF1B, BRPF2	Chromatin histone acetylation
MN-64	GDSC2	1854	SANGER		TNKS1, TNKS2	WNT signaling
KRAS (G12C) Inhibitor-12	GDSC2	1855	SANGER	GTPL8020	KRAS (G12C)	ERK MAPK signaling
MG-132	GDSC2	1862	SANGER	LLL cpd, MG 132, MG132	Proteasome, CAPN1	Protein stability and degradation
BDP-00009066	GDSC2	1866	SANGER		MRCKB_HUMAN	Cytoskeleton
Buparlisib	GDSC2	1873	SANGER	BKM120, NVP-BKM120	PI3Kalpha, PI3Kdelta, PI3Kbeta, PI3Kgamma	PI3K/MTOR signaling
Ulixertinib	GDSC2	1908	SANGER	BVD-523, VRT752271	ERK1, ERK2	ERK MAPK signaling
Venetoclax	GDSC2	1909	SANGER	ABT-199, Veneclexta, GDC-0199	BCL2	Apoptosis regulation
ABT737	GDSC2	1910	SANGER		BCL2, BCL-XL, BCL-W, BCL-B, BFL1	Apoptosis regulation
Afuresertib	GDSC2	1912	SANGER	GSK2110183, GSK2110183C	AKT1, AKT2, AKT3	PI3K/MTOR signaling
AGI-5198	GDSC2	1913	SANGER	IDH-C35	IDH1 (R132H)	Metabolism
AZD3759	GDSC2	1915	SANGER		EGFR	EGFR signaling
AZD5363	GDSC2	1916	SANGER		AKT1, AKT2, AKT3, ROCK2	Other, kinases
AZD6738	GDSC2	1917	SANGER	AZD 6738, AZD-6738	ATR	Genome integrity
AZD8186	GDSC2	1918	SANGER	AZD 8186, AZD-8186	PI3Kalpha, PI3Kbeta	PI3K/MTOR signaling
Osimertinib	GDSC2	1919	SANGER	AZD9291, AZD 9291, AZD-9291, Tagrisso, Mereletinib	EGFR	EGFR signaling
Cediranib	GDSC2	1922	SANGER	AZD2171, AZD 2171, AZD-2171, Recentin	VEGFR, FLT1, FLT2, FLT3, FLT4, KIT, PDGFRB	RTK signaling
Ipatasertib	GDSC2	1924	SANGER	GDC0068, GDC 0068, GDC-0068	AKT1, AKT, AKT3	PI3K/MTOR signaling
GDC0810	GDSC2	1925	SANGER	GDC-0810, GDC 0810	ESR1, ESR2	Hormone-related
GNE-317	GDSC2	1926	SANGER	GNE317, GNE 317	PI3Kalpha	PI3K/MTOR signaling
GSK2578215A	GDSC2	1927	SANGER	GSK 2578215A, GSK-2578215A	LRRK2	Other, kinases
I-BRD9	GDSC2	1928	SANGER	GSK602, GSK 602, GSK-602	BRD9	Chromatin other
Telomerase Inhibitor IX	GDSC2	1930	SANGER	MST-312, MST 312, MST312	Telomerase	Genome integrity
MIRA-1	GDSC2	1931	SANGER	MIRA 1, MIRA1, NSC19630, NSC-19630, NSC 19630	TP53	p53 pathway
NVP-ADW742	GDSC2	1932	SANGER	NVP ADW742, NVPADW742	IGF1R	IGF1R signaling
P22077	GDSC2	1933	SANGER	P 22077, P-22077	USP7, USP47	Protein stability and degradation
Savolitinib	GDSC2	1936	SANGER	AZD6094, Volitinib, AZD-6094, AZD 6094	MET	RTK signaling
UMI-77	GDSC2	1939	SANGER	UMI 77, UMI-77	MCL1	Apoptosis regulation
WIKI4	GDSC2	1940	SANGER	WIKI-4, WIKI 4	TNKS1, TNKS2	WNT signaling
Sepantronium bromide	GDSC2	1941	SANGER	YM155, YM-155, YM 155	BIRC5	Apoptosis regulation
MIM1	GDSC2	1996	SANGER	MIM 1, MIM-1	MCL1	Apoptosis regulation
WEHI-539	GDSC2	1997	SANGER	WEHI539, WEHI-539	BCL-XL	Apoptosis regulation
BPD-00008900	GDSC2	1998	SANGER			Other
Foretinib	GDSC2	2040	SANGER	GSK1363089, XL-880, EXEL-2880, GSK089	MET, KDR, TIE2, VEGFR3/FLT4, RON, PDGFR, FGFR1, EGFR	RTK signaling
BIBR-1532	GDSC2	2043	SANGER		TERT	Genome integrity
Pyridostatin	GDSC2	2044	SANGER		G-quadruplex stabiliser	DNA replication
AMG-319	GDSC2	2045	SANGER	AMG319	PI3K (beta sparing)	PI3K/MTOR signaling
MK-8776	GDSC2	2046	SANGER	SCH900776	CHEK1, CHEK2, CDK2	Cell cycle
Vinorelbine	GDSC2	2048	SANGER	vinorelbine tartrate, Navelbine, Exelbine	Microtubule destabiliser	Mitosis
VX-11e	GDSC2	2096	SANGER	VX11e, VX11e	ERK2	ERK MAPK signaling
LJI308	GDSC2	2107	SANGER		RSK2, RSK1, RSK3	PI3K/MTOR signaling
AZ6102	GDSC2	2109	SANGER		TNKS1, TNKS2	WNT signaling
GSK591	GDSC2	2110	SANGER	EPZ015866, GSK3203591	PMRT5	Chromatin histone methylation
VE821	GDSC2	2111	SANGER	VE 821, VE-821	ATR	Genome integrity
AZD6482	GDSC2	2169	SANGER	AZD 6482, AZD-6482, AK-55409	PI3Kbeta	PI3K/MTOR signaling
AT13148	GDSC2	2170	SANGER		AKT1	PI3K/MTOR signaling
BMS-754807	GDSC2	2171	SANGER	BMS-754807	IGF1R, IR	IGF1R signaling
JQ1	GDSC2	2172	SANGER	JQ-1, (+)-JQ-1	BRD2, BRD3, BRD4, BRDT	Chromatin other
Sunitinib	GDSC1	5	MGH	Sutent, Sunitinib Malate, SU-11248	PDGFR, KIT, VEGFR, FLT3, RET, CSF1R	RTK signaling
PHA-665752	GDSC1	6	MGH	PHA665752, PHA 665752	MET	RTK signaling
Cyclopamine	GDSC1	17	MGH		SMO	Other
AZ628	GDSC1	29	MGH	AZ-628, AZ 628	BRAF	ERK MAPK signaling
Imatinib	GDSC1	34	MGH	Gleevec, STI-571	ABL, KIT, PDGFR	Other, kinases
NVP-TAE684	GDSC1	35	MGH	NVP-TAE 684, TAE684, TAE-684	ALK	RTK signaling
Saracatinib	GDSC1	38	MGH	AZD0530, AZD-0530, AZ-10353926	ABL, SRC	Other, kinases
S-Trityl-L-cysteine	GDSC1	41	MGH	NSC 83265, Tritylcysteine	KIF11	Mitosis
Z-LLNle-CHO	GDSC1	45	MGH	Z-L-Norleucine-CHO, Gamma-Secretase Inhibitor 1	gamma-secretase	Other
GNF-2	GDSC1	52	MGH	KIN001-013	BCR-ABL	ABL signaling
CGP-60474	GDSC1	53	MGH	KIN001-019, CGP60474, CGP 60474	CDK1,CDK2,CDK5,CDK7,CDK9, PKC	Cell cycle
CGP-082996	GDSC1	54	MGH	CINK4, KIN001-021	CDK4	Cell cycle
A-770041	GDSC1	55	MGH	KIN001-111	LCK, FYN	Other, kinases
WH-4-023	GDSC1	56	MGH	KIN001-112	SRC, LCK	Other, kinases
WZ-1-84	GDSC1	59	MGH	KIN001-123	BMX	Other, kinases
BMS-509744	GDSC1	63	MGH	KIN001-127, ITK inhibitor	ITK	Other, kinases
CMK	GDSC1	64	MGH	KIN001-128	RSK2	Other, kinases
Pyrimethamine	GDSC1	71	MGH	Daraprim, Chloridine	Dihydrofolate reductase (DHFR)	Other
JW-7-52-1	GDSC1	83	MGH		MTOR	PI3K/MTOR signaling
A-443654	GDSC1	86	MGH	KIN001-139	AKT1, AKT2, AKT3	PI3K/MTOR signaling
GW843682X	GDSC1	87	MGH	GW843682X (AN-13)	PLK1	Cell cycle
Parthenolide	GDSC1	89	MGH		HDAC1	Chromatin histone acetylation
GSK319347A	GDSC1	91	MGH	KIN001-135, IKK-3 inhibitor	IKK	Other, kinases
TGX221	GDSC1	94	MGH	TGX-221, Tgx 221	PI3Kbeta	PI3K/MTOR signaling
XMD8-85	GDSC1	106	MGH	ERK5-IN-1	ERK5, BET	Other
Seliciclib	GDSC1	110	MGH	Roscovitine, CYC-202, AL-39256	CDK2, CDK7, CDK9	Cell cycle
Salubrinal	GDSC1	111	MGH	EIF-2alpha Inhibitor	EIF2A	Other
Doxorubicin	GDSC1	133	MGH	Doxil, Rubex, Adriamycin, Adriablastin, Doxorubicine	Anthracycline	DNA replication
Etoposide	GDSC1	134	MGH	Etopophos, Vepesid, Eposin, VP-16	TOP2	DNA replication
Mitomycin-C	GDSC1	136	MGH	Mytozytrex, NSC-26980, MMC, Mitosol, Mitozytrex	DNA crosslinker	DNA replication
NSC-87877	GDSC1	147	MGH	NSC 87877	SHP-1 (PTPN6), SHP-2 (PTPN11)	Other
Bicalutamide	GDSC1	150	MGH	ICI-176334, Casodex, Cosudex, ICI 176334	AR	Hormone-related
QS11	GDSC1	151	MGH	944328-88-5	ARFGAP1	Other
CP466722	GDSC1	152	MGH	CP-466722, CP 466722, 1080622-86-1	ATM	Genome integrity
Midostaurin	GDSC1	153	MGH	PKC412, benzoylstaurosporine, CGP-41251	PKC, PPK, FLT1, c-FGR, others	Other
CHIR-99021	GDSC1	154	MGH	CT 99021, CHIR99021, CHIR 99021	GSK3A, GSK3B	WNT signaling
Ponatinib	GDSC1	155	MGH	AP24534, AP-24534, KIN001-192, Iclusig	ABL, PDGFRA, VEGFR2, FGFR1, SRC, TIE2, FLT3	Other, kinases
JNK-9L	GDSC1	157	MGH	KIN001-204, JNK inhibitor 9l	JNK2, JNK3	JNK and p38 signaling
PF-562271	GDSC1	158	MGH	PF-00562271	FAK, FAK2	Cytoskeleton
HG6-64-1	GDSC1	159	MGH	KIN001-206	BRAF	ERK MAPK signaling
JQ12	GDSC1	164	MGH		HDAC1, HDAC2	Chromatin histone acetylation
DMOG	GDSC1	165	MGH	Dimethyloxalylglcine	HIF-PH	Metabolism
FTI-277	GDSC1	166	MGH		Farnesyl-transferase (FNTA)	Other
OSU-03012	GDSC1	167	MGH	AR-12, OSU 03012, OSU03012, PDK1 inhibitor AR-12	PDK1 (PDPK1)	Metabolism
Shikonin	GDSC1	170	MGH	Anchusin	not defined	Other
AKT inhibitor VIII	GDSC1	171	MGH	Akti-1/2, KIN001-102	AKT1, AKT2, AKT3	PI3K/MTOR signaling
Embelin	GDSC1	172	MGH	Emberine, Embelic acid	XIAP	Apoptosis regulation
FH535	GDSC1	173	MGH		PPARgamma, PPARdelta	Other
PAC-1	GDSC1	175	MGH	GTPL5238	Procaspase-3, Procaspase-7	Apoptosis regulation
IPA-3	GDSC1	176	MGH	IPA 3	PAK1	Cytoskeleton
GSK650394	GDSC1	177	MGH	GSK-650394, GSK 650394	SGK2, SGK3	Other, kinases
BAY-61-3606	GDSC1	178	MGH	Syk Inhibitor, BAY-613606	SYK	Other, kinases
Thapsigargin	GDSC1	180	MGH	Octanoic acid	SERCA	Other
Bexarotene	GDSC1	186	MGH	LG-100069, Targretin, Targret, Targrexin, Targretyn, Bexarotenum	Retinioic X receptor (RXR) agonist	Other
Bleomycin	GDSC1	190	MGH		dsDNA break induction	DNA replication
LFM-A13	GDSC1	192	MGH	DDE-28	BTK	Other, kinases
GW-2580	GDSC1	193	MGH	GX2580, CFMS receptor tyrosine kinase inhibitor	CSF1R	RTK signaling
Phenformin	GDSC1	196	MGH	DBI	Biguanide agent	Other
Bryostatin 1	GDSC1	197	MGH	Bryostatin	PKC	Other
Pazopanib	GDSC1	199	MGH	Votrient	CSF1R, KIT, PDGFRA, PDGFRB	RTK signaling
Dacinostat	GDSC1	200	MGH	NVP-LAQ824, LAQ824	HDAC1	Chromatin histone acetylation
Epothilone B	GDSC1	201	MGH	Patupilone, EpoB, EPO906, GNF-PF-193	Microtubule stabiliser	Mitosis
Tipifarnib	GDSC1	204	MGH	Zarnestra	Farnesyl-transferase (FNTA)	Other
Avagacestat	GDSC1	205	MGH	BMS-708163, BMS 708163	Amyloid beta20, Amyloid beta40	Other
AS601245	GDSC1	207	MGH		JNK1, JNK2, JNK2	JNK and p38 signaling
Ispinesib Mesylate	GDSC1	208	MGH	SB-715992	KSP	Mitosis
TL-2-105	GDSC1	211	MGH		not defined	Other
AT-7519	GDSC1	219	MGH	AT7519	CDK1, CDK2, CDK4, CDK6, CDK9	Cell cycle
TAK-715	GDSC1	221	MGH	KIN001-201, TAK 715	p38alpha, p38beta	JNK and p38 signaling
BX-912	GDSC1	222	MGH		PDK1 (PDPK1)	Metabolism
ZSTK474	GDSC1	223	MGH	KIN001-167, ZSTK-474, ZSTK 474	PI3K (class 1)	PI3K/MTOR signaling
AS605240	GDSC1	224	MGH	KIN001-173, AS-605240	PI3Kgamma	PI3K/MTOR signaling
Genentech Cpd 10	GDSC1	225	MGH		AURKA, AURKB	Mitosis
GSK1070916	GDSC1	226	MGH	GSK-1070916	AURKA, AURKC	Mitosis
Enzastaurin	GDSC1	229	MGH	LY317615	PKCB	Other, kinases
GSK429286A	GDSC1	230	MGH		ROCK1, ROCK2	Cytoskeleton
FMK	GDSC1	231	MGH	KIN001-242	RSK	Other, kinases
QL-XII-47	GDSC1	235	MGH		BTK, BMX	Other, kinases
IC-87114	GDSC1	236	MGH		PI3Kdelta	PI3K/MTOR signaling
Idelalisib	GDSC1	238	MGH	CAL-101, Zydelig	PI3Kdelta	PI3K/MTOR signaling
UNC0638	GDSC1	245	MGH	UNC-0638, UNC 0683	G9a and GLP methyltransferases	Chromatin histone methylation
Cabozantinib	GDSC1	249	MGH	BMS-907351, XL-184, Cometriq	VEGFR, MET, RET, KIT, FLT1, FLT3, FLT4, TIE2,AXL	RTK signaling
WZ3105	GDSC1	252	MGH		SRC, ROCK2, NTRK2, FLT3, IRAK1, others	Other
XMD14-99	GDSC1	253	MGH		ALK, CDK7, LTK, others	Other, kinases
Quizartinib	GDSC1	254	MGH	AC220, AC 220, AC-220, Asp-2689	FLT3	RTK signaling
CP724714	GDSC1	255	MGH	CP-724714	ERBB2	EGFR signaling
JW-7-24-1	GDSC1	256	MGH		LCK	Other, kinases
NPK76-II-72-1	GDSC1	257	MGH		PLK3	Cell cycle
STF-62247	GDSC1	258	MGH	STF62247	Autophagy inducer	Other
NG-25	GDSC1	260	MGH	NG25	TAK1, M4K2	Other, kinases
TL-1-85	GDSC1	261	MGH		TAK1, MAP4K2	Other, kinases
FR-180204	GDSC1	263	MGH	FR 180204, FR180204, ERK Inhibitor II	ERK1, ERK2	ERK MAPK signaling
ACY-1215	GDSC1	264	MGH		HDAC6	Chromatin histone acetylation
Tubastatin A	GDSC1	265	MGH		HDAC1, HDAC6, HDAC8	Chromatin histone acetylation
Zibotentan	GDSC1	266	MGH	ZD4054, ZD-4054	Endothelin-1 receptor (EDNRA)	Other
NSC-207895	GDSC1	269	MGH	XI-006, NSC207895	MDM4	p53 pathway
VNLG/124	GDSC1	271	MGH	HDAC inhibitor XV	HDAC,RAR	Chromatin histone acetylation
AR-42	GDSC1	272	MGH	HDAC-42, AR 42, AR42	HDAC1	Chromatin histone acetylation
CUDC-101	GDSC1	273	MGH	CUDC 101	HDAC1-10, EGFR, ERBB2	Other
Belinostat	GDSC1	274	MGH	PXD101, PXD-101	HDAC1	Chromatin histone acetylation
CAY10603	GDSC1	276	MGH		HDAC1, HDAC6	Chromatin histone acetylation
Linifanib	GDSC1	277	MGH	ABT-869, ABT 869	VEGFR1, VEGFR2, VEGFR3, CSF1R, FLT3, KIT	RTK signaling
BIX02189	GDSC1	279	MGH	BIX 02189	MEK5, ERK5	ERK MAPK signaling
Alectinib	GDSC1	281	MGH	CH5424802, CH 542802, Alecensa	ALK	RTK signaling
Pelitinib	GDSC1	282	MGH	EKB-569, EKB 569	EGFR	EGFR signaling
Omipalisib	GDSC1	283	MGH	GSK2126458, GSK-2126458, EX-8678, GSK458	PI3K (class 1), MTORC1, MTORC2	PI3K/MTOR signaling
JNJ38877605	GDSC1	284	MGH		MET	RTK signaling
SU11274	GDSC1	285	MGH		MET	RTK signaling
KIN001-236	GDSC1	286	MGH		HDAC6, HDAC10	Chromatin histone acetylation
KIN001-244	GDSC1	287	MGH	PDK1 inhibitor 7	PDK1	Other, kinases
WHI-P97	GDSC1	288	MGH	AC1L1GQE, KIN001-055	JAK3	Other, kinases
KIN001-042	GDSC1	289	MGH		GSK3B	WNT signaling
KIN001-260	GDSC1	290	MGH	Bayer IKKb inhibitor, ACHP	CDC7	DNA replication
KIN001-266	GDSC1	291	MGH		CDC7	DNA replication
Masitinib	GDSC1	292	MGH	AB1010, Masivet	KIT, PDGFRA, PDGFRB	RTK signaling
Amuvatinib	GDSC1	293	MGH	MP470, MP 470, MP-470	KIT, PDGFRA, FLT3	RTK signaling
MPS-1-IN-1	GDSC1	294	MGH		MPS1	Mitosis
NVP-BHG712	GDSC1	295	MGH	BHG712	EPHB4, RAF, SRC, ABL	Other, kinases
OSI-930	GDSC1	298	MGH	OSI 930 OSI930	KIT, VEGFR2	RTK signaling
CX-5461	GDSC1	300	MGH	CX5461, CX 5461	RNA Polymerase 1	Other
PHA-793887	GDSC1	301	MGH	PHA793887, PHA 793887	CDK2, CDK7, CDK5	Cell cycle
PI-103	GDSC1	302	MGH	PI-103, PI103, PI 103	PI3Kalpha, DAPK3, CLK4, PIM3, HIPK2	Other, kinases
PIK-93	GDSC1	303	MGH	PIK 93, PIK93	PK3CG	PI3K/MTOR signaling
SB52334	GDSC1	304	MGH	SB-52334, SB 52334	ALK5	RTK signaling
TPCA-1	GDSC1	305	MGH		IKK2	Other, kinases
Fedratinib	GDSC1	306	MGH	TG101348, TG-101348, SAR302503, SAR-302503	JAK2	Other, kinases
Y-39983	GDSC1	309	MGH		ROCK	Cytoskeleton
YM201636	GDSC1	310	MGH	YM-201636, YM 201636	PIKFYVE	PI3K/MTOR signaling
Tivozanib	GDSC1	312	MGH	AV-951, AV 951, KRN-951, KIL8951, ASP-4130	VEGFR1, VEGFR2, VEGFR3, PDGFR, KIT	RTK signaling
WYE-125132	GDSC1	317	MGH		mTOR	PI3K/MTOR signaling
GSK690693	GDSC1	326	MGH	GSK 690693, GSK-690693	AKT1, AKT2, AKT3	PI3K/MTOR signaling
SNX-2112	GDSC1	328	MGH	SNX 2112	HSP90	Protein stability and degradation
QL-XI-92	GDSC1	329	MGH		DDR1	Cytoskeleton
XMD13-2	GDSC1	330	MGH		MRCKB	Cytoskeleton
QL-X-138	GDSC1	331	MGH		BTK	Other, kinases
XMD15-27	GDSC1	332	MGH		CAMK2	Other, kinases
T0901317	GDSC1	333	MGH	TO-901317, TO901317	LXR, FXR	Other
Selisistat	GDSC1	341	MGH	EX-527, EX 527	SIRT1	Chromatin histone acetylation
Tenovin-6	GDSC1	342	MGH		SIRT	Chromatin histone acetylation
THZ-2-49	GDSC1	344	MGH		CDK9	Cell cycle
KIN001-270	GDSC1	345	MGH	CDK9 inhibitor, CDK9-IN-1	CDK9	Other
THZ-2-102-1	GDSC1	346	MGH		CDK7	Cell cycle
AT7867	GDSC1	356	MGH		AKT	PI3K/MTOR signaling
CI-1033	GDSC1	362	MGH		EGFR, ERBB2, ERBB4	RTK signaling
PF-00299804	GDSC1	363	MGH		EGFR, ERBB2, ERBB4	RTK signaling
TWS119	GDSC1	366	MGH		GSK3	WNT signaling
Torin 2	GDSC1	371	MGH		mTOR	PI3K/MTOR signaling
Pilaralisib	GDSC1	372	MGH	XL-147	PI3K	PI3K/MTOR signaling
GSK1059615	GDSC1	374	MGH		PI3K	PI3K/MTOR signaling
Voxtalisib	GDSC1	375	MGH	XL-765, SAR245409	PI3K (class 1), DNAPK, MTOR	PI3K/MTOR signaling
Brivanib, BMS-540215	GDSC1	376	MGH		VEGFR, PDGFR	RTK signaling
BIBF-1120	GDSC1	380	MGH		VEGFR, PDGFR, FGFR	RTK signaling
AST-1306	GDSC1	381	MGH		EGFR, ERBB4	RTK signaling
Apitolisib	GDSC1	382	MGH	GDC0980	mTOR, PI3K	PI3K/MTOR signaling
LIMK1 inhibitor BMS4	GDSC1	406	MGH		LIMK1	Cytoskeleton
kb NB 142-70	GDSC1	407	MGH		PKD	Other, kinases
Sphingosine Kinase 1 Inhibitor II	GDSC1	408	MGH	PF-543	Sphingosine Kinase	Other, kinases
eEF2K Inhibitor, A-484954	GDSC1	409	MGH		eEF2K	Other, kinases
MetAP2 Inhibitor, A832234	GDSC1	410	MGH		MetAP2	Other
Venotoclax	GDSC1	412	MGH	ABT-199, Veneclexta, GDC-0199	BCL-2 selective	Apoptosis regulation
CPI-613	GDSC1	415	MGH		Metabo, Mitochondria	Other
CAY10566	GDSC1	416	MGH		Stearoyl-CoA desaturase	Other
Ara-G	GDSC1	427	MGH	9-??-D-Arabinofuranosyl guanine	Anti-metabolite	Other
Pemetrexed	GDSC1	428	MGH		TYMS	DNA replication
Flavopiridol	GDSC1	432	MGH		CDK	Cell cycle
C-75	GDSC1	435	MGH		FAS	Apoptosis regulation
CAP-232, TT-232, TLN-232	GDSC1	436	MGH		Glycolysis	Metabolism
Trichostatin A	GDSC1	437	MGH		HDAC	Chromatin histone acetylation
Panobinostat	GDSC1	438	MGH	Farydak, LBH589	HDAC	Chromatin histone acetylation
IMD-0354	GDSC1	442	MGH		IKKb	Other, kinases
ETP-45835	GDSC1	447	MGH		MNK1, MNK2	Other, kinases
CD532	GDSC1	449	MGH		AURKA	Mitosis
NSC319726	GDSC1	461	MGH		P53 Mut specific	p53 pathway
ARRY-520	GDSC1	474	MGH		KIF11	Mitosis
A-83-01	GDSC1	477	MGH		TGFB	Other
LDN-193189	GDSC1	478	MGH		BMP	Other
FTY-720	GDSC1	546	MGH	Fingolimod hydrochloride; Gilenya; TDI-132; Imusera; Gilenia	S1P	Other
BAM7	GDSC1	552	MGH		Bax activator	Other
Kobe2602	GDSC1	563	MGH		RAS effector	RTK signaling
RU-SKI 43	GDSC1	576	MGH		Shh	Other
AICA Ribonucleotide	GDSC1	1001	SANGER	AICAR, N1-(b-D-Ribofuranosyl)-5-aminoimidazole-4-carboxamide	AMPK agonist	Metabolism
Methotrexate	GDSC1	1008	SANGER	Abitrexate, Amethopterin, Rheumatrex, Trexall, Folex	Antimetabolite	DNA replication
Tretinoin	GDSC1	1009	SANGER	ATRA, Vesanoid, Renova, Atralin, Tretin-X, Avita	Retinoic acid	Other
Refametinib	GDSC1	1014	SANGER	RDEA119, BAY-86-9766, BAY 869766	MEK1, MEK2	ERK MAPK signaling
CI-1040	GDSC1	1015	SANGER	CI 1040, PD-18435, PD-184352, 212631-79-3	MEK1, MEK2	ERK MAPK signaling
Temsirolimus	GDSC1	1016	SANGER	CCI-779, Torisel	MTOR	PI3K/MTOR signaling
Veliparib	GDSC1	1018	SANGER	ABT-888, ABT888, ABT 888	PARP1, PARP2	Genome integrity
Bosutinib	GDSC1	1019	SANGER	SKI-606, Bosulif	SRC, ABL, TEC	Other, kinases
Lenalidomide	GDSC1	1020	SANGER	CDC-501, CC-5013, Revlimid	CRBN	Protein stability and degradation
GW441756	GDSC1	1023	SANGER	GW 441756	NTRK1	RTK signaling
Lestaurtinib	GDSC1	1024	SANGER	CEP-701, SP-924, SPM-924, A-154475, KT-555	FLT3, JAK2, NTRK1, NTRK2, NTRK3	Other, kinases
Tanespimycin	GDSC1	1026	SANGER	17-AAG, BMS-722782	HSP90	Protein stability and degradation
VX-702	GDSC1	1028	SANGER	VX702, VX 702	p38	JNK and p38 signaling
Motesanib	GDSC1	1029	SANGER	AMG-706, AMG 706, AMG706	VEGFR, RET, KIT, PDGFR	RTK signaling
Elesclomol	GDSC1	1031	SANGER	STA-4783	HSP90	Protein stability and degradation
Vismodegib	GDSC1	1033	SANGER	GDC0449, Erivedge	SMO	Other
BX795	GDSC1	1037	SANGER	BX-795	TBK1, PDK1 (PDPK1), IKK, AURKB, AURKC	Other, kinases
SL0101	GDSC1	1039	SANGER	SL-0101, SL 0101-1	RSK, AURKB, PIM1, PIM3	Other, kinases
JNK Inhibitor VIII	GDSC1	1043	SANGER		JNK	JNK and p38 signaling
SB590885	GDSC1	1061	SANGER	SB-590885	BRAF	ERK MAPK signaling
CCT007093	GDSC1	1067	SANGER		PPM1D	Cell cycle
EHT-1864	GDSC1	1069	SANGER	EHT 1864	RAC1, RAC2, RAC3	Cytoskeleton
Cetuximab	GDSC1	1114	SANGER	Erbitux, IMC-C225, C225, IMC-225, L01XC06	EGFR	EGFR signaling
Serdemetan	GDSC1	1133	SANGER	JNJ-26854165	MDM2	p53 pathway
Capivasertib	GDSC1	1136	SANGER	AZ5363	AKT	PI3K/MTOR signaling
HG-5-113-01	GDSC1	1142	SANGER		AURKA	Mitosis
HG-5-88-01	GDSC1	1143	SANGER		TAK1, M4K2	Other, kinases
TW 37	GDSC1	1149	SANGER	TW37, TW-37	BCL2, BCL-XL, MCL1	Apoptosis regulation
XMD11-85h	GDSC1	1158	SANGER		LRRK2, ERK5	Other, kinases
ZG-10	GDSC1	1161	SANGER		JNK1	JNK and p38 signaling
XMD8-92	GDSC1	1164	SANGER	XMD 8-92	ERK5	ERK MAPK signaling
QL-VIII-58	GDSC1	1166	SANGER		MTOR, ATR	Other
CCT-018159	GDSC1	1170	SANGER	CCT018159, CCT 018159	HSP90	Protein stability and degradation
Rucaparib	GDSC1	1175	SANGER	PF-01367338, AG-014699, AG-14447, AG-14699	PARP1, PARP2	Genome integrity
AZ20	GDSC1	1184	SANGER		ATR	Genome integrity
KU-60019	GDSC1	1185	SANGER		ATM	Genome integrity
QL-XII-61	GDSC1	1203	SANGER		BMX, BTK	Other, kinases
PFI-1	GDSC1	1219	SANGER		BRD4	Chromatin other
IOX2	GDSC1	1230	SANGER	IOX-2, IOX 2, AK176060	EGLN1	Other
(5Z)-7-Oxozeaenol	GDSC1	1242	SANGER	5Z-7-Oxozeaenol, LL-Z1640-2	TAK1	Other, kinases
Piperlongumine	GDSC1	1243	SANGER	Piplartine	Induces reactive oxygen species	Other
rTRAIL	GDSC1	1261	SANGER		TRAIL receptor agonist	Apoptosis regulation
UNC1215	GDSC1	1262	SANGER	UNC-1215	L3MBTL3	Chromatin other
UNC0642	GDSC1	1263	SANGER		G9A, GLP	Chromatin histone methylation
SGC0946	GDSC1	1264	SANGER		DOT1L	Chromatin histone methylation
ICL1100013	GDSC1	1266	SANGER		N-myristoyltransferase 1/2	Other
Bleomycin (50 uM)	GDSC1	1378	SANGER		dsDNA break induction	DNA replication
AZD3514	GDSC1	1382	SANGER	SN1019841295	AR	Hormone-related
Bleomycin (10 uM)	GDSC1	1392	SANGER		dsDNA break induction	DNA replication
AZD6094	GDSC1	1403	SANGER	SN1042487586	MET	RTK signaling
Dyrk1b_0191	GDSC1	1407	SANGER	SN1008982787	DYRK1B	Other, kinases
AZD4877	GDSC1	1409	SANGER	SN1055467765	EG5	Mitosis
EphB4_9721	GDSC1	1413	SANGER	SN1076287848	EPHB4	RTK signaling
AZD8931	GDSC1	1416	SANGER	SN0216062465	EGFR, ERBB2, ERBB3	RTK signaling
FEN1_3940	GDSC1	1419	SANGER	SN1106019609	FEN1	Genome integrity
FGFR_0939	GDSC1	1421	SANGER	SN1043317881	FGFR4	RTK signaling
FGFR_3831	GDSC1	1422	SANGER	SN1037992934	FGFR1, FGFR2, FGFR3, FGFR4	RTK signaling
BPTES	GDSC1	1425	SANGER	SN1041594574	GLS	Other
AZD7969	GDSC1	1426	SANGER	SN1098976045	GSK3B	WNT signaling
IAP_7638	GDSC1	1429	SANGER	SN1043547481	IAP	Other
IGFR_3801	GDSC1	1430	SANGER	SN1056768819	IGFR1	IGF1R signaling
AZD1480	GDSC1	1432	SANGER	SN1044232195	JAK1, JAK2	Other, kinases
JAK1_3715	GDSC1	1433	SANGER	SN1042605297	JAK1	Other, kinases
JAK3_7406	GDSC1	1434	SANGER	SN1014281280	JAK3	Other, kinases
MCT1_6447	GDSC1	1436	SANGER	SN0177231247	MCT1	Cell cycle
MCT4_1422	GDSC1	1437	SANGER	SN1043999849	MCT4	Other
AZD8835	GDSC1	1445	SANGER	SN1040214596	PI3Kalpha, PI3Kdelta	PI3K/MTOR signaling
PI3Ka_4409	GDSC1	1446	SANGER	SN1037097676	PI3Kalpha, PI3Kdelta	PI3K/MTOR signaling
PLK_6522	GDSC1	1451	SANGER	SN1077317349	PLK1, PLK2, PLK3	Cell cycle
RAF_9304	GDSC1	1453	SANGER	SN1034259943	ARAF, BRAF, CRAF	ERK MAPK signaling
PARP_9495	GDSC1	1458	SANGER	SN1024601395	PARP1, PARP2, PARP7	Genome integrity
PARP_0108	GDSC1	1459	SANGER	SN1044053371	PARP1, PARP2, PARP6	Genome integrity
PARP_9482	GDSC1	1460	SANGER	SN1031920820	PARP1, PARP2, PARP5a	Genome integrity
TANK_1366	GDSC1	1461	SANGER	SN1032446568	Tankyrase 1/2 (PARP5a, PARP5b)	Genome integrity
TTK_3146	GDSC1	1464	SANGER	SN1080714093	TTK	Mitosis
SN-38	GDSC1	1490	SANGER	SN1095903706	TOP1	DNA replication
PFI-3	GDSC1	1530	SANGER	BDF00016096	PB1, SMARCA4, SMARCA2	Chromatin other
