# Supplementary material for: Development of prognostic signatures and risk index related to lipid metabolism in ccRCC
Source: Front Oncol. 2024 Jun 13;14:1378095. doi: 10.3389/fonc.2024.1378095 (PMC11208495; doi:10.3389/fonc.2024.1378095)
Supplement: Supplementary file 17 [file Table_14.xlsx]

## Sheet: Sheet1
Table S14. Drug response scores of ccRCC samples in the TCGA-KIRC cohort.
sample	GDSC1_(5Z)-7-Oxozeaenol_1242	GDSC1_A-443654_86	GDSC1_A-770041_55	GDSC1_A-83-01_477	GDSC1_ACY-1215_264	GDSC1_AICA Ribonucleotide_1001	GDSC1_AKT inhibitor VIII_171	GDSC1_Alectinib_281	GDSC1_Amuvatinib_293	GDSC1_Apitolisib_382	GDSC1_AR-42_272	GDSC1_Ara-G_427	GDSC1_ARRY-520_474	GDSC1_AS601245_207	GDSC1_AS605240_224	GDSC1_AST-1306_381	GDSC1_AT-7519_219	GDSC1_AT7867_356	GDSC1_Avagacestat_205	GDSC1_AZ20_1184	GDSC1_AZ628_29	GDSC1_AZD1480_1432	GDSC1_AZD3514_1382	GDSC1_AZD4877_1409	GDSC1_AZD6094_1403	GDSC1_AZD7969_1426	GDSC1_AZD8835_1445	GDSC1_AZD8931_1416	GDSC1_BAM7_552	GDSC1_BAY-61-3606_178	GDSC1_Belinostat_274	GDSC1_Bexarotene_186	GDSC1_BIBF-1120_380	GDSC1_Bicalutamide_150	GDSC1_BIX02189_279	GDSC1_Bleomycin (10 uM)_1392	GDSC1_Bleomycin (50 uM)_1378	GDSC1_Bleomycin_190	GDSC1_BMS-509744_63	GDSC1_Bosutinib_1019	GDSC1_BPTES_1425	GDSC1_Brivanib, BMS-540215_376	GDSC1_Bryostatin 1_197	GDSC1_BX-912_222	GDSC1_BX795_1037	GDSC1_C-75_435	GDSC1_Cabozantinib_249	GDSC1_CAP-232, TT-232, TLN-232_436	GDSC1_Capivasertib_1136
TCGA-3Z-A93Z-01A	2.48705	0.449057	14.3933	58.5459	4.08338	2574.11	11.0432	55.4315	43.6628	0.94869	1.06661	229.601	0.0209222	10.0978	29.7343	5.44082	3.87311	25.1005	134.033	1.49818	5.85546	5.12596	37.9195	0.0145781	28.7411	9.41977	19.3737	8.37698	156.969	13.3995	1.53404	32.8308	13.5028	13.8941	82.1494	7.83425	10.1125	6.80941	22.5713	8.09062	68.2759	62.864	0.0657567	19.7934	6.2098	85.8982	19.4647	58.6239	21.4386
TCGA-6D-AA2E-01A	3.02887	0.623798	16.9471	71.2045	5.75532	5291.36	13.1752	72.4263	43.3626	1.31948	1.57387	263.186	0.151184	10.3828	55.7848	6.11324	9.85385	37.7716	157.402	2.41793	6.29701	5.2478	24.6994	0.029893	27.3195	17.6935	22.9358	10.9509	173.52	14.2068	2.5656	53.3792	19.4881	14.2296	132.747	8.22676	13.3747	8.0684	27.948	10.3859	73.0492	113.612	0.0825674	40.1742	10.9058	195.381	27.614	56.6625	12.6375
TCGA-A3-3306-01A	2.07289	0.464753	14.3482	53.6463	5.23845	1183.28	11.0595	46.8772	46.2369	1.57381	0.521944	202.51	0.0279515	8.26954	27.2255	7.17758	2.61957	18.449	112.389	2.08874	13.8211	6.17727	28.1937	0.0136607	24.0797	6.41648	21.5195	8.63891	131.607	9.36197	0.880682	27.6929	19.3937	12.477	66.4949	10.2993	16.6581	6.24311	23.0954	4.65589	46.5569	49.3057	0.0685374	19.4681	8.80241	84.575	15.9953	54.6825	28.8869
TCGA-A3-3307-01A	2.77769	0.405487	11.5045	52.6849	4.31846	2103.77	8.26002	43.1747	36.2083	0.960277	0.630796	161.448	0.0128564	7.90386	23.614	5.55567	1.53947	17.249	112.52	1.50342	5.32109	3.71508	24.6915	0.0134793	22.4516	7.48167	15.0347	6.18953	107.988	7.16975	0.893121	26.9577	11.02	10.9509	54.9057	8.25711	11.9748	4.19556	20.2834	4.73605	41.7608	42.6699	0.0546751	10.6868	5.64584	52.0253	17.0024	46.9404	14.1471
TCGA-A3-3308-01A	2.39924	0.374372	10.9101	52.1942	3.87803	2059.36	9.48424	39.1434	36.6129	0.646946	0.510732	178.477	0.014356	7.35041	22.3173	4.63827	1.11029	10.75	117.879	1.40033	3.25752	2.55801	18.1145	0.017796	20.4351	8.35058	10.2422	7.15015	83.7285	6.37063	0.838204	33.6697	6.23538	11.239	65.9521	8.32387	12.1417	8.49896	18.7002	7.00933	38.1696	43.3888	0.0651263	8.01092	4.14055	49.5931	13.2805	29.2449	7.48655
TCGA-A3-3311-01A	1.63109	0.398531	6.79865	61.8249	5.7622	2282.71	9.68222	38.7958	40.1941	1.28441	0.525917	194.051	0.0351923	7.50891	18.903	5.88889	2.14856	19.1559	113.768	1.50797	8.36105	3.38793	20.4221	0.0164902	19.177	7.06428	11.927	5.34949	94.3145	6.77991	0.926372	29.979	13.9341	11.2687	65.8824	6.47791	9.30196	5.00693	20.4881	4.78641	32.116	63.7115	0.0564054	13.0275	5.9522	59.5593	13.8802	48.1731	15.7532
TCGA-A3-3313-01A	2.8654	0.432466	13.3224	67.8591	5.92325	4247.91	16.3444	53.3469	32.0072	1.22549	0.801469	302.216	0.330229	8.6923	33.6457	5.27977	7.26729	31.672	121.115	2.28827	4.50503	7.89206	21.6544	0.0567335	22.6434	20.0863	22.3498	7.38651	150.865	8.33772	1.69894	59.2506	21.3149	13.8906	148.546	9.92096	17.7947	6.38032	21.0837	9.94713	39.2205	129.683	0.104847	50.4544	16.8602	200.28	24.2079	41.3658	35.2267
TCGA-A3-3316-01A	1.97897	0.375016	9.81143	76.0724	4.95456	2611.72	12.9302	45.6959	46.1944	0.876964	0.691204	255.517	0.0366252	8.70534	20.8702	5.85407	1.90274	15.2669	124.194	2.44497	4.16994	4.8397	30.3573	0.0224822	25.4145	12.155	15.776	11.8241	97.7157	9.90492	1.03001	39.8451	14.8067	13.4808	86.4348	7.82242	10.7441	14.62	19.3872	12.1263	44.936	85.8712	0.0745074	15.3837	7.16862	86.4415	18.8268	33.1102	20.0218
TCGA-A3-3317-01A	3.97702	0.525843	11.5891	55.8999	4.4897	2665.77	12.6102	43.7744	40.6068	1.0481	0.582593	186.848	0.0303938	8.40625	25.4545	6.24907	1.9114	14.6101	114.682	1.96482	5.8515	4.6289	22.293	0.0250064	21.78	9.77457	17.1678	7.51969	84.6725	8.37918	0.912285	39.2995	9.40774	12.6973	80.1124	9.93293	16.9878	11.15	22.9984	6.87152	39.7713	71.0426	0.0711952	10.9789	7.16357	64.6776	14.4988	29.2915	13.5934
TCGA-A3-3319-01A	3.68726	0.385437	6.60093	89.622	9.90338	2567.8	15.6695	58.7251	71.3419	3.28469	1.17854	399.12	0.967636	13.2125	28.8478	8.75525	4.90612	105.139	189.177	2.5569	14.6741	7.89113	36.0291	0.0980504	31.6996	17.2777	21.9676	11.3071	236.83	24.6954	2.03555	47.4843	34.2727	18.7598	144.853	16.3827	30.4519	20.2146	24.86	8.47337	47.9404	172.168	0.103213	68.1227	25.161	219.625	28.5138	87.904	37.0148
TCGA-A3-3320-01A	3.92017	0.447381	12.0728	54.1295	3.34687	2137.35	11.7684	45.5493	34.5898	0.656887	0.507535	179.884	0.0135083	9.21124	26.3637	4.90424	1.87491	15.1271	112.873	2.26971	5.58885	4.99732	26.9121	0.0239429	24.4395	11.864	13.6001	9.51091	93.7723	9.64079	0.760998	37.8787	6.5282	12.6548	65.1813	13.7602	24.9541	9.59865	19.6955	7.9137	51.1178	49.1363	0.0664629	13.2686	7.77037	52.597	15.6712	46.4188	26.8786
TCGA-A3-3322-01A	2.70245	0.450678	8.44624	54.9947	4.94571	2172.96	13.2854	46.7326	39.4416	0.886283	0.54812	239.613	0.0205429	8.27149	21.5402	4.65459	3.00347	18.0264	111.421	2.62925	7.62184	5.43158	32.4521	0.022549	24.6819	11.0448	15.9391	9.56001	95.9852	11.1915	0.932919	38.0227	10.8809	14.7062	107.463	11.7367	16.966	9.5714	20.106	7.75566	42.2155	81.1959	0.0642635	16.8225	7.00092	69.7595	18.4985	45.1496	37.9484
TCGA-A3-3323-01A	2.24449	0.397603	8.27282	44.3952	3.34402	1229.19	12.2294	36.7458	34.0391	0.726222	0.530363	162.609	0.0158926	8.70687	19.466	5.24477	1.10873	14.3397	117.978	2.0168	6.4874	3.07612	20.139	0.0199039	24.1264	7.37146	10.753	9.59547	81.2177	6.60146	0.776862	32.8108	7.15228	12.998	61.1433	6.85445	8.31232	6.93986	19.198	5.63004	39.5263	47.8109	0.0646008	7.50994	4.8202	58.8155	11.9747	54.1269	14.9862
TCGA-A3-3324-01A	1.8429	0.423511	7.38557	61.3858	6.00049	2029.58	10.6194	39.9136	41.7102	1.36949	0.41971	218.621	0.0230088	7.91252	17.4429	7.20206	1.79049	17.8541	106.37	2.12069	6.71161	4.48389	25.5028	0.0164416	21.9336	8.1913	16.8354	7.76545	96.184	9.6054	0.695555	33.1268	16.429	12.1069	81.7192	6.57128	8.61366	7.17486	20.1641	5.21774	33.0153	78.5084	0.0594291	11.9919	5.90634	58.4845	14.8679	41.4235	24.6102
TCGA-A3-3325-01A	3.07245	0.427235	13.6578	58.9591	3.97544	2571.2	12.4839	44.9332	39.7349	0.963903	0.690198	194.819	0.022432	9.05128	18.4462	4.45079	1.85864	19.7106	124.697	2.07056	5.86233	4.8149	30.0741	0.027154	25.476	10.857	19.7384	11.3654	112.237	7.60912	1.09583	32.6988	8.72217	12.9878	67.5391	14.2885	21.7779	4.79668	22.7888	8.07079	50.5487	53.7382	0.0636352	12.463	7.01165	77.14	14.7041	60.4695	21.9152
TCGA-A3-3326-01A	2.26973	0.403308	8.58751	51.5533	3.09579	1225.51	12.1475	38.0173	36.3742	0.773524	0.44054	178.661	0.0185516	8.40859	13.0899	4.03868	1.14215	19.8849	100.022	1.5861	8.45179	4.84555	26.9716	0.0178088	24.4194	7.78923	12.4899	7.89505	99.2181	6.8731	0.652911	32.1784	11.079	12.5517	57.3531	8.01881	10.5924	5.52381	20.969	5.93445	39.7048	53.05	0.0633597	10.2884	5.55598	55.1533	13.2039	59.2287	19.773
TCGA-A3-3328-01A	5.98478	0.422268	24.9421	66.2203	4.88183	7844.75	8.82502	78.2951	26.0029	1.21311	1.04579	232.486	0.0317861	11.4299	23.8882	8.62699	1.72684	44.6918	147.982	5.26275	6.26697	7.43049	27.3256	0.0190958	28.2843	27.9513	38.2212	10.9332	122.033	11.7167	1.66582	52.8213	29.3013	17.6169	134.045	14.8721	32.6633	7.52764	20.4753	11.5261	74.2627	135.305	0.0721141	35.8673	15.7701	101.773	24.634	84.3561	26.7733
TCGA-A3-3329-01A	2.06085	0.404728	11.5482	53.2049	4.63679	2240.94	10.0045	44.7368	38.7552	1.33227	0.708185	169.945	0.0184655	8.03795	21.3899	5.475	1.95272	24.7555	116.306	2.20007	7.63705	4.28442	26.3364	0.0147797	23.876	8.53296	16.1619	7.10632	124.066	6.55152	1.13455	27.2566	13.0235	11.7395	72.3731	6.45004	8.46458	2.86314	20.2564	5.55029	42.1006	51.1893	0.0510792	12.4645	5.88086	63.5107	18.8726	61.2939	27.5785
TCGA-A3-3331-01A	2.48927	0.381529	8.33503	57.6373	4.7136	2570.47	10.5268	42.1118	38.7227	0.861867	0.566265	195.05	0.0224245	8.59815	18.6359	5.35947	1.85672	20.5679	116.363	1.93765	6.35521	4.84344	27.2317	0.0211896	22.9502	10.766	12.1063	7.40221	105.795	9.91715	0.868167	36.3421	11.1346	12.4225	79.0885	13.109	18.0969	7.57933	20.3907	5.68652	37.3215	62.7956	0.0661533	12.1436	6.94127	63.0375	16.6051	49.6452	16.4072
TCGA-A3-3335-01A	2.5725	0.667955	15.8261	72.5967	8.28809	2141.77	16.9273	56.8497	48.9168	2.88866	0.851029	338.233	0.153035	10.3183	41.6565	10.7524	5.83454	50.2464	150.717	2.32789	14.4738	6.44353	35.4484	0.0226447	28.835	11.0564	26.181	10.4064	162.201	12.8364	1.36863	46.5917	38.1613	14.6042	130.577	5.61907	8.30483	8.30781	35.7411	10.805	39.7257	133.197	0.076964	39.5564	13.1843	169.143	26.6426	64.5149	29.7409
TCGA-A3-3343-01A	2.31328	0.414712	10.6867	52.7224	3.86315	1710.15	10.7066	43.2386	37.3072	0.942205	0.546499	183.997	0.0267728	7.93805	18.0881	4.39491	1.81111	22.1327	110.48	1.96042	6.88813	5.17262	24.2391	0.0161444	27.7318	9.36141	14.7977	7.14595	111.148	7.06429	0.824831	31.0564	12.9106	12.7687	65.729	6.54873	9.23926	4.24426	19.7739	6.36195	48.3438	49.9796	0.062984	16.513	6.88348	72.2906	17.7704	60.533	33.9459
TCGA-A3-3346-01A	2.71106	0.393654	13.8211	83.4635	8.44671	1328.67	10.3233	48.5196	66.4285	3.45454	1.12483	311.939	0.0525422	9.71844	25.9983	9.28359	1.51051	49.5845	172.346	1.8256	9.75416	3.09165	59.7586	0.011279	28.592	10.7904	30.6923	13.628	224.877	13.2639	1.89853	21.5429	41.5857	12.1916	118.341	14.662	22.0392	15.0247	26.6735	11.4411	50.5321	82.7857	0.0554072	24.6598	7.78552	157.677	24.1335	78.6484	10.4281
TCGA-A3-3347-01A	1.86018	0.320442	6.47865	65.5724	5.01301	1438.52	11.2906	37.4181	43.4755	1.10486	0.585333	200.26	0.0259823	8.22197	15.1051	8.55984	0.975647	15.2911	126.548	1.51106	3.4459	2.65724	22.7754	0.0209733	19.9662	9.99586	11.8221	9.74747	102.833	8.13196	0.998704	28.5646	10.2167	11.3844	67.185	8.75987	10.9571	11.8452	17.1365	5.47253	37.7609	54.6635	0.0676403	7.27882	4.84354	58.1632	9.32964	43.1637	4.94924
TCGA-A3-3349-01A	2.06082	0.402704	10.3296	48.5555	3.12201	1889.12	9.95369	36.6991	36.6178	0.533931	0.561412	142.129	0.00694845	8.64904	19.7674	5.02955	1.41896	9.14564	114.599	1.32428	2.3293	2.74727	20.5426	0.0148701	23.2128	7.70123	9.85468	8.55467	80.3898	7.54366	0.827467	30.3683	5.07644	12.1201	52.5477	7.55581	11.0383	7.25722	16.6557	6.31745	50.0993	37.5837	0.0588326	7.35586	4.06946	39.3255	10.145	37.0221	6.444
TCGA-A3-3351-01A	2.18309	0.380545	7.53761	45.6349	2.90396	1279.93	10.5383	31.6777	31.0604	0.676493	0.297922	135.584	0.00960651	8.54767	12.0178	6.15402	0.592704	13.0634	93.304	1.40884	4.72547	3.17705	20.7286	0.0164304	22.5024	6.69686	9.72019	8.80477	92.9795	5.66871	0.449622	28.6211	7.12947	10.8727	40.2537	7.11978	10.4048	5.84192	18.0351	3.91144	35.3539	32.6705	0.0529001	4.38907	3.86416	34.1038	8.57789	48.6437	13.1802
TCGA-A3-3352-01A	3.12484	0.52191	16.9026	55.1432	4.69112	1768.07	13.7463	47.9522	34.3245	1.27038	0.649465	197.222	0.0234193	10.7103	22.1098	6.52426	1.91994	28.2627	115.565	2.43787	7.75769	5.62141	30.3091	0.019885	26.089	9.58889	17.5007	11.27	113.379	10.3275	1.01067	32.0434	14.8696	12.2454	77.2755	9.90876	14.6755	8.17204	23.952	6.88387	52.9265	57.5412	0.063647	15.6868	8.21388	68.825	20.5835	63.3779	26.6989
TCGA-A3-3357-01A	2.51087	0.48863	8.67557	54.976	5.90499	2081.51	11.4932	52.0632	46.6793	1.44953	0.6541	256.331	0.0722874	7.91777	21.5495	4.9297	1.62847	29.1027	113.968	2.69874	12.6323	6.2161	26.5147	0.021995	26.8086	10.1461	14.6639	5.25714	114.178	9.64985	0.948466	39.4462	21.6698	13.3512	90.7914	6.45553	9.47883	7.07043	23.8129	5.77937	36.8625	99.1689	0.0711337	20.0355	11.3868	120.844	23.7677	53.2211	28.5993
TCGA-A3-3358-01A	1.85055	0.418547	9.33685	66.4768	7.10198	1996.87	10.5525	44.9222	43.6007	2.03103	0.613042	209.578	0.0514779	7.82699	17.1661	9.06513	2.46251	38.2883	114.53	1.56401	7.06341	4.89398	26.3038	0.021866	21.5742	8.84553	16.71	8.72656	133.969	7.63642	0.948439	31.6472	29.3805	11.9802	77.3227	8.44432	11.6573	4.42391	25.2127	5.94221	33.6162	91.8825	0.0567676	19.1524	8.95433	91.5533	19.233	67.8427	19.3203
TCGA-A3-3359-01A	2.65149	0.426355	10.4197	48.0785	3.83876	1701.95	9.83005	41.8503	36.5313	0.797566	0.62128	156.037	0.0153039	8.07618	19.6884	5.49512	1.40132	19.1105	111.071	1.32579	6.52507	3.87168	23.8211	0.0167458	24.0813	8.5532	12.1463	7.13103	98.3272	7.68895	0.871027	31.1283	9.38082	11.9305	63.0714	8.09936	12.2167	4.59122	20.2743	5.12262	45.2459	49.6828	0.0611707	11.4273	6.20212	47.0314	14.6375	49.8366	14.8575
TCGA-A3-3362-01A	2.74159	0.433906	12.2945	53.1766	3.83478	2360.3	10.9787	49.711	36.4842	0.727478	0.870197	194.062	0.0160112	8.65462	32.5534	4.82828	2.4026	15.476	126.772	1.63971	5.80235	3.80228	24.1046	0.0194225	25.7418	9.75287	13.0368	6.60697	92.3382	9.21376	1.26316	36.5388	8.9312	13.7099	76.3946	6.49356	9.67479	7.51662	21.4586	6.82673	54.5386	58.09	0.0678326	15.8312	6.70537	65.8556	17.9321	40.8191	14.3979
TCGA-A3-3363-01A	3.72384	0.386456	16.3382	58.5661	4.77398	2908.9	9.79709	57.8894	37.8661	0.994458	0.961317	229.334	0.0298148	8.32755	21.7112	4.91437	2.64793	22.2911	108.989	2.70886	6.79587	7.30936	20.6077	0.0153233	21.6254	8.34428	21.587	3.78849	129.985	11.9593	1.36497	35.8076	17.2479	13.1487	81.4809	10.8458	17.0676	2.93074	23.8776	4.64007	60.5224	78.7302	0.0614989	23.9372	11.462	115.788	15.8476	85.4169	17.2365
TCGA-A3-3365-01A	3.15979	0.376308	9.66563	55.2794	4.40469	2479.76	7.8223	41.4687	40.4443	1.04927	0.667811	131.774	0.00651817	8.33843	26.7114	6.47469	1.75692	13.8424	109.393	2.08517	3.74208	2.97222	23.6217	0.0135152	19.5473	9.3935	17.5264	9.61237	100.45	7.15168	0.839716	31.2894	11.447	10.3383	56.1163	8.18549	11.5719	4.27033	18.5817	6.42756	45.9176	43.3832	0.0556835	7.83992	4.84566	36.2442	14.7834	39.157	15.238
TCGA-A3-3367-01A	2.78895	0.390861	8.55679	47.3974	4.65769	1736.29	11.2643	44.4164	37.9477	1.05264	0.581037	192.017	0.0269584	8.41097	21.5121	4.7877	2.64941	23.19	111.68	2.05399	11.363	4.62967	25.6499	0.0235863	22.8558	8.25923	11.2344	7.49147	93.6182	7.99455	0.966345	33.8902	12.6726	12.8283	74.0154	9.03772	13.3714	6.6225	21.0193	6.83143	40.0825	54.8833	0.0603326	15.4118	7.10525	65.2101	16.8467	58.4206	28.3597
TCGA-A3-3370-01A	2.7641	0.411464	9.01178	50.4804	3.50518	1607.27	11.1266	40.8428	36.2985	0.679917	0.478213	162.627	0.0134778	9.13246	18.6846	5.45873	1.18903	16.5223	104.897	1.63583	6.1756	3.74797	24.7343	0.019606	20.8407	9.87259	11.5524	9.25289	85.2868	7.89045	0.690907	33.301	9.05062	12.2905	63.3145	10.2456	14.6857	9.63048	19.2479	5.77122	41.9487	46.9454	0.0648549	8.58619	5.72488	46.5538	12.81	44.3228	13.1765
TCGA-A3-3372-01A	3.72082	0.36692	7.22312	52.8614	4.21791	1891.16	11.0065	37.8336	40.5155	0.91859	0.391615	165.627	0.0167268	8.34802	17.2441	5.52491	1.38037	15.9989	110.48	2.95402	6.09165	4.61413	30.4769	0.0230025	25.1355	10.7631	15.4779	11.3893	97.9502	8.13783	0.56556	33.0911	9.63128	12.2308	63.3792	12.8363	19.7988	10.0921	16.0707	6.64324	51.4611	48.3797	0.0690173	8.53226	6.77842	49.3348	12.19	42.0847	29.7418
TCGA-A3-3373-01A	2.07746	0.394009	7.35922	68.6037	6.49875	3120.65	9.3767	50.3109	59.1174	0.963508	1.05137	210.226	0.0441907	8.22049	29.3042	4.80119	5.2836	18.7245	133.767	2.18819	6.59735	4.88608	26.0382	0.0205794	24.906	14.9273	11.3505	4.24864	104.435	10.136	1.73982	41.3144	13.5374	14.775	101.734	9.01343	14.7486	6.15356	18.2183	6.11547	39.2025	97.5513	0.0677942	26.5169	8.58975	109.531	21.8559	37.9973	17.1563
TCGA-A3-3374-01A	1.59983	0.430491	15.9979	132.364	8.46283	5860.46	16.7424	71.323	72.2513	2.70127	1.33226	304.135	0.279698	10.1326	15.6311	5.08228	6.47626	137.23	164.514	6.06793	10.6484	9.71886	38.769	0.0356283	35.9522	41.3036	30.5209	15.496	185.906	13.9819	1.92205	57.0465	90.0908	16.9106	188.277	18.3301	28.8975	17.8237	29.9655	19.4022	64.6068	369.913	0.0954365	69.6112	23.3497	268.148	34.4083	71.2258	49.5059
TCGA-A3-3376-01A	1.82593	0.344667	6.75906	48.8627	2.94515	1900.7	9.87422	33.6676	41.158	0.518379	0.554664	125.441	0.00497179	8.42317	17.1972	4.5649	1.19263	7.98866	110.903	1.2474	1.74849	2.54439	19.1163	0.0155956	21.2385	8.20572	8.90707	7.98449	81.9788	6.86747	0.757097	30.325	5.2493	11.8677	45.8229	7.59587	9.50785	7.33098	14.7602	5.92332	44.4586	39.3613	0.0624503	5.68786	3.6331	35.0414	9.58915	34.1285	6.89286
TCGA-A3-3378-01A	2.13147	0.376898	5.9175	66.3886	4.26483	1367.28	9.12321	27.2141	38.6583	1.12774	0.356784	176.157	0.0357137	7.56828	16.4034	7.26236	0.586844	15.9022	111.385	1.47632	8.29695	2.1744	16.6714	0.0164443	21.8933	9.6595	11.8917	6.92126	112.003	5.48016	0.564474	27.3932	16.0599	10.794	67.7721	7.77318	10.1406	5.96524	20.9777	3.06504	26.3818	64.8229	0.0639583	9.6705	4.97063	70.7799	12.4441	50.3841	7.94956
TCGA-A3-3380-01A	2.64475	0.50128	14.0022	56.5452	4.48752	2418.32	13.7949	52.6382	42.128	0.974828	0.717431	223.05	0.0215084	9.91663	26.7122	6.61239	2.75285	29.8104	125.159	2.30457	4.40218	5.17173	30.3021	0.0209906	26.0743	11.1357	15.3778	10.6643	119.934	11.3552	1.0369	36.3118	16.5003	14.2245	74.3858	8.11966	11.4086	6.91437	21.7351	8.47368	53.5449	75.0333	0.0638654	15.9478	7.06716	80.3939	17.1821	56.7361	29.315
TCGA-A3-3382-01A	2.49301	0.512113	11.0182	55.6457	5.19163	1855.62	10.5851	43.141	34.1738	1.23942	0.622488	218.1	0.0434909	9.78436	24.4728	8.49282	1.7323	21.5388	131.329	2.47203	5.7723	5.32346	28.012	0.0248454	26.0482	10.396	18.2002	11.5083	95.6666	13.8825	0.865688	34.9529	11.1148	13.1432	70.3265	7.7666	11.3477	9.71701	18.4644	7.88678	55.7027	52.9637	0.0537741	12.5563	8.58097	87.9572	20.3208	40.335	26.3359
TCGA-A3-3383-01A	2.12578	0.452972	14.9036	58.0402	4.5043	1843.75	11.3807	49.7113	34.7622	1.37028	1.06674	219.872	0.0186756	9.91372	17.335	4.75756	3.28111	38.1027	124.541	1.38507	14.058	4.56287	36.9901	0.0143515	30.1366	7.90178	21.0479	8.25669	169.248	10.1683	1.58314	23.6433	20.6654	13.7328	78.6789	7.63316	8.77722	3.73196	27.0064	6.86301	55.6568	58.0254	0.0517568	20.637	5.5216	103.911	21.0006	96.1088	24.0302
TCGA-A3-3385-01A	2.99621	0.431305	10.3324	49.8093	4.8157	1906.63	11.3185	55.0859	35.0064	0.869964	0.65975	250.425	0.060393	8.06935	25.1355	4.48847	4.03887	16.7286	104.82	2.04002	12.8161	8.36938	33.3371	0.0319131	28.0096	10.1681	16.0239	6.26646	94.1368	12.293	1.12613	42.8421	11.6201	15.3331	112.845	9.47681	15.5434	9.46421	17.8595	4.31684	49.5489	91.4907	0.0726745	40.0954	12.0778	95.0172	22.7172	45.6094	33.0689
TCGA-A3-3387-01A	1.94735	0.383671	7.80979	56.7291	4.29678	2215.08	8.60799	41.7028	38.6774	0.963151	0.538381	192.781	0.0129247	7.7119	20.1938	6.65475	1.52664	12.4249	123.755	1.37134	4.12282	3.46267	22.3377	0.0146285	21.4109	7.1228	11.9331	5.91869	112.642	6.9775	0.87868	25.9851	9.27776	12.028	52.9948	6.94589	11.5031	5.20672	18.0138	5.20082	32.2749	49.965	0.0541066	10.012	5.77339	59.7032	12.2511	46.2819	9.77547
TCGA-A3-A6NI-01A	2.35684	0.416905	10.7482	58.3336	3.81824	2805.39	10.9512	48.7947	38.8479	0.922092	0.792041	241.868	0.0162821	9.19897	20.328	4.8624	1.97695	17.537	133.644	1.66778	7.49693	4.12203	27.0087	0.0142507	27.3322	7.62285	15.1621	5.68043	126.594	10.0501	1.26484	29.3954	9.74407	14.0275	69.8709	7.12496	9.86112	5.6081	21.3431	6.94021	50.9528	59.5847	0.0557276	15.6997	6.1085	83.177	14.4924	63.8719	24.4713
TCGA-A3-A6NJ-01A	1.7302	0.432163	9.68452	57.0359	3.75939	1934.36	8.52044	41.77	43.5859	0.864764	0.537244	164.849	0.0144342	7.53639	17.1132	3.88868	1.5089	18.9622	108.726	1.30548	4.23084	4.62534	24.212	0.0140059	23.1299	7.69699	13.4289	6.58359	119.674	6.35422	0.794357	27.5472	10.3697	11.6759	56.2155	7.01166	8.72447	2.87246	21.6963	4.30736	43.5212	54.2461	0.0631388	10.6558	4.89284	66.3445	14.8452	50.7439	15.0257
TCGA-A3-A6NL-01A	1.40916	0.394759	9.52227	51.8862	3.25151	1655.12	10.0518	35.7871	34.8532	0.629141	0.568557	146.905	0.00808123	8.23156	15.4673	4.63367	1.2306	11.979	105.52	1.25448	2.41348	2.95134	22.5329	0.0153397	24.2547	7.44457	11.8507	8.84367	99.2306	6.91181	0.786709	27.4516	6.63764	11.5029	51.1299	6.20407	6.88718	4.98666	18.5652	5.27447	46.009	37.8765	0.0548069	7.14999	3.71264	44.8572	11.0246	47.954	10.3176
TCGA-A3-A6NN-01A	2.95165	0.408516	9.72309	48.5218	3.42443	2331.9	10.1426	38.7386	38.9612	0.886124	0.662608	162.428	0.00781143	8.19758	22.6136	4.237	1.81249	12.5025	110.618	2.4516	5.02231	3.45603	29.6219	0.0166755	25.4999	10.0782	13.1498	9.85187	90.3655	8.30396	0.973042	31.7564	8.14841	12.8927	61.9675	12.3879	16.2524	5.51507	17.5471	6.25696	54.8047	49.3561	0.0613878	7.64528	4.71185	51.6216	14.1426	47.4631	11.7566
TCGA-A3-A8CQ-01A	3.15333	0.422173	12.5993	51.7592	3.5824	1887.83	9.53708	42.0096	40.8451	0.612165	0.724287	159.092	0.00701018	8.50374	26.4657	4.64089	1.96649	13.7416	114.261	1.38989	2.75287	4.02449	29.1438	0.0150412	23.2126	9.3577	13.7698	6.90096	94.3998	9.99958	1.14752	29.9462	5.9223	12.5705	66.367	10.8955	16.0178	5.66924	17.7514	5.52952	58.0881	49.6478	0.0593596	10.7584	4.7827	55.2123	11.6869	44.5518	11.1599
TCGA-A3-A8OV-01A	3.68624	0.560991	18.9234	52.9612	4.50434	1671.9	11.2652	50.4261	37.2012	0.983564	0.829295	232.558	0.0196819	10.1624	27.3964	5.73406	2.53169	27.429	125.373	1.8704	8.65074	5.66298	34.6138	0.0216675	26.8854	9.81241	19.3538	9.38575	124.827	11.9134	1.32275	34.0907	12.1231	14.9185	90.3946	10.7848	14.774	4.84649	26.8163	6.28453	62.6837	67.641	0.0621746	19.3464	7.74918	120.353	16.5751	70.5022	26.0289
TCGA-A3-A8OW-01A	2.78937	0.437618	11.8244	47.6056	3.08152	1720.31	10.3309	45.0632	35.3437	0.610804	0.695005	160.405	0.00878476	9.25349	20.1447	4.34927	1.65347	16.8549	114.871	1.4656	4.03986	3.32164	28.594	0.0168581	25.8321	9.16721	13.1439	7.84645	110.32	9.22902	0.944566	29.6826	7.37281	12.4745	65.8716	8.55135	13.0733	5.7666	19.6063	6.30112	55.1266	42.4424	0.0600314	11.7218	4.82038	50.4833	15.9864	46.1713	12.2265
TCGA-AK-3425-01A	1.23555	0.399376	6.74658	62.9901	6.01086	2083.61	9.69314	42.9085	56.3958	1.83409	0.97203	203.536	0.0390806	7.32682	18.6742	5.19288	2.83882	27.5527	133.644	1.57496	5.44611	3.77248	21.6177	0.0130744	20.1774	7.72403	17.4853	6.40942	120.947	8.52786	1.58859	24.2226	20.9178	12.5871	89.8818	5.4925	6.33124	3.26908	20.9923	6.20122	41.3491	85.5375	0.0560187	17.2931	6.40644	97.3746	17.0959	54.5412	19.0475
TCGA-AK-3426-01A	1.21504	0.328017	4.60553	91.6696	3.6338	1678.91	16.6392	36.8647	66.5813	1.55035	0.416933	231.852	0.0351963	9.6013	6.38421	6.69805	1.40553	38.9857	110.994	1.90822	7.86112	4.13047	38.911	0.0219582	23.313	9.67519	19.3559	11.4081	177.318	7.58902	0.66963	29.0019	35.4347	12.2469	81.2223	6.38729	6.13592	5.25437	25.4923	11.7599	36.3095	159.34	0.0647837	11.4898	6.27993	93.5431	10.9829	69.5289	16.5794
TCGA-AK-3427-01A	2.81951	0.610021	27.6061	90.2948	11.2045	4856.71	9.94252	86.9243	48.3919	4.3477	1.25708	318.62	0.262448	9.73361	31.5561	24.6406	15.2684	81.388	154.862	2.36578	3.56346	9.06258	34.5339	0.0168237	24.5497	13.9354	52.0976	13.3472	300.936	13.3086	2.26224	50.4744	110.433	17.8644	144.279	5.9075	11.8286	2.84736	30.0011	7.91858	53.188	201.647	0.0632087	64.866	23.0805	288.632	33.4251	85.3341	50.1688
TCGA-AK-3428-01A	2.15442	0.363571	10.4971	53.9189	4.66042	1426.92	7.53716	43.9015	40.5648	0.828336	0.838608	160.045	0.01048	7.78378	29.4885	3.36243	2.39253	17.0753	123.734	1.57775	7.81592	3.6193	22.5704	0.013966	24.4489	9.37794	13.3066	5.10038	90.8884	9.45941	1.26552	27.6918	10.9259	11.9102	79.0331	6.59223	8.74315	3.87478	19.49	4.27699	42.5483	44.4707	0.0508848	18.649	5.68147	59.7674	20.3516	53.9848	25.4369
TCGA-AK-3429-01A	1.3733	0.448137	10.5106	75.8224	7.48953	2475.62	8.39262	51.1411	49.7646	1.80904	0.520285	230.874	0.0369926	8.07599	16.9271	9.3444	3.31073	35.9324	105.327	1.27184	7.09011	4.38176	27.5825	0.0117056	21.1785	7.40868	16.0353	5.8673	158.752	12.7998	0.856507	25.9166	36.6514	12.117	72.2466	5.18447	6.54369	3.99764	22.4414	3.84035	35.2853	83.547	0.047466	16.9081	6.40844	105.555	18.0505	56.9096	19.6873
TCGA-AK-3431-01A	1.44696	0.316881	8.1781	55.8338	4.23391	2151.33	7.18853	41.8748	47.6641	0.78853	0.774275	131.467	0.00642654	6.92025	22.7301	5.16867	2.30983	10.116	117.11	1.25828	2.41509	1.83996	17.6283	0.0101977	17.5715	7.16237	10.0995	5.87817	87.2318	7.26415	1.21566	21.7305	9.39672	10.5109	66.4001	5.03888	5.62754	3.69052	16.3009	5.90116	38.8394	44.2614	0.0485619	8.52841	3.23911	42.3301	14.3241	34.8539	10.257
TCGA-AK-3433-01A	4.51359	0.452624	17.1382	100.251	5.61006	4577.69	13.435	81.1334	52.6282	1.49945	1.05842	328.241	0.166834	10.9318	31.5518	5.17731	4.95819	83.9405	173.928	8.39151	7.59334	17.2433	29.7725	0.0445144	32.0413	32.9983	32.888	11.927	131.507	13.2002	1.70007	73.7001	35.4134	22.5739	185.522	29.464	53.5598	12.677	25.1269	12.5278	55.4751	272.899	0.0937242	69.2762	41.5567	227.429	39.2407	76.3695	78.8118
TCGA-AK-3434-01A	2.40989	0.404108	9.28867	62.3595	4.73918	2249.53	11.6283	53.2236	58.3014	1.29127	0.996011	234.879	0.0308501	9.39983	23.9054	5.42759	4.77728	35.4423	141.49	1.99807	7.44899	5.92518	39.1573	0.0224074	28.4898	13.3902	17.2301	8.59868	138.036	12.2971	1.45867	33.0416	21.057	14.4433	96.8167	8.28753	10.6692	5.56545	22.1244	9.52389	52.7282	87.0802	0.0653493	25.854	8.72465	98.7858	19.8903	53.1038	30.4754
TCGA-AK-3436-01A	1.7481	0.419835	8.67329	69.1999	9.98138	3668.9	12.3388	68.5871	61.2315	2.54005	1.44772	353.945	0.125064	8.78613	22.0689	11.6183	7.055	42.1879	172.454	2.53398	6.9027	7.28724	38.5946	0.0154578	32.0089	10.5231	26.5473	8.71875	202.791	17.6527	2.22365	31.5397	42.2688	17.0163	115.78	5.02825	6.1749	5.42952	20.5324	11.9398	52.7824	152.617	0.0689602	33.4993	11.8359	244.443	27.9942	60.1842	49.2131
TCGA-AK-3440-01A	4.38414	0.399117	15.9924	117.068	8.68461	8453.02	11.0869	83.8154	52.2644	2.07099	1.46917	373.433	0.347136	9.34882	39.263	7.94449	6.70475	127.894	188.069	8.22507	6.34891	17.0644	39.2911	0.0406865	36.2777	52.4409	58.2535	15.6921	258.43	17.2308	1.68624	67.4708	56.6814	20.2652	190.067	19.5846	41.0377	10.4683	21.621	21.7531	77.8959	291.723	0.107635	103.629	50.6907	426.416	43.2141	119.966	67.5441
TCGA-AK-3443-01A	5.58282	0.418742	19.9711	76.9554	4.8378	5951.37	10.4218	77.1705	50.9903	1.24077	0.983306	268.795	0.0554477	12.0059	30.5846	5.1449	2.57939	55.449	145.309	7.10656	7.05005	9.38037	24.5869	0.0144428	27.7209	29.1072	37.4209	8.60784	124.602	22.4506	1.34803	57.2907	26.6462	17.5624	140.705	8.47492	14.2871	9.47097	19.4745	13.4834	67.4538	175.338	0.0763896	45.2882	26.1515	163.579	32.9844	70.3403	100.663
TCGA-AK-3445-01A	1.91596	0.429253	9.03211	53.6762	4.33228	1181.4	10.0171	41.6409	43.1367	0.895519	0.614676	216.615	0.0267786	8.43755	16.4009	4.73582	0.9205	18.6647	144.58	1.90163	8.56767	4.02228	26.1863	0.0193205	27.0118	9.33728	17.4702	12.1224	101.603	10.2569	1.00078	28.0831	10.9849	14.2649	76.714	12.0525	15.708	7.86238	22.3541	7.03489	49.0174	59.4551	0.0585568	11.3239	6.18872	63.6092	13.9136	41.5539	13.7483
TCGA-AK-3447-01A	2.82822	0.602184	31.1065	137.822	16.9022	10941.4	17.6968	120.8	66.8942	8.26107	3.13452	437.741	0.970822	14.841	31.737	21.3921	38.0289	415.137	195.011	7.5367	15.8961	27.2798	70.7884	0.0282207	44.9137	52.8392	97.129	15.1422	316.105	38.6915	4.6404	72.2735	534.456	22.8041	342.905	15.0731	38.1349	18.2517	46.2602	40.506	81.6801	733.982	0.0788495	334.508	171.66	773.32	104.235	121.035	124.924
TCGA-AK-3450-01A	3.39287	0.451992	18.4742	64.5193	5.94769	2683.5	9.44372	54.7666	43.7934	1.21671	1.04215	241.46	0.037821	11.494	38.0278	9.04927	3.20287	21.6021	141.42	1.63689	6.51904	3.7615	24.0272	0.015349	30.6093	11.8565	18.5841	6.8138	135.599	14.0901	1.59424	41.3193	18.6109	13.4942	83.4592	5.75113	10.8189	11.4489	24.3846	11.508	57.5023	61.3008	0.0634186	28.5095	10.2185	111.743	26.7018	44.2096	17.0027
TCGA-AK-3451-01A	1.95639	0.60342	13.6224	89.04	7.91056	4230.54	12.0839	71.5827	55.4771	3.44885	1.12263	306.041	0.0692653	10.0423	27.7439	10.7903	10.4677	55.2655	131.19	2.08737	15.794	7.30192	34.8794	0.0122671	23.2761	11.0444	31.6363	4.23149	198.349	19.2725	1.97629	30.1336	75.8324	14.5027	118.588	3.96635	6.64755	5.30987	36.334	10.6559	39.6676	190.116	0.0518848	55.4186	16.8529	236.133	35.9183	76.0546	35.0813
TCGA-AK-3453-01A	2.05757	0.333375	6.76833	72.2498	3.42459	1805.8	14.5571	41.9347	42.2098	0.991222	0.412117	235.761	0.0460424	9.26363	8.94828	3.22504	1.69533	34.166	101.893	1.67894	20.6685	5.69149	36.3366	0.0282305	25.347	10.5832	19.083	7.39845	154.193	9.11352	0.698237	31.515	21.4528	12.4763	94.5209	8.4259	8.95931	4.34374	29.642	8.29048	43.1183	116.359	0.0657028	22.0488	7.33055	71.6465	14.8153	78.7245	31.1265
TCGA-AK-3454-01A	2.10081	0.332995	7.90173	82.4474	4.27842	2084.85	18.9007	47.2544	51.497	1.30517	0.835411	301.024	0.0541841	10.3734	16.1877	3.51981	3.28789	30.2765	140.472	1.95196	16.8109	5.22498	48.549	0.0349139	31.2787	17.7285	23.5146	12.4619	140.617	16.507	1.34428	40.4467	24.6321	14.6477	161.787	13.4359	12.9098	14.0533	28.1358	14.2358	54.4313	173.241	0.0742704	32.9905	8.00529	97.1558	20.2325	64.2259	12.4349
TCGA-AK-3455-01A	3.40716	0.614672	18.6097	61.7741	4.70362	1561.84	9.16828	50.3044	31.0313	1.95645	0.499545	182.345	0.0288977	10.2403	23.9042	11.3621	2.34004	22.8218	96.6214	1.23468	8.35807	3.46381	23.5135	0.0119224	22.0268	8.84248	20.5799	10.4008	130.232	8.91933	0.835184	27.8787	29.4889	10.6914	62.2284	7.62842	11.9926	4.2178	26.1256	6.05628	41.2224	53.4515	0.0527847	19.4514	7.49766	74.1452	23.7002	68.009	13.4548
TCGA-AK-3456-01A	2.31304	0.468858	10.0153	76.3785	5.71888	3640.29	12.5514	59.0485	54.7152	1.14501	1.04177	235.339	0.2683	9.25378	36.4426	6.25797	5.76822	31.3024	133.005	2.39442	9.69483	6.04118	14.457	0.0281498	26.7988	11.6627	18.1809	4.78412	129.445	11.2874	1.65548	51.302	14.8671	13.4739	104.843	5.40751	7.67654	5.23517	23.8512	5.89561	52.7018	116.291	0.0852899	38.3389	12.2509	175.906	24.1224	41.4301	24.1194
TCGA-AK-3458-01A	3.05812	0.478373	18.7233	58.6261	4.48443	2180.21	14.8159	60.3325	32.6031	2.40204	0.844145	242.585	0.0265144	10.5044	28.354	11.3053	4.51783	43.2469	119.136	2.22557	12.3585	7.19198	37.3931	0.0153241	24.568	9.12734	32.3658	9.99529	170.334	11.889	1.19323	30.5459	39.2495	14.0124	93.44	7.97174	14.1654	4.27198	29.1472	9.27551	52.1076	104.845	0.0485091	27.415	13.2653	115.161	29.2036	100.981	34.4337
TCGA-AK-3460-01A	2.8207	0.374113	8.09789	55.2027	4.93151	2125.07	10.8744	50.3148	44.6585	0.998821	0.77528	225.434	0.0181887	8.10086	24.9069	5.35002	2.84243	21.9573	121.883	1.95539	7.40622	4.65869	31.699	0.0191788	25.3105	11.6299	17.0965	7.70173	109.364	10.6726	1.10441	32.4576	16.5498	13.7836	91.7506	8.75236	11.8992	4.91029	20.7911	7.0459	45.967	77.125	0.0648421	19.128	7.16585	76.9873	19.5138	54.8409	23.9958
TCGA-AK-3461-01A	2.79014	0.371048	9.91155	55.2014	3.57998	2236.62	9.63527	42.1829	38.954	0.766631	0.704445	183.657	0.00997504	8.07203	24.6659	4.33029	1.55295	16.3074	120.183	1.87114	4.15823	3.49662	24.6071	0.0180721	22.1059	10.4109	16.4529	8.15847	114.665	8.57705	0.978004	31.5644	10.0858	11.8728	71.8831	11.4472	16.2377	5.30616	18.9495	7.96171	45.3646	59.0378	0.0610538	11.828	5.7578	49.3883	15.3917	48.5226	16.825
TCGA-AK-3465-01A	3.64519	0.407991	17.4314	102.346	4.6613	7046.45	14.0736	84.4823	45.0489	1.00709	1.16341	324.127	0.186562	12.1962	40.1513	5.55348	6.79182	49.4837	167.157	3.36439	6.16421	11.8678	42.109	0.0419059	30.1877	36.844	34.1388	13.6513	151.774	18.006	1.75741	84.343	35.3103	19.962	159.792	21.5333	38.7373	14.3298	24.8066	17.5486	71.3265	256.061	0.107703	71.4924	31.0829	187.096	32.0874	54.9996	32.0985
TCGA-AS-3777-01A	5.52667	0.790256	17.7789	136.067	8.13101	4244.95	13.3286	86.7592	43.5379	5.80881	2.16739	410.05	0.665454	13.6326	58.6315	9.6683	59.9407	103.005	168.4	4.14125	30.7038	4.89958	37.7222	0.0395989	34.0637	61.8346	37.9142	14.2002	216.635	29.6467	4.40947	52.6874	145.591	18.2412	339.994	22.5375	30.8608	30.7263	36.4434	17.97	72.6472	381.76	0.089992	158.595	23.704	331.456	59.9467	109.919	39.0567
TCGA-AS-3778-01A	3.07839	0.462765	11.8197	45.3043	3.88986	2077.32	11.7288	50.6775	38.7829	0.772784	0.867136	202.555	0.0175648	9.64406	28.7198	4.31094	2.43579	19.419	129.572	1.70262	6.32713	4.22342	24.7947	0.0221364	29.3364	9.94873	13.8059	7.84689	99.4535	10.0712	1.25792	36.4673	7.06937	14.2155	75.2281	8.56998	13.1003	7.0172	19.8265	7.82073	56.192	44.3405	0.0600226	15.5917	5.9952	73.084	16.1806	50.5783	21.6776
TCGA-B0-4688-01A	1.55742	0.242888	6.37021	64.14	3.49051	859.08	9.6384	26.6669	43.2189	1.12839	1.28432	102.813	0.00275692	7.02895	45.6561	7.3169	0.673385	4.71155	96.2275	0.681142	2.13982	0.585963	21.8113	0.00193746	8.85387	3.33866	15.624	9.79334	99.5072	6.2434	1.54868	14.9623	11.4827	7.65912	66.5394	1.84436	2.47716	3.42847	7.79793	4.74388	68.138	29.4256	0.0365236	4.9197	1.05137	27.3369	11.8269	21.0028	3.10186
TCGA-B0-4690-01A	1.99173	0.366581	9.14894	63.0462	7.0133	1214.22	8.81397	24.6059	44.0912	1.64874	0.579142	146.668	0.0143161	8.28544	18.9849	8.08057	0.656879	14.7182	105.319	0.997592	2.82502	2.18314	24.5832	0.0101011	14.5283	6.32825	15.0146	5.92432	93.0647	6.81746	1.02716	24.1898	15.412	9.57263	64.8163	2.82833	3.38189	3.85964	18.4868	3.17677	34.661	46.3972	0.0537666	7.43558	3.74991	59.1444	11.2826	40.7591	4.87761
TCGA-B0-4691-01A	1.74699	0.421076	7.82533	74.5105	5.07755	3164.48	12.7865	53.6424	56.9656	1.91559	0.830383	262.726	0.0300568	10.3315	18.5135	6.93437	3.19693	28.2781	123.219	1.65927	13.5776	4.9541	34.4263	0.0158428	22.8463	7.44542	27.9208	7.87318	141.229	11.0703	1.28264	29.5659	26.8241	13.466	96.8079	4.60359	5.8029	7.08634	24.2743	9.55948	36.1929	108.021	0.0578862	17.3726	7.27637	81.9395	16.7909	51.1693	28.4768
TCGA-B0-4693-01A	2.07435	0.357784	8.07974	58.2704	4.32538	2159.42	9.33223	40.9097	38.5348	1.03525	0.55922	188.062	0.0304928	7.36151	16.6725	5.67811	1.63591	22.9904	116.752	1.5708	5.29413	3.98911	21.4387	0.0157463	22.4116	8.11386	13.1362	6.54157	121.561	6.42053	0.768438	34.8017	12.9336	10.9325	67.5822	6.52406	9.02464	4.24004	19.8035	5.43073	34.1624	60.3431	0.0625848	12.8477	6.12278	66.1949	15.8564	53.3316	25.4558
TCGA-B0-4694-01A	2.41419	0.528297	15.5137	74.3232	5.39041	1921.84	12.5584	49.0611	55.5691	1.75169	1.03025	225.728	0.04947	10.661	27.7357	6.50492	3.1336	33.1162	133.059	2.00137	6.24138	4.52094	27.7106	0.015969	25.6341	10.1826	17.5528	8.04991	128.235	11.0679	1.64098	33.3462	26.7664	13.6728	77.0865	8.80838	11.2604	8.39612	29.2622	6.30316	46.6249	90.4546	0.0694665	17.2171	8.27334	162.228	21.6352	60.2742	10.0967
TCGA-B0-4696-01A	6.51617	0.237091	5.3482	49.6018	3.21293	1608.7	6.93374	68.5374	42.0892	1.35859	1.75737	148.736	0.00488819	8.40546	29.255	5.8575	0.895205	7.14395	141.8	2.1378	5.7064	1.4544	30.9026	0.00579684	13.0115	8.55724	18.1882	11.2853	64.0567	9.2485	2.45994	19.35	20.2465	11.687	133.482	22.4407	39.6612	28.2345	7.35048	15.8257	102.662	57.2562	0.0540263	7.31695	3.33696	25.9784	17.9122	17.7503	2.5847
TCGA-B0-4697-01A	1.31564	0.277102	5.16675	84.9032	3.25026	1262.13	13.5135	30.7976	50.0367	1.08299	0.318143	202.916	0.025609	7.42994	7.90224	5.65396	0.736625	25.1039	97.6659	1.10417	9.94566	3.19365	27.4789	0.0146469	17.3035	8.85826	14.4258	12.9774	167.532	4.63648	0.523935	27.8429	29.4457	10.1795	72.4222	9.14537	8.40668	5.97636	22.6473	9.88367	29.8469	108.255	0.0624627	8.31966	3.7152	55.0454	9.9943	63.9281	7.33842
TCGA-B0-4698-01A	1.02619	0.208833	4.88969	79.8422	3.15286	243.154	10.8629	21.3039	40.9776	1.73576	0.365908	155.923	0.0105169	7.37692	11.1016	8.30842	0.479117	17.226	69.8683	0.343093	1.16457	1.91593	24.4865	0.00354867	10.0082	3.70678	11.9021	12.1946	225.963	5.1586	0.486505	13.6761	54.3966	7.79326	52.3491	0.682882	0.591613	0.898936	9.26425	2.33324	34.6824	43.1772	0.0440285	4.12541	1.12113	49.3387	8.66032	70.6011	8.44241
TCGA-B0-4699-01A	2.81998	0.255217	7.82095	72.0737	3.34231	1401.31	8.11994	44.0212	41.5222	1.03291	0.914008	165.288	0.0306023	8.54391	29.5573	6.76917	0.78372	17.5562	127.452	1.79697	3.9342	2.63593	28.0928	0.0164314	26.3076	11.7371	19.9525	12.3148	122.539	6.67434	1.05287	38.5071	17.2712	12.1858	70.7992	11.2395	17.3033	9.32694	16.9565	7.52727	57.5829	70.5472	0.0655323	14.0058	5.9449	71.5132	15.5446	42.82	2.82287
TCGA-B0-4700-01A	1.28061	0.395681	7.23347	82.3858	5.34737	1903.54	11.2064	38.7887	68.0821	1.65991	0.727546	212.513	0.0213721	8.2559	15.2926	5.4978	1.47277	21.3543	122.207	1.49798	5.22724	2.73539	28.5969	0.0140996	22.0783	9.15883	16.0373	8.54779	134.241	7.40853	1.08835	27.054	27.1964	11.1727	80.5997	4.96069	4.9289	5.37325	23.0694	8.24013	39.7984	95.1186	0.0553837	12.3074	4.55872	73.7411	16.072	38.3653	6.08494
TCGA-B0-4701-01A	2.57273	0.373806	8.8734	57.9592	5.02409	1892.73	10.0797	40.5635	40.4913	1.30407	0.544161	208.118	0.021027	7.1	21.2034	5.67039	1.64389	25.8564	110.257	1.39029	7.35388	4.28406	28.5411	0.0149195	20.9756	6.53041	15.4138	6.11252	124.156	6.10181	0.89736	28.033	15.0156	11.2971	71.1815	7.64423	10.9885	3.28842	21.448	5.82857	33.0466	59.0655	0.0553707	13.4296	5.5065	62.6885	15.0825	57.4419	26.3093
TCGA-B0-4703-01A	1.40489	0.308665	4.45594	50.8478	3.64039	1597.31	8.45222	31.7783	54.6805	0.786089	0.809089	156.723	0.00321761	7.9203	16.6713	5.3665	0.775723	6.96274	114.645	1.16311	3.35433	1.69565	24.8967	0.0093644	16.7402	5.26139	11.4364	6.93533	76.839	6.67785	1.08516	23.4173	6.22825	10.9995	48.6008	3.74966	4.11492	6.14329	13.7156	6.25069	34.8135	37.9304	0.0483362	3.89156	2.48146	34.707	7.54052	22.0592	5.03011
TCGA-B0-4706-01A	3.15121	0.375653	7.99231	56.0473	4.03366	2248.9	12.828	52.3708	47.4425	1.00489	0.886416	224.46	0.0216371	8.37147	25.4788	4.37633	3.27675	25.3599	124.649	1.47282	8.96208	3.77222	36.2102	0.0227716	25.4977	9.06367	15.3967	8.53468	130.944	7.94196	1.44755	31.7403	12.6513	13.4219	97.0938	6.67597	9.07217	4.87039	20.204	13.9551	46.6359	76.8589	0.0559092	16.0652	5.50406	71.6171	14.618	60.8674	23.5167
TCGA-B0-4707-01A	3.71289	0.439454	7.58166	93.996	6.65311	4023.56	17.5095	64.8851	96.0975	3.35343	1.63227	435.584	0.52058	13.4454	32.4233	4.95655	13.1225	78.0599	190.644	2.58504	28.5951	8.14207	65.5539	0.0601629	32.5243	22.7967	29.7935	8.70934	206.942	36.2486	2.84475	49.8043	41.4719	19.6243	234.468	12.9119	17.5191	14.1243	31.0691	17.4321	56.1515	322.232	0.0770909	69.0826	17.6228	276.291	31.0547	72.1583	42.5716
TCGA-B0-4710-01A	2.9054	0.362347	10.4235	53.2637	4.44067	2683.83	14.5624	41.8548	34.8445	0.907215	0.508051	176.563	0.0204935	12.2599	22.2522	5.44494	1.49642	22.0444	119.492	1.82623	6.40867	4.19463	25.2135	0.0294984	23.6679	11.0339	18.6818	11.8027	121.778	10.6894	0.679082	34.9728	10.3749	12.67	73.584	20.2964	30.6493	21.1475	19.7341	7.38332	44.5361	47.0416	0.0647729	8.12703	6.36008	47.5817	14.0878	61.5161	15.1998
TCGA-B0-4712-01A	1.67148	0.316798	6.21618	98.2102	9.80715	2428.88	9.29062	43.4393	73.172	3.14316	1.21788	281.236	0.0782894	8.51289	20.3444	10.5775	2.58163	37.3647	151.763	1.59547	5.67757	3.59394	34.93	0.0160528	23.0371	9.66675	22.1442	7.52068	194.049	13.0516	1.72358	25.9474	46.3261	12.0573	100.169	4.16623	4.97826	5.61153	20.027	7.47652	40.215	131.459	0.0556086	22.1429	6.62509	170.95	23.397	58.9331	11.5872
TCGA-B0-4713-01A	2.56027	0.457335	10.4	75.4467	4.51572	3275.45	14.1073	64.417	42.7999	1.52233	0.798681	328.041	0.126284	9.49157	25.0382	5.3914	4.63708	35.0141	144.27	2.1491	16.2974	8.04031	45.0847	0.0278458	28.9704	14.0478	19.1676	6.74385	158.033	14.0699	1.45511	44.3415	24.7007	15.8328	132.926	9.88853	17.1693	11.0123	28.6149	18.0467	49.122	165.908	0.0740909	41.3158	13.9605	155.575	29.7095	70.1428	36.5739
TCGA-B0-4714-01A	1.83549	0.371139	7.44752	62.9154	3.32762	1674.52	14.8113	38.3031	39.0515	1.04019	0.454663	182.124	0.0180546	8.53396	9.55549	5.78322	1.45541	27.7706	95.9532	1.78896	7.69913	4.55516	35.8505	0.020008	23.4735	10.5334	18.5418	10.6563	128.977	7.65416	0.64397	30.0219	19.966	12.3255	87.6684	6.77453	7.95323	3.99101	22.8901	9.61098	40.2036	95.3002	0.0640774	11.6023	5.88491	56.0302	13.7827	61.9803	25.051
TCGA-B0-4718-01A	2.17356	0.330341	8.45647	76.6326	4.31208	2579.88	13.8722	44.454	44.7279	1.09191	0.661231	231.133	0.0181777	8.59848	16.4379	4.30212	2.18022	26.6681	127.728	2.58788	9.89507	4.66484	38.7967	0.0199806	26.4778	12.6939	21.5763	10.1506	130.243	7.41614	1.01371	34.0238	21.935	12.7063	114.967	7.10702	7.93004	3.67978	22.6083	12.4419	46.2875	110.791	0.0660143	15.3705	7.22601	68.6963	16.5937	61.4331	29.9076
TCGA-B0-4810-01A	2.83583	0.379954	10.0947	55.3219	4.00013	1513.1	9.42762	35.3584	36.8989	1.42301	0.777094	170.888	0.00839024	8.31868	18.8133	7.37251	1.11976	17.5791	111.58	1.26598	4.76532	2.4088	29.5192	0.0122949	21.6712	6.90562	16.101	9.42233	123.861	6.88898	1.15674	23.5103	15.0592	10.6946	61.8254	6.70449	8.43073	5.54942	20.7657	6.93501	44.6016	48.0818	0.0542586	8.98181	4.18643	63.2967	12.3758	49.6713	9.54308
TCGA-B0-4811-01A	2.36074	0.334229	6.9398	80.72	4.88001	3222.46	19.4879	50.819	49.7572	1.29429	0.590413	278.905	0.0761356	9.61017	12.8125	4.83323	3.93525	38.7977	109.986	2.28255	11.5687	7.06786	50.6192	0.038521	23.6413	14.1508	29.9464	12.7826	152.095	11.8995	0.95121	43.468	29.2984	13.4427	172.533	8.00859	9.83967	5.32542	27.5628	17.5205	42.6205	197.669	0.0699657	26.2594	8.61994	80.8687	20.3292	76.3361	47.5507
TCGA-B0-4813-01A	2.43153	0.396746	14.2957	83.3222	4.85003	2169.41	14.5567	42.4278	48.9475	1.43184	0.908723	277.422	0.0256723	11.6549	16.6086	7.50487	1.84309	33.7318	133.962	3.04656	8.23469	4.0504	39.8472	0.0197824	27.6277	11.4251	24.8464	13.3341	239.68	11.5596	1.27057	36.957	31.6032	12.5423	132.832	11.2953	14.2817	5.6485	25.6243	17.6785	55.2725	135.208	0.0568274	17.5128	9.14431	109.741	20.423	65.5815	36.0361
TCGA-B0-4814-01A	2.83079	0.398347	9.42871	49.2767	4.58384	2081.94	15.0578	54.1607	33.8771	0.948248	0.833924	212.138	0.027938	10.2148	27.0858	6.09945	3.31489	23.9173	124.404	1.76115	10.3311	4.27529	29.961	0.0224926	25.1723	8.90115	13.7719	10.0252	108.238	12.5161	1.36135	36.7071	12.9352	13.7119	89.149	8.54736	12.6963	7.84099	20.0753	9.68371	46.0623	61.7621	0.067409	17.1562	7.03768	63.0418	18.2219	64.432	20.8588
TCGA-B0-4815-01A	2.29573	0.323319	7.63011	75.504	4.82067	1415.42	12.5117	33.8308	41.9713	1.9329	0.389879	200.435	0.0751087	8.4563	9.89172	8.15214	0.872188	38.054	110.034	1.44584	7.50035	4.64506	28.8033	0.0216716	24.5597	9.84564	15.9594	11.5935	189.426	6.56954	0.653336	30.6724	35.5563	11.1038	82.3506	11.6535	15.7988	5.88195	20.7616	6.96787	33.7022	89.8797	0.0655167	13.5705	6.48365	62.995	15.0076	66.4559	10.583
TCGA-B0-4816-01A	1.76358	0.342301	7.29898	59.0273	3.51524	1909.88	10.2291	35.707	42.2121	0.800684	0.553573	168.641	0.0128808	6.65864	15.9663	3.69219	1.1608	13.8963	111.677	1.87053	4.45958	3.20585	19.9528	0.0166198	24.7974	9.0059	12.3202	7.454	99.4438	6.19718	0.857623	25.6716	9.80698	11.8553	55.3258	6.85291	8.50425	2.59011	19.1715	6.12647	43.0319	56.6937	0.0581053	8.519	4.8856	57.0417	12.0175	53.7842	16.871
TCGA-B0-4817-01A	2.66455	0.425302	7.51598	88.2847	8.71231	2427.57	18.139	50.6402	65.3599	3.02979	0.909363	344.408	0.233009	10.4397	34.0226	9.85095	5.01734	60.8263	150.431	1.88026	29.1912	5.75522	34.033	0.0306411	33.6513	14.5763	19.8192	6.89726	210.289	19.9719	1.89886	46.7886	56.773	16.868	169.189	9.63479	16.7265	9.71832	36.1811	11.6466	40.1046	242.32	0.0774787	62.9581	12.9545	169.586	28.9088	108.52	32.0978
TCGA-B0-4818-01A	2.31477	0.39749	10.5429	55.3897	4.09773	2361.51	10.4286	46.8498	38.0764	0.985224	0.604293	189.018	0.0178357	7.94238	21.1851	4.99446	2.21124	24.4305	114.523	1.66089	7.99672	4.56297	28.5191	0.0181173	24.4129	9.26612	15.5782	8.04678	125.125	7.71513	0.910016	32.0722	13.8796	11.8471	69.047	9.22247	13.1371	4.71377	21.7165	7.30318	47.9432	62.2196	0.0622716	14.8524	5.85163	58.8291	16.025	54.8836	17.2427
TCGA-B0-4819-01A	1.15896	0.293051	4.65375	88.1137	3.64338	2424.43	12.8539	38.479	61.2232	1.22926	0.42104	207.783	0.0402079	7.62399	8.92412	4.69603	1.70156	34.6107	104.745	1.58795	7.86071	4.47686	30.326	0.0207089	19.6826	11.1297	17.3248	10.0133	157.716	7.27965	0.640069	31.4512	29.6194	11.0832	93.6224	5.77946	5.43204	3.94548	23.3554	11.0244	31.5116	139.174	0.0686285	12.5892	5.1943	61.2458	12.9815	53.5604	15.61
TCGA-B0-4821-01A	3.03855	0.379467	9.17233	74.1162	5.99341	2575.75	18.5353	58.5222	66.0442	2.25565	1.87549	327.858	0.140459	12.6567	25.1397	8.01773	4.58038	66.4726	161.912	1.89883	15.4667	4.62411	59.6625	0.0368351	29.138	11.1586	26.8916	14.7976	203.259	16.5628	2.81671	34.9904	34.6309	15.2361	189.946	8.40738	10.9903	8.40176	25.9114	21.1451	71.1785	179.507	0.0649664	34.8218	8.90082	120.013	22.8046	94.7193	24.2542
TCGA-B0-4822-01A	1.46544	0.368848	7.40209	90.9798	5.36251	2916.46	20.2074	48.1143	57.6732	1.69611	0.820377	324.207	0.0627112	9.58137	13.834	5.19446	3.678	39.7893	140.758	1.99932	11.8093	5.48718	52.3573	0.0288713	30.5771	12.9984	22.818	13.8984	169.3	12.7258	1.26616	36.606	29.5824	14.4318	139.881	7.81363	7.34377	8.93995	24.9765	15.255	50.2628	176.193	0.0690403	26.1559	6.92371	117.945	18.5837	64.5751	16.1993
TCGA-B0-4823-01A	2.02489	0.376811	6.14606	59.4314	5.59771	2931.93	9.84863	51.1977	57.2754	1.15085	0.977695	210.348	0.0255194	8.23385	25.8896	5.14008	4.04232	18.9629	131.587	1.77873	4.70608	3.66765	22.6459	0.0165499	22.3234	9.70581	12.1378	6.73048	114.849	10.3892	1.39058	30.8389	14.4804	13.1037	76.3898	5.87499	7.52467	5.384	16.9971	6.14001	40.384	67.2985	0.0618478	14.9978	5.3484	80.2953	18.5938	45.8101	21.1049
TCGA-B0-4824-01A	3.09101	0.40206	11.1255	57.5722	3.5731	1365.14	11.4589	42.7806	35.0936	0.973897	0.597344	191.703	0.0189427	8.83859	18.0586	6.12079	1.50707	20.4829	106.406	1.62809	6.78784	5.00756	33.6595	0.0207866	26.2757	10.8439	16.8805	9.84196	130.15	8.4116	0.899649	32.6616	13.1367	12.192	66.7605	12.0403	17.3926	4.78971	23.3183	6.45807	51.8233	59.8328	0.0703742	14.4465	7.23617	77.3841	15.45	68.8792	14.8721
TCGA-B0-4827-01A	2.16297	0.479003	10.1158	64.3479	5.17612	2167.75	10.0746	43.0142	47.588	1.51421	1.04901	230.703	0.0441172	8.02661	40.5127	4.7129	2.61622	16.551	142.289	1.4691	10.9042	1.95804	16.2479	0.0162364	24.7174	11.6886	11.9882	7.00952	103.257	9.29716	1.68057	33.6176	14.2873	13.2881	92.3377	6.94498	8.30716	10.0897	22.5234	5.7075	40.7355	73.1895	0.069828	16.5042	4.89314	111.296	19.9921	32.5755	5.70475
TCGA-B0-4828-01A	3.39048	0.359038	9.76848	65.9303	4.48517	2483.45	14.952	56.8531	44.5099	1.32599	0.711734	280.009	0.0633359	10.1352	21.5112	4.65528	3.37456	45.0876	127.372	2.14907	15.0256	6.16409	39.3799	0.033074	28.7673	9.88722	21.5249	10.8778	157.816	12.1608	1.14635	39.4747	18.7806	14.0869	122.631	12.2216	16.2354	7.36678	24.3996	11.0234	46.3638	93.5089	0.0699745	25.9431	9.31425	95.2782	20.332	78.6622	53.0945
TCGA-B0-4833-01A	2.32556	0.423516	9.87035	68.6859	3.8944	2247.22	13.4077	47.1606	41.6952	1.03186	0.525402	237.734	0.0291604	9.10796	15.3737	5.91753	2.22327	26.5125	113.727	1.7535	9.46062	4.79244	37.1543	0.0241501	27.1238	12.1427	18.9692	9.2652	154.246	10.0205	0.82721	35.7312	21.0776	13.0467	95.1773	9.01776	12.8385	5.88494	25.9418	9.41768	49.4135	105.265	0.0690799	18.6364	7.77546	81.4021	17.2125	67.0889	21.0386
TCGA-B0-4834-01A	3.00361	0.439217	10.6723	89.8548	8.68482	6866	12.4111	68.5408	60.9872	1.45034	1.01035	330.149	0.171806	7.9738	29.0559	8.42358	5.30633	61.3605	158.284	4.06379	3.59566	7.85006	26.7209	0.0255835	23.7329	23.7872	27.3688	9.49409	177.517	10.2396	1.67914	65.3891	32.2347	19.0116	130.216	5.5565	8.36183	4.22451	19.9454	10.5511	39.07	214.787	0.0894809	39.4774	15.9327	204.512	23.4035	47.0165	79.894
TCGA-B0-4836-01A	2.38863	0.447588	10.4999	76.5052	6.64176	2049.99	13.7297	47.5723	74.714	1.69729	0.812065	284.678	0.0488731	11.1136	26.6769	7.77812	2.18138	22.3139	148.516	2.52626	9.74472	4.06071	33.6578	0.0214488	27.9203	12.7211	18.278	13.0624	130.181	13.9156	1.262	37.0822	22.8693	14.516	94.2031	13.7641	17.4233	20.6184	21.6974	8.30456	41.0433	91.3746	0.0696443	18.4928	7.93899	115.925	17.9953	47.1803	9.28291
TCGA-B0-4837-01A	2.08906	0.417163	10.1161	78.6454	6.03829	2590.48	13.1617	48.1106	66.9333	1.27787	0.981085	251.177	0.0182862	8.51704	35.0035	5.28533	3.72892	16.7078	132.644	2.24827	7.7042	2.4299	27.7777	0.0146505	21.8004	10.2231	16.9861	9.1685	120.311	10.9922	1.65687	32.3578	17.6574	13.0681	114.444	5.64302	6.16705	6.96242	24.7725	15.3634	43.1503	90.5283	0.0609267	18.8711	5.34116	118.556	17.9106	48.0663	15.5341
TCGA-B0-4838-01A	2.08341	0.340107	5.52338	61.6388	5.30558	2411	8.30408	37.8808	43.6481	1.53655	0.504826	187.654	0.0365629	7.34228	13.6805	7.76273	1.72668	27.383	106.381	1.52179	4.98413	4.07598	26.1791	0.0187497	21.3783	9.39183	15.7246	6.43621	126.412	7.53394	0.729233	33.2564	23.9018	11.546	73.1291	7.9969	10.9505	3.83818	19.7597	4.92025	32.0242	83.1356	0.0646993	11.854	6.62102	59.1331	15.3199	53.6678	15.9464
TCGA-B0-4839-01A	1.18871	0.401866	6.18169	85.8983	7.15831	3170.51	13.0742	59.5445	82.0274	1.64981	0.964926	307.585	0.0813605	8.353	18.2186	6.04457	8.63286	44.2851	133.989	1.60864	8.15543	4.67834	33.0279	0.0205263	27.1005	11.9859	19.9359	6.47162	169.074	13.5043	1.59502	32.7795	41.84	15.2652	124.544	3.91241	4.51893	5.34363	25.333	9.58408	44.115	181.638	0.0682186	39.3482	7.78055	165.673	21.1809	68.4867	27.3946
TCGA-B0-4841-01A	1.12215	0.316212	4.19087	114.86	6.14468	4566.92	17.1133	57.8601	100.639	1.72503	0.786728	347.208	0.112251	8.66061	17.1685	2.97468	11.4311	62.0564	138.698	2.74599	16.0736	6.95196	49.3169	0.0429544	24.8831	26.6687	29.234	7.18516	171.917	16.4035	1.32669	43.4099	66.0985	15.6576	246.851	6.13761	6.38643	6.44814	31.1737	22.4717	39.9713	404.549	0.0799313	65.5452	11.2816	132.066	27.5497	50.1952	63.4235
TCGA-B0-4842-01A	1.92262	0.54654	7.79105	81.6944	6.33826	3593.23	12.005	48.5043	61.4326	2.03378	1.29737	284.472	0.213233	8.79866	27.2469	5.40222	3.75515	30.1095	158.574	2.48141	15.6961	5.0048	28.9235	0.0279508	27.8306	13.2974	22.643	7.90337	176.841	11.3315	2.32648	34.8601	27.2139	14.9151	128.331	8.17965	11.3081	11.5311	31.2613	12.9809	48.1743	179.18	0.0708433	29.8292	9.58447	214.913	21.2538	55.5691	13.5904
TCGA-B0-4843-01A	1.47701	0.410743	9.70925	92.913	4.03086	3680.46	15.1692	47.7869	59.9837	1.15156	0.839571	255.378	0.0155866	8.85061	18.7187	4.85651	3.12867	20.3861	130.574	2.20627	4.91714	2.99601	38.8427	0.0179084	25.6135	12.2344	22.805	10.653	128.91	8.83751	1.40954	34.2819	21.779	13.0451	136.574	5.16137	5.14937	6.48604	25.2763	18.246	47.8116	141.027	0.062887	18.0651	4.99172	72.8744	18.5453	40.2726	20.0556
TCGA-B0-4844-01A	2.57507	0.431574	11.8601	68.2978	5.29843	1901.4	14.8876	53.5965	59.2697	1.44925	0.991757	328.071	0.0880184	9.95361	25.4727	5.07047	1.88808	30.0109	151.622	2.39942	12.2586	5.08302	34.4557	0.0275067	35.214	10.9777	20.2592	9.41782	163.171	12.4976	1.5761	33.7317	21.639	15.1685	120.212	9.60622	12.4986	9.71427	25.1326	9.09173	58.0713	112.436	0.0791626	32.1148	8.49615	165.033	24.1909	60.7	20.1161
TCGA-B0-4845-01A	2.79102	0.381402	11.769	56.9214	4.16951	2641.38	13.3457	44.3825	39.3068	0.97827	0.820088	189.136	0.0178323	9.83861	21.3377	5.41083	2.00991	23.7794	117.942	2.21491	7.75955	3.70423	32.7113	0.0200052	25.523	9.31737	20.351	11.8628	122.298	8.99369	1.29934	35.4145	11.5092	13.0475	106.433	10.1061	13.7686	5.78539	23.0513	11.0437	47.7963	65.5899	0.0633799	13.0894	6.03048	55.4311	16.5171	57.2465	27.599
TCGA-B0-4846-01A	2.25848	0.35368	8.43985	52.6481	3.67882	1660.72	8.19125	37.125	34.1346	0.900348	0.426814	138.196	0.0131825	7.61819	19.7727	4.94699	1.20337	16.2655	95.7936	1.35996	5.31447	3.63778	21.7274	0.0172359	19.1875	7.84103	13.1002	6.46895	92.872	6.0933	0.67039	28.7151	9.42797	10.2953	57.1499	8.23619	11.8909	3.86851	19.603	3.93558	31.7005	39.7922	0.0570707	8.64124	4.83469	39.8063	13.3395	49.1034	14.5259
TCGA-B0-4847-01A	1.54266	0.367501	6.03162	77.5985	3.78131	2312.73	15.6812	44.0783	45.4837	1.28291	0.393504	258.699	0.0591518	8.84066	8.53077	4.23842	2.09361	43.9622	99.1189	1.614	18.0289	5.93188	36.5685	0.0297064	23.4637	8.87811	19.7716	8.55131	182.334	7.31075	0.665572	30.7398	27.5375	12.3326	88.3942	6.50124	7.0934	3.33413	28.4848	9.0212	35.4483	123.689	0.0643276	19.6097	7.10399	79.3752	13.9061	82.1061	39.9627
TCGA-B0-4848-01A	2.1969	0.367277	9.81296	66.5289	6.18887	1980.38	9.02304	41.511	47.7044	1.56763	0.841055	204.635	0.0490671	8.54816	20.6741	6.1688	2.27064	17.6127	127.581	1.84556	6.32951	3.03161	17.7326	0.0154602	25.1176	7.85771	13.8745	6.66027	109.18	8.31889	1.48279	29.3941	13.8252	11.4362	70.6366	8.47821	10.6651	7.69008	19.9445	5.81354	40.532	56.2687	0.0643168	16.2009	6.04534	84.7221	17.0011	44.4676	15.2233
TCGA-B0-4849-01A	2.37248	0.358944	9.3884	58.288	3.51331	1688.55	11.3156	44.2753	40.469	0.821588	0.685327	192.823	0.0111424	7.66671	19.5587	4.79384	1.56701	18.725	112.187	1.68531	5.33072	3.79434	31.0738	0.0158651	25.0957	9.63495	17.6812	8.75103	130.348	7.55453	0.974121	28.4427	10.6953	11.5383	69.6693	7.76534	10.6196	3.62274	20.0441	8.37268	45.6624	56.8495	0.0584421	14.1822	5.4476	53.9773	15.5262	52.6157	29.9007
TCGA-B0-4852-01A	2.5999	0.372116	9.2578	63.5014	6.45691	3128.83	12.1879	42.9169	35.7272	1.23766	0.458087	205.479	0.0306846	9.62086	23.9453	7.76486	2.06136	27.9004	109.41	2.13763	7.59923	4.99164	27.037	0.0272171	21.3754	10.1754	20.8908	7.74678	122.018	9.49322	0.664511	38.1578	19.9742	12.3135	83.558	10.0256	16.2025	8.25531	21.5405	6.30547	31.9223	71.6074	0.0632365	12.9484	8.09537	60.4555	18.3963	50.483	31.8531
TCGA-B0-4945-01A	2.04557	0.357263	7.90332	59.1893	5.18525	2840.76	8.46297	40.5338	43.343	0.951104	0.664608	194.878	0.0139722	7.62295	21.0735	7.11095	1.54454	15.9708	117.794	1.41808	4.74608	2.77756	23.2409	0.0133394	23.8522	8.07639	13.9404	4.69833	117.488	8.12715	0.917246	35.9956	12.7392	11.4808	68.581	3.96315	5.45304	3.89945	19.223	4.88587	39.1902	66.692	0.0568645	10.6481	5.07726	55.8424	14.2358	38.3233	15.1459
TCGA-B0-5075-01A	2.17431	0.469393	7.91283	69.1142	5.82945	2854.58	12.5059	51.1483	42.5636	1.57452	0.610843	245.803	0.0954963	8.8821	16.8456	6.48717	2.37808	38.3465	125.224	2.11865	12.3252	6.33229	29.9305	0.0264337	26.1648	10.9462	15.0271	5.77746	146.355	11.3389	1.035	39.7968	22.8946	12.8691	87.654	7.42782	10.6495	7.08191	25.5937	6.30268	37.0664	114.849	0.0624833	23.6275	10.6972	115.43	20.7212	68.8767	34.6225
TCGA-B0-5077-01A	2.75272	0.441672	8.18389	52.4971	5.12615	2493.98	11.2094	42.2735	43.9397	1.17245	0.680158	207.853	0.0323801	7.98768	28.7333	5.73138	2.75101	27.4589	117.109	1.66957	6.50576	4.78147	28.9181	0.0236444	24.3356	9.04124	21.5562	8.97165	116.489	9.25846	0.927172	37.83	14.8459	14.0848	98.6653	7.4868	10.094	7.29949	24.3541	8.22816	40.5176	84.498	0.0675798	19.6686	7.75178	86.0214	19.1606	51.9586	29.2839
TCGA-B0-5080-01A	1.01791	0.328923	5.75266	70.7495	3.85376	2471.18	8.00713	37.8774	58.882	0.768603	0.778533	162.573	0.00595417	7.50246	21.5973	3.59177	1.59394	9.89781	119.797	1.27097	2.72841	2.03895	14.6675	0.0112729	17.3589	5.87896	9.77472	4.52869	93.2972	6.50735	1.05933	25.1313	9.17394	11.7278	54.6566	3.03917	3.44346	4.63935	16.3009	4.47121	35.3398	56.326	0.0535375	6.50973	2.72612	43.7425	10.5788	25.063	5.92316
TCGA-B0-5081-01A	0.949031	0.332332	4.24491	80.5457	4.84887	2197.84	12.6896	38.2696	59.8339	1.52552	0.517577	200.639	0.0225826	7.61239	10.1687	6.73546	1.75304	30.44	114.828	1.12777	5.79446	2.93252	27.5356	0.0134628	17.7169	7.56547	13.7895	8.39968	143.95	6.71979	0.908556	27.0428	26.7511	10.8796	80.7609	4.88215	4.89091	3.71485	20.5318	7.27604	26.1209	106.439	0.0592459	11.0467	4.41254	59.0668	12.0482	56.8135	12.8606
TCGA-B0-5083-01A	1.7459	0.399946	13.5722	96.5849	4.56711	4809.48	11.5312	75.3338	67.8059	1.18093	0.975721	261.618	0.0886291	10.8859	21.6667	4.69718	5.27758	44.3055	158.274	5.66862	4.13481	8.73124	24.9506	0.022993	25.8749	21.9209	19.1624	11.0323	125.034	11.9134	1.57946	53.2149	35.6601	18.0384	123.689	10.8262	14.6655	11.4153	21.5886	15.8654	53.7766	184.33	0.0883466	35.2668	16.217	176.892	24.0389	51.9439	27.5464
TCGA-B0-5084-01A	1.38045	0.255079	7.50635	70.4781	10.0594	2313.24	13.3678	49.6726	30.1987	2.50969	1.88618	291.25	0.201254	7.21617	29.6865	6.57389	10.5457	65.0143	117.976	0.697233	6.95199	5.3918	39.717	0.0275044	22.1515	7.50899	16.6861	1.88234	249.589	11.3191	2.72578	46.0383	37.1664	13.7348	128.081	3.44447	5.37469	2.44888	21.8708	5.12981	44.1345	113.084	0.0750647	41.1401	7.51737	142.812	19.3502	72.8019	15.2736
TCGA-B0-5085-01A	2.0223	0.433412	8.46487	78.2716	4.30146	3243.26	18.8953	56.0686	61.6352	1.0955	0.820656	327.491	0.067943	9.36093	14.5521	3.76752	3.80929	51.0544	132.462	2.56341	16.8187	7.82074	54.4161	0.0452601	31.831	16.2932	25.4478	10.3091	160.551	11.1542	1.20768	43.4638	26.0316	15.476	174.862	8.10647	10.2594	5.72116	32.223	19.4884	54.7745	213.281	0.0769031	34.056	9.82411	111.846	23.1552	65.8168	66.0469
TCGA-B0-5088-01A	2.26352	0.432612	7.7319	64.9613	4.0537	2458.24	14.6546	51.2544	49.6696	1.09293	0.67798	231.824	0.0275719	9.01853	16.6173	4.52845	2.42654	34.5638	122.551	1.88324	7.22783	5.58675	34.9286	0.0248824	27.5657	11.9145	20.1158	9.13908	137.606	10.394	0.956325	34.541	17.8292	13.2126	95.762	6.56828	8.3361	6.58215	24.7193	11.7908	49.9498	105.728	0.0653955	19.3745	7.41165	85.1128	17.4596	49.4476	28.277
TCGA-B0-5092-01A	1.90101	0.368957	6.93968	64.5174	3.82241	1807.16	13.066	40.5728	40.9971	1.27319	0.479593	206.644	0.0214098	8.16905	9.93266	7.4097	1.20428	24.008	95.3217	1.18696	8.66029	3.92937	33.2779	0.0164244	23.0166	7.55565	17.9284	8.53738	133.809	7.04266	0.677528	29.7534	20.9448	11.8543	65.13	4.3162	4.86298	3.93619	22.8183	9.40546	37.3968	79.381	0.0655495	9.31225	5.45087	73.0342	12.9111	52.9422	11.7879
TCGA-B0-5094-01A	2.89681	0.370113	8.45692	57.9248	6.2736	2570.04	9.36698	46.2191	37.7941	1.69689	0.581132	278.965	0.0794335	9.33818	21.8578	7.83213	1.73431	19.8505	128.849	2.32192	12.5177	4.77836	25.2261	0.0266492	28.4799	8.76701	23.021	12.5715	123.309	11.4229	0.934076	38.8959	13.2845	14.4827	90.5519	10.6837	15.6634	12.2892	21.9017	7.38154	40.57	69.0443	0.0695722	14.6905	10.1809	86.8538	15.5799	63.3381	23.856
TCGA-B0-5095-01A	2.25878	0.355789	7.28156	53.0236	3.19184	2175.21	10.3958	39.7467	44.3211	0.623414	0.899924	149.628	0.00851456	9.47892	25.4769	5.13132	1.29861	7.91677	122.506	1.55934	2.86425	2.57364	25.3914	0.016152	22.1971	8.19692	12.5244	8.66339	76.4823	8.35051	1.18202	28.6055	5.69448	12.2579	59.677	6.85748	9.35167	14.5063	15.8837	9.58114	53.5889	45.6566	0.0579403	6.96535	3.51839	41.0343	11.3427	29.1857	6.3841
TCGA-B0-5096-01A	1.37506	0.440621	9.34914	89.3697	12.3224	2376.18	10.3458	40.0842	63.2877	2.01178	0.619414	252.16	0.0412178	7.94073	22.1395	7.07784	1.68405	16.714	120.008	2.73392	3.85401	4.34445	19.0539	0.0139243	19.8014	8.88155	22.2129	5.28085	106.258	7.93664	0.99184	40.411	17.9893	13.3028	96.8304	3.91741	7.47856	14.7236	19.3316	12.0965	22.3316	71.0731	0.0564846	13.8911	8.46074	135.733	14.1415	32.8656	40.6312
TCGA-B0-5097-01A	1.16134	0.352385	5.95495	68.9141	4.75518	1964.76	7.71957	32.6342	50.9085	1.03617	0.378463	156.92	0.00902801	6.00313	17.2477	4.84695	0.95956	9.55689	108.09	1.22484	2.31308	2.55998	22.4284	0.0109128	16.2519	6.49626	9.71043	5.98019	83.2721	5.50796	0.683803	23.4698	9.32751	9.26724	61.9623	3.94155	4.55687	3.69985	15.7052	5.66912	28.9727	48.697	0.0451231	6.14908	2.99824	48.7776	11.1554	31.9542	10.5612
TCGA-B0-5098-01A	5.60511	0.268939	13.3872	83.7475	14.5298	2879.53	16.8952	44.9736	41.669	2.57198	2.01791	308.913	0.0429031	7.663	40.5991	8.83884	3.59094	85.5403	131.462	1.35664	12.4613	2.05965	23.4633	0.0118478	24.6646	8.27944	17.9649	2.56747	194.079	10.2972	3.74981	43.8546	29.2984	13.377	172.342	2.72742	4.47502	3.30439	22.4161	6.93001	36.6834	81.7507	0.0816405	26.0747	7.56506	146.918	19.4507	100.338	27.454
TCGA-B0-5099-01A	2.49554	0.465282	11.413	55.775	4.39747	3943.07	10.9636	53.0812	48.4715	0.954831	0.836467	250.96	0.0170918	8.18677	35.8705	3.44757	3.02666	25.7224	136.868	2.56437	8.61213	5.75205	40.5941	0.0185554	25.9697	10.9122	18.4761	7.71227	111.266	10.9113	1.27939	40.0154	12.4515	13.8461	105.133	14.4498	24.0324	9.24322	22.8848	7.87747	61.0497	96.1887	0.0644076	22.5988	11.148	72.5923	22.3229	45.5571	43.3789
TCGA-B0-5100-01A	2.84753	0.291759	6.60854	61.5729	3.30617	3189.19	13.172	56.7523	76.6525	0.595283	1.55062	217.571	0.00992389	9.24104	31.6784	3.81854	3.61922	14.8721	145.023	2.33403	4.53965	3.76279	31.8851	0.0201896	29.3207	11.9825	17.9808	8.00169	115.886	12.8134	2.04789	32.6742	7.8553	14.5465	94.0962	6.92557	9.00604	10.3459	16.2707	22.3618	74.7156	85.8139	0.0631277	17.6631	4.92906	60.1304	14.8593	42.9402	22.1941
TCGA-B0-5102-01A	2.32276	0.463446	12.1348	75.8126	7.61361	3650.92	13.6913	55.7055	54.0822	1.64379	1.1783	294.487	0.0564489	8.63457	24.7457	7.43618	4.41439	36.9668	140.213	2.25767	9.84762	5.09405	38.1756	0.0182026	26.0716	13.3696	22.928	7.23603	152.39	11.9058	2.08217	36.7919	20.942	16.0499	98.3799	7.6904	10.8603	4.26816	25.7625	9.49982	50.3929	118.545	0.0661339	20.2468	7.06371	171.068	17.2132	71.6697	32.8859
TCGA-B0-5106-01A	1.62233	0.362286	6.31194	65.8639	3.89252	1885.62	12.0887	42.4926	46.5195	0.914809	0.458902	203.969	0.0298569	7.37761	14.6536	6.28582	1.58993	20.9279	108.984	1.61607	5.16079	3.82321	25.4372	0.0203574	25.5705	8.33133	13.8846	9.1733	129.797	7.21181	0.691342	33.5994	14.4936	12.2036	66.1199	5.68654	7.40651	4.53997	19.6611	7.20673	46.5392	74.5818	0.0599801	13.5329	5.68321	61.915	11.8687	55.5828	25.6128
TCGA-B0-5107-01A	2.06613	0.430535	9.21252	60.368	4.59656	2190.12	13.8376	51.9298	39.9041	1.7445	0.79309	225.258	0.057013	7.93319	14.2941	6.31895	2.25648	31.9571	109.178	1.33398	19.746	6.23715	28.3832	0.0214244	26.0098	3.98412	18.1613	5.30433	146.124	5.49172	1.52758	27.4194	11.3048	12.3076	76.1566	3.46877	4.1793	1.55299	22.4344	7.23581	41.0258	57.2932	0.053523	16.7723	7.15795	106.773	13.6608	74.6067	48.8596
TCGA-B0-5108-01A	1.18826	0.3621	7.44844	66.0607	3.82783	1354.91	11.516	32.3129	48.0143	0.964998	0.588401	158.688	0.0100154	7.1754	19.7691	5.6534	1.19087	14.9313	108.407	1.28978	1.75315	2.23215	20.0716	0.0127245	19.2814	7.69765	12.0331	9.63605	110.018	5.97927	0.82145	26.0196	10.4998	9.84904	58.9549	4.18737	4.23878	4.34942	17.7711	7.11443	33.2967	57.1997	0.0573762	7.78159	3.60568	49.4697	11.4731	35.5722	10.4906
TCGA-B0-5109-01A	1.17862	0.223587	7.20213	80.4548	5.41254	4106.45	12.0368	37.1473	48.3892	2.53555	0.834541	275.003	0.035084	6.41322	13.9533	3.4577	1.9412	70.0405	103.548	0.907504	5.12511	4.737	27.1823	0.00874319	19.8665	7.33506	12.7457	3.27309	214.989	9.65357	1.15124	27.9492	40.7845	11.0037	115.031	2.20052	2.14858	2.33455	17.7578	5.4962	27.0482	135.162	0.0624021	14.3627	5.40274	86.6655	16.9361	64.802	22.2522
TCGA-B0-5110-01A	2.01822	0.372156	8.20282	51.3773	3.4979	2217.16	7.97808	36.4584	35.2712	0.5538	0.503626	142.572	0.00658948	7.48794	20.5701	4.68683	1.42098	9.45309	103.216	1.54601	2.45854	3.17256	22.8452	0.0146463	20.0139	8.02728	10.5796	6.70739	78.8584	6.33776	0.715534	29.3502	5.93782	10.694	53.2664	6.53073	9.46543	5.53811	16.2216	5.72092	39.5778	40.5713	0.055902	6.77955	3.90488	32.8798	11.7194	30.7817	12.64
TCGA-B0-5113-01A	1.89341	0.343442	5.29536	55.0775	3.87703	1656.18	9.09625	34.8935	34.5025	0.705695	0.401423	156.204	0.0156203	8.09572	15.7853	4.87859	1.23067	12.3685	107.041	2.01225	4.60189	4.11963	22.3394	0.0182015	21.1812	7.06417	12.5032	7.04641	89.9396	7.04496	0.618036	29.0201	8.15562	11.5297	54.9752	6.95862	9.66792	6.8297	15.8821	3.98134	36.1564	48.2754	0.0590207	7.41227	4.79873	35.879	11.8593	40.8662	27.9839
TCGA-B0-5115-01A	2.58636	0.362423	8.62512	49.2057	3.3218	1750.58	10.4982	38.7965	31.9627	0.605769	0.660894	165.338	0.00864794	7.94305	19.6265	4.65002	1.49054	11.6012	105.253	1.60229	4.18436	3.58942	26.4623	0.0144504	24.567	8.7869	13.68	8.86106	90.3121	6.89428	0.885745	29.8259	7.88057	11.4339	60.1417	5.62811	7.38927	5.78851	17.3329	8.4572	48.1839	38.1026	0.0625697	8.8455	5.00823	46.6491	14.5209	41.0688	17.7443
TCGA-B0-5116-01A	1.55213	0.349324	7.01886	61.5125	6.16684	2639.72	10.4674	53.2071	57.6621	1.41264	0.888647	259.864	0.0465397	7.75514	22.0311	4.44908	4.41029	29.0974	127.856	1.85769	8.97389	5.0984	24.6629	0.0270262	22.5912	7.71999	14.3827	6.74849	92.9716	11.1379	1.40746	33.6215	15.6026	14.3013	108.217	4.54877	5.93738	6.00603	17.637	7.64168	45.5503	91.6765	0.0587807	25.6012	7.69075	103.527	17.6343	55.1105	41.9954
TCGA-B0-5117-01A	3.25533	0.437868	14.7787	130.689	8.25966	9481.13	17.6545	89.7706	69.1952	1.97507	1.56197	430.406	0.372893	11.1034	28.6277	7.44529	8.36279	134.869	191.096	6.97869	9.65896	14.1266	47.7162	0.0432467	35.2005	51.8668	43.3315	12.7144	208.229	18.9728	2.27229	81.6277	105.554	22.192	276.889	17.8877	31.1382	20.6038	31.8568	27.9651	63.3289	515.863	0.10892	111.905	34.3201	340.214	43.7891	69.575	60.2998
TCGA-B0-5119-01A	3.10122	0.389901	9.46635	55.1214	5.09139	2338.84	9.87787	53.0587	50.718	0.950659	0.92587	233.256	0.0228685	8.51481	29.744	4.74567	3.62647	22.7221	124.777	2.01009	6.13127	5.42005	30.8698	0.0264453	26.3761	12.5189	13.4409	7.42237	117.89	11.1119	1.38749	33.0706	10.6558	14.4424	79.2349	12.376	19.7448	7.5966	18.4112	6.45067	51.492	62.6768	0.0670029	20.6985	8.17336	97.9323	18.4993	57.4082	21.2439
TCGA-B0-5120-01A	2.14853	0.39395	7.31577	51.1338	4.67956	2040.46	10.5015	43.5037	40.9924	0.766446	0.788412	190.305	0.0141543	7.93065	22.5452	5.01992	2.19017	13.9218	125.147	1.98893	6.00479	3.82859	25.8607	0.0203473	23.3246	8.92664	11.3538	8.60061	81.5216	7.45494	1.1122	32.7311	7.85836	13.7118	68.9484	8.46691	11.2772	8.19534	18.4753	7.06987	42.3977	48.0032	0.0596651	11.0267	4.40635	57.2152	13.7783	40.6073	16.9854
TCGA-B0-5121-01A	1.42958	0.367504	5.42585	82.9957	5.91835	3497.13	15.4298	52.6936	71.742	1.51133	0.770985	275.33	0.0527385	8.07162	17.9667	4.54052	5.9705	41.9397	128.571	2.12488	11.1588	5.95176	38.2523	0.028507	24.472	14.1157	19.2317	7.6625	138.159	10.1214	1.20658	36.0274	34.6051	14.5368	132.913	4.62616	5.00686	4.6733	24.9866	12.5979	39.4409	170.389	0.0755205	29.5998	7.24742	94.2491	20.3406	52.444	45.0047
TCGA-B0-5399-01A	2.8955	0.386191	9.50422	50.7166	3.57469	1783.56	10.2241	42.8703	36.3978	1.02199	0.660523	175.116	0.0139067	9.04089	19.9447	4.97744	1.69143	18.3129	108.133	1.53297	7.04971	3.75013	26.3571	0.0165272	22.0519	7.01688	15.0949	7.31077	110.279	8.19017	0.996119	27.5544	10.2373	12.1701	61.9776	8.03629	10.9564	5.51732	20.34	5.80841	43.3273	46.0579	0.0559898	10.2442	5.39572	52.3827	14.9901	55.2979	17.5586
TCGA-B0-5400-01A	2.55341	0.570532	10.0983	90.9372	7.8405	2295.73	10.5329	47.8544	66.8905	2.20569	1.58454	285.393	0.0872092	9.63017	35.988	9.81769	3.56473	29.0678	159.597	1.43114	9.7021	2.99	30.6477	0.0177145	26.3689	13.8689	23.9803	8.58591	185.752	13.6053	2.44558	31.5166	36.9534	12.7538	133.416	6.34641	9.44315	11.6721	30.2418	11.4159	48.1501	150.22	0.0695324	32.0319	7.69389	175.006	23.5964	49.3714	7.20352
TCGA-B0-5402-01A	3.12616	0.449032	13.9938	59.9534	5.09741	2493.74	14.3943	50.2016	50.3674	1.08499	0.684857	228.764	0.0318688	9.64395	28.4867	4.62496	3.16589	25.2575	132.599	2.77977	7.71079	4.75296	32.7581	0.0212767	23.9075	12.5271	16.9724	9.34974	98.2816	9.39465	1.08499	36.4764	13.5926	14.3759	76.4417	10.5736	15.8164	8.64145	21.0855	9.23814	51.1762	61.8304	0.0770048	13.6082	6.92213	93.4727	17.9476	53.2131	35.3834
TCGA-B0-5690-01A	1.21177	0.371378	7.67608	54.4448	3.90229	2103.62	9.10971	38.0587	44.6164	0.672779	0.66646	135.928	0.0082408	7.93215	18.5519	4.34287	2.0477	13.29	117.26	1.03551	2.04924	2.64668	22.8465	0.0138171	22.9344	7.85241	10.502	7.61139	103.528	7.58911	0.992166	28.5896	7.27018	11.3818	65.4101	6.04056	6.76522	4.3448	17.1019	5.23116	44.9416	42.803	0.0545935	10.4616	3.59018	47.1737	12.0969	39.3308	7.41683
TCGA-B0-5691-01A	2.60869	0.399466	8.87075	49.9825	3.47059	2305.59	8.91028	48.791	43.8368	0.596771	0.721386	167.83	0.0165278	9.87449	30.3169	4.19338	2.476	12.6686	128.827	1.83344	3.68488	3.4488	19.2165	0.0247822	24.2171	12.2153	8.77288	6.675	87.1575	9.48287	1.10676	42.0456	6.72492	13.6824	68.2234	9.30721	13.7877	11.0822	17.2813	6.48942	51.6943	54.0099	0.0700173	12.5415	5.16218	51.0727	14.9865	35.1095	8.51319
TCGA-B0-5692-01A	1.93208	0.425926	8.1103	62.9559	5.29669	1407.85	10.0055	47.2879	53.5662	1.45768	0.682821	228.273	0.0405844	8.62032	20.0391	6.62589	3.08881	32.9198	117.991	1.16285	10.4796	4.22611	31.1114	0.0170768	25.7483	8.9461	14.796	7.13057	168.928	10.254	1.12568	29.3945	21.5719	13.1902	72.6158	10.9397	13.8684	4.61437	26.8104	5.58619	42.0573	74.008	0.065955	22.0282	6.67444	107.473	14.9403	79.9052	12.405
TCGA-B0-5693-01A	2.18078	0.379187	10.1625	48.4522	4.50423	1914.3	9.29462	48.0586	33.3308	0.633189	0.754843	171.333	0.0105552	7.79227	30.1425	4.73435	2.85037	13.501	113.527	1.30705	3.20708	3.95414	24.6466	0.0169934	21.8495	8.07742	13.8612	7.69456	105.961	8.50725	1.05604	31.5647	7.56534	11.9121	67.2338	5.88123	8.44475	4.89991	17.9926	6.01386	45.8979	39.8867	0.0562337	14.6881	5.50422	58.2936	16.3068	43.1054	16.5032
TCGA-B0-5694-01A	1.77385	0.454159	8.446	68.3265	6.38777	2367.63	13.2023	50.9289	59.5675	1.35589	0.935796	265.562	0.0470308	8.67155	23.4132	5.28123	3.82251	27.354	136.757	2.39158	7.61538	5.59651	27.9078	0.0223575	26.973	11.2837	21.3429	8.85713	117.335	12.7706	1.58237	34.0397	16.1649	15.3099	105.706	5.67321	7.38073	7.84525	23.4174	9.81892	43.4895	97.7233	0.0672874	26.1334	7.4098	124.296	17.9724	57.5954	48.7239
TCGA-B0-5695-01A	2.47944	0.417609	9.31469	52.424	4.67551	2620.6	8.11102	49.6703	44.6394	0.870787	0.984561	193.853	0.0177984	8.24376	29.4731	4.10698	3.4987	16.5125	129.138	1.84801	5.90693	4.20364	27.8842	0.0189903	28.6099	10.74	16.2209	7.43229	111.332	9.26268	1.32786	33.9922	9.8225	13.2668	75.1454	7.96321	10.7659	4.82719	17.4589	7.11118	57.4179	57.5615	0.0604932	16.431	6.20238	70.0557	17.2732	42.2779	17.8045
TCGA-B0-5696-01A	2.48001	0.463932	10.9646	66.5894	6.97253	3149.39	9.87436	53.8644	48.8938	1.87048	1.73454	264.522	0.0477301	9.28387	29.7095	7.50318	5.48821	27.8228	145.956	1.61148	7.76337	3.83677	32.9329	0.0116182	26.7512	10.0048	22.1778	7.14481	160.38	14.1119	2.59008	30.5671	16.9652	13.9453	99.0793	6.27269	8.55689	8.65923	24.0044	7.53856	50.6188	85.6565	0.0658069	25.0547	7.05259	157.592	25.8829	56.8419	22.7216
TCGA-B0-5697-01A	1.5548	0.368004	7.95336	78.6924	4.90883	2602.57	9.1043	48.1417	58.3306	1.0628	0.894536	245.911	0.0900928	8.3444	16.9508	4.33397	3.30991	28.7739	123.445	1.51183	4.69943	5.47725	19.9286	0.0267598	23.6665	8.3873	14.7047	3.92567	165.041	8.97469	1.22919	39.1335	19.4966	13.2358	72.8583	6.47754	9.29991	3.47752	22.2865	3.39233	42.6598	98.1031	0.0709298	25.8184	8.93117	133.344	14.7685	57.6863	12.6131
TCGA-B0-5698-01A	1.57715	0.384143	6.64992	71.781	6.12286	2247.62	8.59952	44.8422	58.0248	1.34064	0.695405	220.042	0.0239785	7.04932	23.6924	4.41637	2.33138	29.0115	121.45	1.59704	5.25384	5.0339	24.1601	0.0165574	22.0578	8.94782	16.9222	5.08458	130.001	8.47165	1.08526	27.9095	19.4596	12.3781	85.1156	5.97525	7.66527	3.35217	20.7449	3.76054	29.1684	82.5809	0.0598515	18.9224	5.98494	84.6582	19.7261	44.0802	27.7981
TCGA-B0-5699-01A	3.62766	0.441908	8.76684	43.282	3.92581	2623.81	9.78483	50.7964	43.9005	0.884417	0.812843	181.555	0.0171175	8.55354	26.6881	3.27231	2.81481	21.8159	118.976	1.64317	11.8019	5.80263	27.8863	0.0217208	27.3932	8.44509	10.9626	4.93151	95.7999	10.6128	1.29711	31.9577	6.46006	14.1346	69.5332	9.19131	13.0111	4.47985	20.1882	5.28481	47.4328	50.112	0.0538962	17.6205	7.37015	64.0309	18.1918	55.1806	26.6474
TCGA-B0-5700-01A	2.0829	0.507676	11.4365	64.8375	6.46227	3089.93	11.8775	61.3142	53.2588	1.33287	1.30321	270.817	0.032551	9.07171	30.1728	3.85799	6.82053	32.3847	143.587	1.59184	8.52887	5.36002	36.2247	0.0181035	30.4642	10.4426	22.2386	7.07791	158.809	13.633	1.87242	33.8938	20.3569	14.6139	111.744	7.50328	8.34832	5.8886	25.9507	7.22657	56.8509	84.1448	0.0662816	29.8836	6.66693	126.045	26.5008	57.5701	28.8602
TCGA-B0-5701-01A	1.78206	0.504009	11.7976	72.8254	9.43649	2314.1	15.1412	52.0826	48.0228	2.04362	0.687849	296.99	0.141779	10.6282	24.6974	10.6778	2.99669	27.7417	135.207	1.60607	9.23193	4.46229	17.3745	0.0178986	29.9459	10.3809	22.716	6.21933	125.315	16.8428	1.24007	44.0877	27.0037	16.0027	93.8269	5.27043	8.35276	10.6765	24.8777	4.05389	33.8604	98.9201	0.0696723	26.7679	9.62364	190.906	21.6559	52.3603	19.4307
TCGA-B0-5702-01A	1.58513	0.497122	15.1757	83.2376	3.24448	4688.04	16.2293	68.7794	49.8819	1.02892	1.68438	354.636	0.0605051	14.7269	15.563	2.81501	15.0491	41.0293	161.59	2.58845	17.6626	6.44756	45.77	0.0291417	32.6804	15.8856	31.8208	7.9983	221.275	22.6616	2.62572	31.6479	28.1652	19.6747	131.984	8.91554	8.98218	12.39	37.8188	21.3457	77.4373	235.628	0.0668261	45.0407	7.03926	215.844	26.1051	79.9767	29.9597
TCGA-B0-5703-01A	1.99604	0.439829	9.98742	70.4933	6.52804	3209.76	13.23	53.5551	58.3596	1.17246	0.983305	278.99	0.0445802	8.29437	22.6972	4.03337	6.13578	37.8811	129.6	1.51737	8.40237	5.73858	35.5579	0.0208436	24.3275	10.682	18.4534	7.00158	135.273	11.3834	1.84637	37.5029	22.5423	14.9496	144.645	9.00342	10.5072	4.08813	21.4385	7.9719	35.4627	137.862	0.0659575	29.1327	8.38594	116.069	20.0586	51.0953	25.3263
TCGA-B0-5705-01A	1.92852	0.434936	9.95388	54.6933	4.44799	1849.09	9.48329	50.1807	41.034	0.81652	0.728645	196.14	0.0274626	8.76068	21.04	4.83441	2.33328	17.5805	118.628	1.44011	8.4281	4.39659	22.6271	0.0141468	24.7978	8.64493	11.8581	4.94717	108.559	11.2911	1.10583	33.9566	12.0997	12.976	68.9205	8.1408	10.0138	7.88528	19.0939	3.91752	43.1619	57.8687	0.0650717	14.8105	6.33592	70.281	19.055	48.0628	12.8633
TCGA-B0-5706-01A	1.48217	0.326407	6.09357	85.108	6.29448	2409.05	11.7035	39.6236	69.4316	1.53351	0.524922	253.78	0.0527824	9.07308	16.4473	5.46026	1.5085	37.4814	118.989	1.98447	11.57	2.97236	21.1797	0.0216607	20.327	12.3868	16.585	9.34649	138.686	8.62395	0.765901	36.1348	33.266	12.0451	98.8344	6.74756	7.53128	11.0964	20.9091	7.16497	26.1244	117.167	0.0596323	14.5481	5.64189	77.8895	16.8005	40.8109	18.7857
TCGA-B0-5707-01A	1.81389	0.408019	14.2868	88.2998	5.7655	4282.51	9.79155	65.1115	69.7301	0.87812	1.5362	320.367	0.199493	9.03212	27.2865	3.31351	7.41048	33.0578	135.503	2.01741	4.80229	9.27149	21.1455	0.0389591	26.6382	9.21355	22.4163	3.32708	181.921	12.0145	2.23039	52.7294	19.941	15.4456	115.395	7.85155	13.2369	3.96458	27.0263	4.76012	68.1324	134.865	0.078574	64.1179	15.6226	222.681	19.3568	54.3681	19.5259
TCGA-B0-5709-01A	1.51012	0.386518	6.48881	60.8696	3.37942	2195.19	9.64588	42.2788	46.3356	0.632211	0.542377	142.98	0.0112984	8.74644	17.0094	4.11174	2.17458	10.9201	109.105	1.19856	3.61537	3.03857	18.104	0.0169646	19.3958	9.49703	8.04325	5.58841	89.099	8.52844	0.889075	29.4587	7.64807	11.6476	52.1371	8.50625	9.95365	7.71653	16.2398	4.77655	36.0009	44.2958	0.0610831	7.4486	4.16923	41.966	11.3694	34.0778	5.44749
TCGA-B0-5710-01A	1.62293	0.335796	5.34045	59.4743	5.61324	2165.73	8.67553	40.5058	54.4806	0.924612	0.692419	163.227	0.0121161	7.25255	20.6017	6.13255	2.26352	14.4994	120.029	1.36992	2.68397	2.67277	23.7363	0.0129224	22.047	7.30622	11.2604	6.93077	114.963	8.86374	1.01049	27.9423	11.1823	11.7464	60.0582	5.07328	6.17728	4.15009	15.8331	5.35442	37.5871	53.4738	0.0592016	11.8213	4.30908	54.1277	12.0358	38.4212	12.601
TCGA-B0-5711-01A	1.78383	0.38926	7.19342	54.7421	5.03586	2030.33	8.89869	42.929	42.2122	0.845009	0.583222	180.842	0.0177235	7.76257	21.5637	5.47875	2.37975	15.068	113.389	1.3636	4.87696	3.79865	21.6958	0.0143307	21.2907	7.34914	11.6139	6.22706	98.8971	8.92694	0.901613	29.7074	9.54549	12.192	55.8728	4.74341	6.13386	4.78608	16.4125	4.34117	34.0971	48.5639	0.0566618	12.8103	4.82102	56.3489	13.9134	41.7934	20.0788
TCGA-B0-5712-01A	2.69267	0.476154	11.8021	54.591	5.94049	2757.89	8.93989	56.8522	42.8024	1.71866	0.872664	287.739	0.0626711	8.3093	31.5033	7.06988	5.98847	27.8943	136.294	2.04699	14.9123	5.58235	36.3651	0.0162783	30.4589	8.49746	19.7789	4.71551	153.488	12.1552	1.5711	36.0664	18.248	15.2151	95.2111	8.82892	13.6778	5.0019	24.7283	5.94257	55.1373	85.679	0.064082	27.9879	9.51875	133.369	21.907	56.3965	29.4635
TCGA-B0-5713-01A	2.01451	0.357844	5.9833	53.534	5.23079	2575.08	8.34845	45.8417	42.8663	1.03509	0.86712	187.968	0.0182602	7.28558	20.0802	4.81034	2.85179	18.3228	120.1	1.61034	5.1494	4.18129	28.0089	0.0157954	25.4945	8.60292	13.5582	5.79571	117.22	9.57733	1.13978	29.8929	12.2313	12.6395	73.676	6.94882	8.05025	3.80599	16.6266	4.89183	43.1295	64.0155	0.059969	15.7235	6.31212	65.5971	17.0013	46.4068	16.9922
TCGA-B0-5812-01A	2.16501	0.34957	7.27669	54.6199	3.90898	2085.47	8.20984	43.2427	43.4311	0.655035	0.723728	155.775	0.00948162	7.85501	26.128	5.07826	2.10095	10.8718	112.415	1.50207	3.00786	2.89146	19.1568	0.0141892	19.9635	8.40151	9.89992	6.712	91.416	7.70167	1.04002	32.0812	7.74347	11.9801	53.2422	5.63979	7.24809	5.48339	14.914	6.47996	36.7419	44.7554	0.0601366	8.97908	4.18929	50.8861	13.5696	37.0997	12.2307
TCGA-B2-3923-01A	3.1285	0.44156	20.5526	111.734	5.92895	6230.13	14.9027	82.8739	40.4747	1.15152	0.839432	303.856	0.166419	11.2369	34.3813	9.39176	4.38335	75.8626	160.347	7.26789	6.71674	14.2658	29.7447	0.0287156	29.3088	43.0217	34.6453	15.2292	159.216	17.0745	1.31462	74.4732	57.6019	19.7406	189.874	22.1092	45.5292	18.5451	25.8441	19.1507	53.4578	331.217	0.0961422	89.9043	47.4687	226.793	41.1721	75.7492	47.814
TCGA-B2-3923-01B	3.81039	0.370307	13.3756	103.872	5.70679	5345.46	14.4904	67.0229	43.2661	0.906654	0.463005	218.131	0.0465622	12.3377	63.5782	19.6767	3.47375	30.1293	131.464	9.25517	5.13345	9.46773	19.1528	0.0311749	22.4021	36.429	20.6412	13.5115	93.1899	14.1188	0.736883	106.444	35.7221	18.27	137.415	27.1431	71.7417	67.7107	19.9544	18.4651	25.8267	248.562	0.093679	45.2922	28.2916	87.5211	36.8609	36.6756	22.6873
TCGA-B2-3924-01A	1.21079	0.366285	6.20656	73.8202	5.44287	1519.43	10.9122	37.4913	47.7952	1.56384	0.338119	197.14	0.0417843	6.73707	11.8479	6.2707	1.76122	30.8852	83.7496	1.41777	7.47972	4.22778	25.9782	0.01839	16.9178	11.4717	16.3459	8.26786	127.445	6.19731	0.577012	29.986	32.0028	11.6055	92.6062	6.03007	6.6872	2.36107	23.2414	4.36096	21.3634	117.965	0.0641154	15.5737	6.38596	72.9022	18.7156	51.7972	24.652
TCGA-B2-3924-01B	2.68131	0.3677	5.9509	59.9697	3.75364	1323.59	11.5165	30.2129	29.9489	0.737356	0.183005	132.431	0.0117773	7.77007	16.4335	7.72941	0.622791	13.9232	75.1608	2.04486	5.91906	3.66903	20.4091	0.0248711	13.9253	11.7854	12.1123	10.0956	71.4866	5.02537	0.288293	47.1501	14.0368	11.1549	70.6399	11.7968	16.9721	8.37115	20.8399	4.17364	14.1369	84.1727	0.0596335	5.56346	5.12612	22.0245	14.4862	25.6014	11.9313
TCGA-B2-4098-01A	3.06677	0.353187	8.30371	88.0559	10.4379	1786.2	13.3407	47.0601	64.0058	1.68259	1.19867	315.715	0.289204	7.76557	24.0505	8.10982	3.88698	55.1242	127.962	2.0634	8.54766	5.63669	25.9896	0.0239706	29.4957	12.5287	15.8209	3.28612	220.839	10.8163	2.05523	49.1506	47.9357	14.8108	143.87	6.075	11.686	3.6319	28.4288	7.02863	33.4792	213.001	0.0887153	56.5007	15.5899	226.656	23.8325	84.0491	20.3092
TCGA-B2-4099-01A	2.32392	0.418298	15.3302	58.2963	6.35778	1984.15	10.0705	46.9153	32.8094	1.72807	0.776702	169.11	0.0194869	7.81901	18.1878	8.98651	2.63779	26.9402	107.885	1.583	5.33224	4.61555	30.1781	0.014644	22.8241	7.58354	21.5723	9.11009	152.338	6.87579	1.21366	23.1716	25.5525	10.2404	59.5241	6.8147	10.0323	2.81504	26.0391	7.47812	47.9647	53.882	0.0519464	18.6975	7.26931	68.8711	20.0764	75.4135	17.8764
TCGA-B2-4101-01A	2.20041	0.39164	8.47684	58.0646	3.82297	1472.53	10.4562	35.8246	33.9034	0.806111	0.500359	166.137	0.0158424	8.03615	18.0025	5.6445	1.34118	15.1488	107.206	1.32646	5.32368	2.87763	22.1801	0.014092	21.9926	7.50292	9.81314	7.39088	105.932	6.46544	0.758026	28.9063	10.1386	11.7172	61.12	5.39296	6.65829	4.29735	18.7856	5.72305	34.5623	48.5805	0.060848	9.12849	4.30836	49.7607	13.0105	46.3986	12.4419
TCGA-B2-4102-01A	2.1813	0.396604	8.816	54.0734	3.38751	1803.84	10.0384	37.634	33.4213	0.782193	0.419936	180.421	0.0180172	8.62254	16.4477	6.07567	1.00825	15.0212	107.777	1.65241	6.60162	4.0036	19.0299	0.0167314	23.6343	7.74304	11.0631	6.74547	97.5427	7.32298	0.634022	31.5067	10.2084	12.096	51.3318	7.19134	10.533	5.94036	19.702	4.59948	36.3322	53.3621	0.0605347	9.93047	6.21528	47.6172	11.8097	53.8781	17.8596
TCGA-B2-5633-01A	1.7586	0.389221	6.64491	70.3547	4.5873	2333.19	9.96029	36.1357	48.6723	1.03205	0.385724	180.827	0.0304024	7.48251	16.217	6.47042	1.51253	16.8266	105.679	1.58965	6.45125	3.45438	18.7594	0.0196859	15.948	9.40091	13.2017	6.61313	80.5046	7.36882	0.698634	31.3616	14.5508	12.773	76.4218	6.21583	8.59297	4.52366	22.8275	5.58997	24.511	94.6757	0.0577639	12.561	6.95214	61.0165	13.5954	39.676	25.4947
TCGA-B2-5633-01B	2.35459	0.374522	5.81565	62.4171	3.28397	1312.88	11.8878	26.6704	35.4301	0.621902	0.186766	124.236	0.0128811	8.68726	16.8517	8.35631	0.455459	11.3095	92.971	1.8553	5.6741	2.64928	14.9545	0.0231265	14.1428	9.0212	10.1612	9.27821	56.5762	5.57108	0.320651	45.6938	8.37997	11.913	56.1511	9.78047	14.4471	15.2609	22.2173	4.72502	16.0876	76.5337	0.0590442	4.91688	5.22757	23.5787	10.0519	23.4805	10.054
TCGA-B2-5635-01A	1.50789	0.348858	5.33998	62.0377	3.85137	2105.66	9.50302	39.5887	45.3691	0.813131	0.387248	196.084	0.039523	7.23219	13.694	4.97271	1.55855	17.7952	96.3678	1.49897	6.92395	3.84619	23.4322	0.0224524	20.6739	9.04219	12.2694	6.11024	110.329	7.27713	0.65583	31.4018	12.5779	12.1723	64.3025	5.60133	7.38321	3.10148	20.6371	4.16641	26.1654	90.5755	0.0586429	13.6356	6.78989	69.5481	13.4848	53.8334	21.4899
TCGA-B2-5635-01B	2.19951	0.339442	4.99755	61.0954	2.9984	1405.97	10.3073	27.4008	31.2819	0.601997	0.155399	136.051	0.0176636	7.8678	14.0123	8.15685	0.461728	11.375	73.5652	2.01154	6.76961	3.33232	16.3117	0.024312	15.5607	8.56778	9.00863	6.67098	71.6343	4.95101	0.254495	48.8831	10.2057	10.7258	42.1624	6.40433	9.98758	6.88586	21.0152	3.24421	12.0496	82.3926	0.0603103	5.09485	6.2502	26.452	10.5297	30.2621	13.0648
TCGA-B2-5636-01A	2.79519	0.311529	7.54237	46.5129	3.28951	2088.44	8.19832	40.1042	55.376	0.465877	0.856638	147.994	0.00880866	8.97897	27.996	2.99673	1.15075	11.2703	129.636	2.13593	1.9804	2.87055	16.66	0.0207513	28.5135	10.4698	10.2575	6.24815	81.355	8.39004	1.13699	40.7394	4.07727	13.6018	50.69	6.61213	9.38193	10.195	15.0715	5.98635	54.1469	40.1684	0.073259	8.56717	5.32792	43.2946	9.87259	37.4029	14.2639
TCGA-B2-5639-01A	1.96784	0.483281	8.06387	67.9238	8.40806	2764.5	10.2839	52.7327	51.1799	1.82898	0.776536	233.184	0.0724816	8.03656	26.8668	5.59767	5.16242	29.3409	129.228	1.3733	16.2243	4.80718	22.3665	0.0154414	23.336	8.23021	12.4206	3.43286	121.063	11.0991	1.49365	31.4376	23.1549	13.5847	91.9971	7.77314	10.1087	4.49615	23.2334	3.86853	33.8775	94.4175	0.060638	27.6681	6.73948	104.062	21.0857	53.9035	16.5062
TCGA-B2-5641-01A	1.53548	0.371879	5.90873	53.0135	4.2476	1603.26	9.44644	40.0917	45.8616	0.978318	0.548598	218.438	0.0373737	7.41973	13.0025	3.91733	1.5962	20.2577	113.524	1.47851	6.91447	3.09859	17.1165	0.0174312	22.6125	7.51311	11.3629	4.85192	117.488	8.11138	0.85062	27.6743	12.6608	11.7264	57.0818	8.90607	10.9662	5.07626	18.5262	3.22075	35.5584	67.2513	0.0602608	12.4564	6.79358	86.744	12.5662	50.55	13.7023
TCGA-B2-A4SR-01A	3.07346	0.376113	9.16582	46.705	2.99204	1881.67	8.63097	36.8576	36.4926	0.771133	0.571796	151.138	0.00772189	9.1251	18.0098	5.7941	0.981967	16.4075	113.594	1.84039	3.25007	3.31464	26.1175	0.0232551	26.6541	11.3586	13.6121	9.48004	100.106	8.30707	0.773175	32.7346	8.76076	12.7447	62.9684	9.57604	14.0628	5.38263	17.3756	6.40877	49.4202	45.355	0.061756	7.66772	5.68838	43.591	12.2681	42.1429	13.1427
TCGA-B4-5377-01A	2.88283	0.441265	11.8671	57.9525	4.37496	2017.9	8.93098	48.893	51.3344	1.09393	0.790852	212.198	0.0232571	9.12211	31.0356	4.70351	2.83017	21.536	129.753	1.75391	5.89891	5.75606	28.2161	0.0199402	25.272	9.38877	14.7199	5.49469	121.784	9.29973	1.15961	34.1755	9.89238	12.8201	62.4762	8.97254	12.6364	5.22428	18.7158	3.70621	47.6632	58.6372	0.0635939	16.346	8.81929	100.453	18.3809	41.7198	21.5803
TCGA-B4-5378-01A	2.35836	0.319961	9.05098	43.9769	3.53432	2253.13	9.15876	51.2617	48.2919	0.560163	0.791027	168.691	0.0108905	8.72915	22.596	3.40357	1.22356	18.6618	116.536	1.96829	2.39714	4.72653	23.166	0.0217207	27.1741	11.5954	11.62	5.49018	88.7955	10.3201	0.927552	37.523	8.58543	14.0259	69.2444	6.14649	8.67316	7.05677	16.4354	7.03993	56.0815	47.1648	0.0602986	12.147	6.18314	41.1204	12.9475	50.3482	20.618
TCGA-B4-5832-01A	2.35369	0.210693	3.13293	107.3	15.4543	1557.69	6.59987	33.3571	54.1099	2.4264	0.34759	236.525	0.314124	6.75721	54.3314	24.0001	1.40547	23.8058	95.1297	2.06009	6.11536	4.01766	14.8005	0.0249287	11.0672	10.2164	12.2659	2.9948	102.257	8.63032	0.589744	54.7579	43.7649	10.582	74.3459	4.94662	10.6775	7.98503	18.1229	2.67152	8.48854	106.687	0.0763163	21.0116	8.22151	94.6689	23.9418	33.7268	11.5745
TCGA-B4-5834-01A	2.20786	0.397086	8.43763	49.8395	4.59093	1951.93	9.17434	45.0469	44.9735	0.734246	0.809872	173.287	0.014747	8.14289	24.9862	5.13317	2.66934	16.1738	118.595	1.29403	2.85904	3.12209	22.185	0.0171218	22.4963	8.94882	12.8377	7.86074	101.178	9.22216	1.13984	30.55	8.42683	13.2313	61.2288	7.04975	10.3218	5.77996	16.2036	6.02727	48.1958	41.7843	0.060744	12.8734	4.74593	60.5701	14.5242	43.3422	17.1223
TCGA-B4-5835-01A	6.63158	0.624203	16.4931	90.9575	9.62098	2691.64	14.5575	53.9614	39.3426	3.03233	0.906213	302.837	0.281942	14.0446	35.6564	4.38503	8.97421	84.8819	148.237	2.13971	11.4448	6.06083	30.4174	0.0363986	23.6019	21.5371	16.9908	3.84228	184.341	28.5968	2.38109	48.1238	33.0195	15.2048	169.128	21.9474	51.581	10.1073	29.713	5.15672	44.2543	128.053	0.089443	62.2195	20.1912	436.66	28.771	110.53	13.5556
TCGA-B4-5836-01A	2.3963	0.377738	8.32981	56.8442	5.24365	2156.31	7.79034	42.0851	39.1662	1.02327	0.658584	185.886	0.0148868	8.38399	26.0031	6.80228	2.11105	13.0043	126.894	1.40049	4.19843	2.63717	20.1084	0.0149867	23.7926	8.79383	11.9598	5.61439	98.9229	9.68032	1.02754	29.4706	11.1306	12.1783	66.252	6.99939	10.2748	7.33469	17.2668	3.9345	35.6876	47.2621	0.0594995	13.1984	4.96779	59.0849	15.1467	36.6188	9.56685
TCGA-B4-5838-01A	2.52683	0.536216	12.1937	62.0403	7.10213	4171.63	10.4284	52.6258	44.8964	1.3822	0.871583	255.203	0.0395751	8.79608	42.6044	7.83789	4.00687	13.5148	136.404	1.83203	6.53517	3.38494	20.487	0.0117916	21.9397	8.31669	14.2301	4.4486	101.041	12.0399	1.48129	42.8047	11.7669	13.6533	69.6727	5.3686	9.96604	12.2493	20.6427	4.75911	34.4891	68.7673	0.0662638	16.2096	8.46594	135.522	20.81	29.8719	11.0796
TCGA-B4-5843-01A	2.96211	0.385298	9.80536	53.8806	6.13931	2028.2	9.829	47.0247	44.312	1.01832	0.641779	214.484	0.0243719	9.35263	35.6418	7.1079	3.08619	16.0342	119.042	1.82558	5.05923	4.32566	22.3819	0.0163242	23.8195	9.13154	13.9134	5.44878	95.6889	13.5741	1.06039	39.3088	11.8601	13.5715	72.8952	5.39693	9.79689	10.2264	17.1627	6.29993	45.4972	52.951	0.0621874	19.2911	8.39777	79.7402	17.2633	40.4878	25.6679
TCGA-B4-5844-01A	2.24109	0.391959	7.76107	53.4567	5.05799	2688.34	7.84982	44.1682	48.2541	0.859793	0.793644	167.438	0.0131297	7.70471	29.2008	4.89967	2.28912	13.0486	128.922	1.72115	3.36198	3.10668	22.5562	0.016354	24.7255	9.98938	12.084	6.69617	86.9234	9.36837	1.1601	31.8224	8.23653	12.5821	75.9899	7.72217	10.7014	5.77257	16.0572	4.3825	43.0156	49.3233	0.0636683	13.734	5.15055	55.5476	16.1715	32.3978	12.6154
TCGA-B8-4143-01A	1.17504	0.381569	10.1693	58.1486	3.28111	1601.88	13.1564	32.7155	32.8232	1.21569	0.288495	165.643	0.0134761	9.02377	7.09233	8.40728	0.655337	17.2004	93.5456	1.1929	4.80971	3.72088	26.7699	0.0144296	20.6531	5.58375	15.9558	10.1283	109.547	5.23049	0.479546	26.9354	12.9808	10.3641	46.7399	3.13414	3.47028	2.90664	20.2745	5.21187	35.1407	46.7841	0.0457364	5.87781	5.16336	46.7574	8.10617	53.9892	16.756
TCGA-B8-4146-01B	3.40597	0.291317	5.24331	60.2741	9.233	1169.15	7.612	40.2126	35.2197	1.51617	0.327503	161.227	0.0200664	6.63939	43.312	22.4072	1.15909	20.5192	77.2156	1.85899	5.90401	5.15666	18.9588	0.0176178	15.2679	10.9048	14.1665	4.83405	82.8005	7.61037	0.507242	45.3492	28.424	10.8571	59.0078	5.97747	11.4644	4.88661	16.8313	2.95028	14.2985	51.1	0.0557909	13.5917	8.74582	61.9076	20.9334	47.7282	20.2622
TCGA-B8-4148-01A	2.76705	0.33502	7.17721	50.3493	3.15854	1215.8	8.274	33.1185	39.291	0.804808	0.452614	155.283	0.0122708	7.54413	13.731	4.61997	0.858344	16.4291	95.8498	1.47172	5.34466	3.75078	25.3199	0.0181044	21.9876	8.73971	12.0403	7.37062	116.876	5.94269	0.627626	28.3905	9.00399	10.826	46.6816	11.1373	14.5815	3.45953	17.6567	3.51378	41.5363	45.129	0.0642777	7.70284	5.20828	50.9374	11.2685	45.76	12.8816
TCGA-B8-4151-01A	2.8601	0.468185	13.4769	55.8299	5.16718	2523.69	9.21671	62.0751	48.1032	1.3507	0.955624	236.707	0.0310353	7.68868	31.0447	5.0042	3.88151	23.5567	132.159	2.10704	9.77305	6.79739	30.9245	0.0158939	27.7819	10.1933	21.3228	6.36821	117.494	10.724	1.5896	29.5332	15.3454	14.1694	83.2282	8.39151	13.0707	2.72394	21.0193	6.47667	61.0472	67.7421	0.0541351	29.9525	10.3741	103.857	25.9456	52.258	36.4178
TCGA-B8-4153-01B	2.0066	0.395685	8.26656	73.0361	5.75192	3041.78	12.8392	58.0819	65.482	1.3473	0.987502	284.306	0.0391705	8.32757	24.1455	4.00243	5.44349	39.0995	135.531	1.80218	11.7892	6.11141	42.024	0.0248809	29.0978	11.6704	21.2543	7.50189	154.014	11.0706	1.5712	34.9525	21.4757	14.6519	120.199	6.85388	8.33718	4.36156	25.8321	8.95081	47.7908	116.056	0.0646309	31.1344	7.00292	112.844	21.3285	62.3885	40.0228
TCGA-B8-4154-01A	1.85908	0.463896	15.9985	57.1627	5.59558	1523.41	10.3456	54.2632	37.7488	1.79818	0.823004	208.969	0.0214615	8.32607	23.4784	9.74056	3.23731	26.1422	111.438	1.61281	6.31791	5.42378	26.9516	0.0148125	23.7239	7.78152	21.453	7.90076	142.534	9.72643	1.25076	28.1329	25.3453	12.6474	69.9118	5.33451	7.89381	3.59662	25.1159	5.86625	48.4884	65.8879	0.0511639	26.3303	9.01794	109.855	25.1379	72.3155	23.4509
TCGA-B8-4619-01A	2.34761	0.430984	12.0859	87.5817	7.28452	5622.74	10.5407	62.5368	54.0653	1.4737	0.704189	298.109	0.103006	9.21191	23.5101	8.03734	3.97635	44.1538	136.563	2.81397	3.72838	5.60467	21.7836	0.0177371	19.9272	17.8308	22.919	6.76677	143.763	14.2443	1.28203	59.9176	31.0524	18.4613	140.87	3.83557	5.72586	6.14198	21.63	6.39792	35.0257	196.609	0.0807745	31.3529	12.5736	160.103	18.7009	43.8389	34.908
TCGA-B8-4620-01A	1.23577	0.381725	8.54383	84.6357	8.28195	1807.43	13.5106	37.794	64.3938	1.52704	0.464018	243.94	0.0612899	8.13405	17.7333	7.40466	2.10788	37.7221	112.637	2.74745	4.6022	4.28008	32.8681	0.0274812	17.9284	10.4535	17.3785	10.3596	131.248	8.54126	0.701748	32.6029	22.3048	11.7586	98.1811	6.81638	10.5711	11.2905	21.5593	11.1419	38.1454	90.1774	0.0631929	11.099	6.05808	103.571	11.4095	56.1583	45.934
TCGA-B8-4621-01A	2.42003	0.404199	8.92634	86.5367	8.27542	3873.55	12.0067	58.7387	62.9001	1.97815	1.02989	328.322	0.650216	8.75166	25.739	5.6512	9.90725	57.6973	145.407	2.46292	10.1435	6.6789	20.5732	0.0560161	23.3172	15.2705	18.9282	5.12192	170.352	13.7757	1.89853	51.8737	27.9646	15.67	137.5	9.69722	18.2183	6.83541	24.6777	5.2502	46.0132	180.094	0.0917275	63.5999	15.3292	250.27	22.0794	67.0911	22.3107
TCGA-B8-4622-01A	2.1739	0.40108	8.38687	57.7565	4.57853	2056.63	12.1348	44.9066	46.1984	1.11567	0.647694	187.18	0.0397628	8.75151	19.5893	5.12474	2.46534	23.449	124.496	1.96658	7.32895	4.81629	24.4538	0.0262885	24.2216	8.54413	14.1968	8.934	97.8029	8.51143	1.07154	33.6017	12.208	13.3644	83.1628	9.80597	12.7947	6.42001	20.3411	5.11608	39.5366	67.2722	0.0652904	16.4176	6.65919	68.1251	15.3394	58.3796	23.8669
TCGA-B8-5158-01A	2.31783	0.409093	8.79659	68.4871	5.90036	1392.46	10.5438	34.9372	46.9363	1.39143	0.635508	254.567	0.0775329	9.71147	20.0497	5.5894	1.07358	17.422	140.317	1.68625	11.7272	3.58665	20.6306	0.0208005	24.5664	9.06589	14.7359	7.98922	125.338	10.7836	1.01328	31.7903	14.8573	13.4227	74.7742	9.43362	11.6441	13.5916	22.0077	3.42794	31.1207	73.8128	0.0688909	18.4109	7.64139	129.073	15.9923	46.2607	9.09356
TCGA-B8-5159-01A	2.97747	0.449851	8.73527	51.6845	6.9229	1881.71	10.7497	55.1457	49.0186	0.98945	0.85216	241.243	0.05311	9.13493	38.2285	7.514	5.00468	25.6771	132.984	1.56759	9.00106	4.2968	25.5303	0.0171133	22.8994	9.61431	10.2583	4.86795	132.966	12.7923	1.50627	38.1252	12.2321	13.8166	71.4678	7.47558	11.2821	7.7541	19.3569	4.75858	39.2636	53.5524	0.0694779	18.1923	8.1097	98.3645	17.6209	55.6526	19.3974
TCGA-B8-5162-01A	0.673677	0.272203	3.57831	79.3316	4.16926	1503.35	9.94706	26.5056	56.5661	0.9368	0.338549	143.151	0.0168101	6.61761	8.59319	5.1819	0.926715	14.4935	94.2281	1.06426	3.05395	2.04313	14.2067	0.0102163	14.3951	6.72166	8.18227	6.54587	109.518	5.04478	0.547218	21.8862	19.8282	9.23795	50.0191	3.51927	3.31083	3.82204	14.9608	3.67984	22.9207	73.4018	0.0551943	6.81346	2.95857	48.0397	9.32058	37.3281	6.66594
TCGA-B8-5163-01A	0.893196	0.275813	3.38295	63.641	4.8747	1812.86	7.3764	31.6354	58.3578	1.04396	0.504408	174.84	0.015572	7.26976	11.4185	5.8742	0.98363	13.8589	111.794	1.09975	2.72828	2.05994	16.6165	0.0116802	17.6192	6.98228	7.92701	6.36621	104.118	7.04288	0.746812	24.5198	15.817	10.3969	49.8729	4.13084	3.88516	4.86576	14.0445	3.03906	27.6335	65.7582	0.055578	5.74488	3.26769	55.7479	10.5873	31.3028	5.18991
TCGA-B8-5164-01A	1.49781	0.34617	5.44216	61.7795	4.52902	1610.52	8.0939	32.311	44.0272	1.25581	0.386334	137.914	0.0332063	7.56704	10.8761	6.65585	1.02911	15.9149	86.9651	1.12225	7.14343	2.5407	13.4903	0.0123126	19.0899	7.06998	8.58574	4.24531	100.375	5.94149	0.598722	26.5126	14.2112	10.062	43.735	4.92595	5.49532	2.64534	16.482	1.86587	24.8461	48.7315	0.0516842	7.7829	4.58294	52.6674	11.4798	47.7496	8.13701
TCGA-B8-5165-01A	1.93968	0.375698	8.20636	49.2535	3.81621	2547.62	8.52624	46.1594	39.2699	0.667577	0.661412	170.245	0.017822	8.82445	26.0051	3.87309	2.56952	13.352	118.798	1.72738	3.6064	2.97423	16.2794	0.0200872	20.6416	9.82163	9.39283	5.56395	81.724	8.35198	0.994575	37.6014	7.79749	13.0637	62.5641	5.34823	7.01888	7.69424	16.9399	5.26443	41.4165	52.6793	0.0637544	11.2645	5.00323	50.3285	15.3425	33.2374	14.2558
TCGA-B8-5545-01A	1.67088	0.364079	6.56334	50.176	3.42424	2040.43	7.63858	36.1405	43.1458	0.714158	0.630284	131.041	0.009904	7.80364	24.3325	3.98062	2.03379	9.59041	109.742	1.3681	2.84761	1.93316	15.1162	0.0136828	20.0038	7.51355	8.64281	4.46577	81.7429	6.55303	0.910984	28.3346	6.50708	10.5722	51.2446	4.77401	5.79354	4.59522	15.3215	3.94762	41.2898	43.2763	0.0531941	8.7222	3.57065	46.9268	10.4807	31.4783	6.18008
TCGA-B8-5546-01A	2.66377	0.740751	23.4885	50.1845	4.04572	4495.38	13.39	65.034	29.7181	0.799751	1.28012	164.38	0.0911567	13.1167	65.3003	5.2154	6.73084	23.7224	133.956	2.57611	6.91241	5.0366	16.6934	0.023844	25.5539	11.8859	16.7378	5.64091	93.6035	15.618	2.12261	66.4364	8.96526	14.9994	100.656	6.62724	9.52895	11.0664	24.0345	6.14495	78.3305	90.9039	0.0818882	29.8499	10.6998	107.806	27.5996	26.6503	19.3042
TCGA-B8-5549-01A	2.04323	0.384594	5.85335	53.9923	6.18357	2587.76	10.3699	47.5309	60.7524	1.20977	0.881574	212.459	0.0704704	8.54367	19.3263	5.03	3.28189	27.5828	132.074	2.66724	7.78301	4.72419	21.3429	0.0297346	23.8492	13.2189	13.5093	7.81123	102.042	10.8835	1.34339	33.9903	14.8809	14.7957	96.2646	9.36643	14.8932	8.57558	17.7046	6.08075	45.8924	77.7342	0.0676873	20.6043	8.08916	93.5646	17.7498	53.9852	31.1065
TCGA-B8-5550-01A	1.98972	0.556737	12.4386	67.5722	8.1083	4662.94	10.3233	51.5601	50.6373	1.20422	1.0622	237.508	0.0261642	9.1165	29.6021	7.36648	4.40424	15.7129	139.022	1.73127	2.34936	2.84497	21.4196	0.0130639	20.0952	9.94896	15.3242	4.89017	117.844	16.6388	1.86045	34.6883	15.6247	13.9735	88.3815	4.60015	7.41	11.9809	19.1045	6.53307	38.6838	76.441	0.0653119	11.668	5.97284	112.082	19.1603	29.9815	5.64037
TCGA-B8-5551-01A	1.9144	0.354608	7.37079	73.7702	4.46413	1806.72	10.3172	32.4191	53.0896	1.62034	0.429252	187.147	0.0325599	8.81872	9.11375	5.2909	0.805921	30.4185	121.819	0.986192	8.23066	2.4842	21.2243	0.0149542	21.3072	7.79006	12.0746	6.46278	146.355	7.7381	0.804041	24.6665	19.4199	10.3159	58.0448	6.25304	5.9196	4.36946	20.67	3.47543	26.7464	55.3856	0.0507651	8.40798	4.39777	75.9729	10.8826	52.0264	7.43331
TCGA-B8-5552-01B	1.73985	0.326391	5.88119	53.6182	3.61654	2182.48	7.60048	35.8156	46.3883	0.596117	0.636019	145.687	0.00754719	7.13948	21.8294	4.13386	1.50087	10.2527	116.415	1.52	1.99868	2.24778	17.6991	0.014529	20.2943	9.6137	8.3248	6.2682	92.4243	7.02229	0.872537	28.0245	5.91308	11.559	56.1958	6.85279	8.48384	6.40634	15.7197	5.21192	38.5782	41.6848	0.0605227	7.54481	3.83192	44.1391	11.7089	31.249	8.10799
TCGA-B8-5553-01A	1.66905	0.430148	7.31821	54.2277	4.88651	2806.39	8.20747	43.5896	47.9866	0.961128	0.637542	180.879	0.0255846	8.35501	20.0819	5.54371	2.0185	16.207	125.815	1.3474	4.47114	3.35785	16.4908	0.0168699	24.665	9.56337	10.323	4.58936	105.886	8.56622	0.960751	31.7699	10.6724	12.576	58.807	6.26755	9.62897	5.8393	18.4416	3.42518	36.2593	50.2379	0.0615598	12.5182	5.55245	65.132	14.2774	39.8276	12.3074
TCGA-B8-A54D-01A	3.0337	0.411518	6.59085	60.8701	3.29	1595.36	11.8701	44.5963	42.1098	1.24122	0.422078	206.282	0.0392136	8.97044	13.5068	5.64056	1.02856	27.6701	101.797	2.04901	16.5609	5.36241	28.0427	0.0206562	24.7903	11.1568	16.3817	6.75765	139.563	9.06808	0.68218	34.5698	21.5193	13.4515	72.0933	11.1176	15.8796	4.07004	24.0183	6.04378	38.6395	92.5167	0.0631022	14.3034	8.85733	89.3501	14.9261	76.6631	17.6358
TCGA-B8-A54E-01A	6.61134	0.907076	34.2531	79.1791	8.80443	3073.14	11.5903	64.7738	35.8962	1.84399	1.14841	253.998	0.279778	10.9742	51.2902	15.0284	3.30296	52.9474	142.366	3.15725	7.2528	4.4409	17.9348	0.0228338	23.2482	22.618	28.1768	9.33299	146.372	18.5043	1.9149	63.8541	42.2642	15.3968	125.324	10.0189	27.6736	16.99	39.6855	12.3953	68.0341	183.593	0.0994832	57.8055	21.2434	268	32.5711	65.7127	5.2824
TCGA-B8-A54F-01A	2.04394	0.381558	9.52902	46.7838	3.22507	1386.55	12.3553	40.828	32.1012	0.760372	0.576864	174.956	0.010401	8.93072	19.1679	4.97031	1.35041	18.256	114.784	2.3046	6.8228	3.36422	21.9834	0.028134	23.7047	6.76835	11.9945	8.45639	73.5048	7.30844	0.835252	33.9493	7.87038	13.0562	60.7372	8.27859	11.007	6.4462	20.9636	5.93274	50.4173	48.6204	0.0561734	8.69112	5.57969	38.6337	10.4106	54.3496	20.4503
TCGA-B8-A54G-01A	2.47778	0.388135	6.86923	53.0224	2.80056	997.004	10.2023	38.166	35.3113	0.975903	0.381291	147.93	0.0178149	7.7235	10.2454	5.45993	0.700163	24.1733	88.1017	1.35344	9.2976	4.8869	24.5889	0.016339	21.7503	6.50315	12.3621	6.53345	137.316	6.03803	0.607075	22.253	15.5542	10.8467	41.6606	8.51403	11.5604	2.08042	21.8266	3.5531	38.8228	55.6259	0.0561058	8.36011	6.19274	58.1211	11.0137	84.7577	12.2811
TCGA-B8-A54H-01A	2.03449	0.395187	11.3048	58.3584	4.01876	2108.98	10.4977	41.9976	37.6254	0.825498	0.755702	191.068	0.0140283	8.29336	20.4051	5.19293	1.94895	16.5061	118.345	1.56738	4.55599	3.4299	24.5449	0.0114825	24.7602	7.12968	14.3442	6.59356	111.262	8.1342	1.16124	28.5793	8.88348	12.3563	62.9416	5.96349	7.64194	4.08954	19.0056	5.79478	48.7885	55.4968	0.0598719	11.9314	5.55709	69.185	13.5393	49.382	13.2661
TCGA-B8-A54I-01A	1.20333	0.36929	6.3785	120.846	8.14515	3105.48	15.0897	46.1202	84.73	3.31713	0.54867	399.457	0.277679	9.944	11.5058	9.38107	2.36081	101.674	156.008	2.27326	12.1097	7.6914	35.8818	0.0222709	28.273	15.3929	23.5609	8.53854	275.314	15.6407	0.888451	39.0683	96.7946	17.3852	153.816	6.49722	7.90044	7.25114	28.5373	8.45819	33.3011	326.137	0.0769358	30.8808	11.0714	217.133	21.7476	85.9238	25.7108
TCGA-B8-A54J-01A	1.88964	0.440024	9.96634	55.4451	3.82669	2366.19	8.87749	46.0932	40.3584	0.848153	0.956025	167.04	0.0102739	8.54445	22.4525	4.25534	2.55589	20.0469	117.908	1.21989	4.49495	3.81689	28.8868	0.014394	25.2879	8.45507	15.7402	8.25704	129.572	8.91983	1.29583	26.197	11.1539	11.6189	80.2057	6.83517	7.7677	3.91964	21.3425	6.5792	49.6003	55.5416	0.0577863	14.6157	4.4336	51.6644	17.0643	49.7225	11.4252
TCGA-B8-A54K-01A	3.4104	0.335348	10.5566	42.8575	3.92349	2235.81	11.9785	61.9292	47.8935	0.623945	0.925258	220.012	0.0200499	9.94895	26.6984	3.5624	1.4723	30.4596	124.137	3.17184	7.0976	6.60394	29.894	0.0307992	35.4849	12.0811	13.7462	5.45585	94.5692	15.5706	1.10503	44.8075	9.63797	17.144	88.8244	6.37228	9.24784	9.94736	18.5591	9.86771	74.5884	59.9526	0.0624655	17.111	9.85033	56.9475	14.4496	67.2173	51.5318
TCGA-B8-A7U6-01A	1.76587	0.369078	9.3265	60.0462	3.50288	2131.76	8.31345	38.1074	38.6354	0.710699	0.618589	154.659	0.00538347	7.23826	20.554	3.34641	1.52869	14.2463	113.934	1.04844	3.16146	3.40919	25.4444	0.0135173	21.1652	7.32471	17.6775	6.71465	106.744	6.92481	0.834272	24.033	8.59277	10.6844	61.4613	5.77368	7.42991	2.7015	19.4705	5.44933	42.8073	42.429	0.0524471	9.9252	3.5446	46.3528	12.8496	41.9971	12.1772
TCGA-B8-A8YJ-01A	1.23892	0.33851	6.03393	68.8652	3.16825	2486.5	8.68133	30.6814	58.1838	0.580148	0.476476	121.766	0.0050825	8.46848	16.9775	4.40779	1.20438	9.42795	115.522	1.08177	0.797946	2.10451	18.7415	0.0109992	15.3335	8.3124	12.0056	9.31301	92.6831	6.54243	0.675642	26.0184	7.47567	10.3387	52.2613	6.58335	7.59654	6.84445	14.4012	5.85594	39.5534	46.1835	0.0607842	4.90424	2.48996	30.4439	7.61255	24.2357	4.19915
TCGA-BP-4158-01A	2.30845	0.453303	10.1188	57.6695	4.6981	2217.84	14.2673	47.1304	40.0262	1.04163	0.595114	217.399	0.0176295	8.65167	21.0252	6.09226	2.53349	21.9861	107.575	2.41249	7.14167	4.99218	33.303	0.0202399	24.1035	10.8564	19.9804	10.0547	102.214	10.5725	0.884001	36.7345	17.4016	14.1709	97.1485	7.93734	11.8932	6.03811	21.8107	7.39125	45.9189	84.6162	0.0649001	16.2642	7.7868	70.5324	18.1857	52.5208	35.4177
TCGA-BP-4159-01A	1.25692	0.344246	6.38937	81.5981	5.47957	2730.64	12.2661	50.3912	68.0346	1.30998	0.832796	221.587	0.01903	7.25189	22.8802	5.70095	5.54859	24.1895	123.395	1.86729	5.60049	3.94762	30.6538	0.0146252	21.5514	11.1376	20.2001	7.24086	129.172	9.2724	1.38832	29.1846	28.9299	13.0113	114.796	3.6787	4.36868	3.3181	21.217	11.3192	38.2266	135.025	0.0583685	24.4872	5.9715	95.9051	21.2263	45.0019	33.249
TCGA-BP-4160-01A	1.78467	0.34912	7.68702	63.4817	4.82496	1911.82	8.17858	40.1408	46.0288	1.30421	0.610137	183.589	0.0237339	6.57099	20.2255	6.63123	1.65893	18.1164	97.5888	1.61431	4.71132	2.95608	18.6943	0.0126495	19.1089	8.34156	13.8847	6.05058	115.381	6.4516	0.866072	27.4718	19.4567	10.5352	51.7853	5.34308	7.42094	4.16837	19.9841	4.42688	31.5314	58.2228	0.0592027	11.781	5.6914	95.5031	17.9997	47.6851	17.0182
TCGA-BP-4161-01A	2.80042	0.363994	9.60609	58.0717	4.27507	1458.85	11.1181	37.2026	34.2895	1.24217	0.537284	179.887	0.0334831	8.28816	19.1581	5.51654	1.29072	23.8432	108.79	1.63158	8.58993	4.01849	24.3978	0.0163212	24.244	8.95873	13.4354	7.32389	121.991	6.55935	0.828432	31.6678	18.8091	11.3591	63.5078	8.97065	12.2115	5.52401	21.4392	4.78583	36.2368	61.1436	0.0629713	13.2378	6.50256	69.3701	17.5346	60.305	14.1921
TCGA-BP-4162-01A	2.25773	0.376015	6.406	66.1568	5.69433	1846.13	10.1412	41.5652	45.8143	1.09974	0.576529	190.422	0.0254212	8.10632	19.1831	7.07294	1.90798	29.2639	107.463	1.2251	3.65038	3.97911	27.2708	0.0157656	19.5121	8.9245	13.4686	6.26717	132.901	9.59854	0.798205	32.6185	17.5605	11.8011	69.5499	6.58719	9.18151	5.14903	18.2806	4.11358	29.0118	75.1181	0.0654432	11.3389	6.08009	72.1568	15.615	54.2129	15.8307
TCGA-BP-4163-01A	2.2267	0.351396	6.66489	58.3552	4.05092	2418.25	9.47626	41.4742	40.2264	0.719894	0.588398	202.67	0.0300741	7.50884	18.2932	5.30777	1.73192	14.457	113.799	1.47434	5.76551	3.72431	18.0173	0.0188084	20.569	6.62685	8.25054	3.86661	105.038	7.16627	0.937646	33.0016	7.74299	12.1693	49.6994	4.04226	6.18026	3.92425	19.1847	5.75052	35.3898	58.1248	0.0650325	10.9516	6.80651	75.2434	11.8129	56.0972	14.5733
TCGA-BP-4164-01A	3.58518	0.453401	13.513	55.3632	4.2691	2600.39	10.5234	47.4727	37.7215	1.16874	0.466483	239.188	0.0287015	10.6249	22.738	6.06107	1.71997	25.4071	129.452	2.67567	7.04191	7.31988	32.7341	0.019035	25.7873	11.1156	19.7439	6.54362	117.423	11.627	0.764982	36.4726	13.4511	13.3873	85.7111	9.03656	15.3499	6.33866	19.3858	5.5253	50.1461	65.8138	0.0651539	18.1379	9.37159	77.8408	19.5377	55.3473	42.6917
TCGA-BP-4165-01A	2.07855	0.384834	9.63535	64.4252	3.59229	2319.83	12.2711	47.9865	50.1634	0.845014	0.78427	214.928	0.0163616	8.50468	16.5637	4.57666	2.64452	24.6154	116.904	1.64209	8.39421	4.64277	39.2025	0.0188419	27.8876	10.3949	17.9526	8.54401	120.85	9.83656	1.13243	30.5492	15.3963	13.0867	87.4367	6.61575	7.80402	4.59561	22.0355	10.9142	63.5528	83.6428	0.0614622	17.028	5.85802	67.7414	14.9762	55.5219	24.8873
TCGA-BP-4166-01A	1.36576	0.435872	9.41351	74.3948	5.52955	2466.56	12.6286	47.6846	62.9439	1.19727	0.930732	211.858	0.0278394	8.03346	31.2047	6.06389	5.00136	19.454	129.593	1.68639	3.82584	3.03598	25.3379	0.0130866	20.241	10.4281	17.7539	8.34572	119.078	11.2567	1.44047	33.5851	18.5333	13.1364	92.9507	5.4254	6.5853	6.16767	20.9106	8.93898	43.5902	96.4183	0.0651137	17.2993	5.20783	92.6958	20.1699	36.6078	18.9643
TCGA-BP-4167-01A	1.3408	0.359993	4.72304	103.594	4.85888	3278.59	14.0973	50.4499	92.2356	1.84534	0.830473	261.427	0.0450629	9.6087	17.7266	6.07244	4.23978	30.4913	142.356	2.47962	7.90601	5.04694	33.9338	0.0168174	23.8363	14.6413	19.7084	8.77164	154.274	13.7852	1.32501	29.5069	38.1656	14.4883	109.061	7.42087	8.89364	10.8501	21.3107	14.0397	45.1051	185.205	0.0686379	22.3679	6.19761	125.483	20.1814	49.0337	17.079
TCGA-BP-4169-01A	2.21978	0.337525	8.27054	60.5984	4.01032	1718.73	9.77112	31.8833	40.0722	0.804187	0.500558	142.244	0.00645251	8.67514	20.1095	5.27344	0.995096	13.5909	118.093	1.5128	3.88474	2.14427	21.3311	0.0165428	19.4911	9.95564	11.9608	8.65872	94.4947	6.58164	0.704632	27.3604	11.7606	10.0611	61.2884	7.07252	8.62346	7.10191	18.7554	5.59257	35.4295	43.6346	0.0593621	5.74318	3.45392	35.1879	11.8843	38.2753	8.98824
TCGA-BP-4170-01A	1.80613	0.386684	8.99264	65.5131	5.56489	2114.38	8.42884	43.8025	47.9872	1.04977	0.649014	188.595	0.0238376	7.71151	23.7003	4.96873	2.61555	19.6118	112.026	1.81338	4.42392	4.11847	22.9174	0.0174284	21.1351	9.54138	13.2715	6.14824	118.139	8.59724	1.00896	28.8078	15.5616	12.1699	74.1448	6.09744	8.05316	4.15013	19.6014	4.83922	35.7959	66.5835	0.058893	13.884	5.50691	80.6794	15.9271	46.0821	19.4308
TCGA-BP-4173-01A	1.28557	0.317685	4.44328	60.93	3.08562	1166.24	8.92134	28.525	41.7348	0.845708	0.325841	118.79	0.0118963	7.32711	9.02742	5.05526	0.724814	14.8195	85.6626	0.976111	3.60104	2.43448	17.8826	0.0145234	16.9522	7.10277	10.6586	8.84978	112.701	4.76058	0.478544	21.3988	11.1598	9.45564	45.2179	6.3685	6.85175	3.35311	16.6878	3.53237	25.6791	41.8364	0.0558773	4.79256	2.88768	38.4596	8.17358	44.2353	6.492
TCGA-BP-4174-01A	1.96506	0.437697	10.9334	64.8396	7.18405	2450.78	9.79831	42.8082	37.6245	1.97736	0.636222	211.067	0.031032	9.44916	21.6928	9.55086	3.04582	26.9103	129.715	1.43244	4.20991	3.54125	28.541	0.00995052	24.7203	9.65369	25.9677	6.13336	164.554	11.6529	0.995639	28.5654	22.3147	12.0714	77.506	9.04044	15.9959	9.26344	19.691	6.64232	36.9882	70.812	0.0506757	21.1353	13.0006	93.6271	26.5131	48.5529	28.7159
TCGA-BP-4176-01A	1.63598	0.410327	8.92769	74.3038	5.98474	2425.14	11.1298	39.1998	41.834	2.05526	0.538443	223.277	0.0485524	8.50503	14.3603	7.54507	1.81787	28.9648	124.876	2.68685	6.53474	5.94121	25.6491	0.0177086	25.2456	11.8888	19.5408	9.21084	130.554	8.86167	0.875594	30.832	28.3082	13.1481	86.239	9.51902	13.0758	6.03562	20.4398	7.73519	38.3422	73.6524	0.0551423	15.4115	9.21164	109.007	20.7079	50.7969	34.8048
TCGA-BP-4177-01A	2.6349	0.317663	8.58257	52.4559	4.11518	3512.18	11.5177	65.0262	62.7558	0.840466	1.19026	254.676	0.00764685	9.49308	27.3755	3.03062	2.12549	20.3994	133.49	2.97164	5.5868	4.11216	22.3414	0.016091	28.8921	11.4181	12.7637	3.35078	90.5582	14.2818	1.65061	41.2739	10.6469	15.8229	71.9358	4.04406	5.50714	10.2265	17.0292	7.63781	61.3685	68.6349	0.0670494	13.887	7.86327	71.0353	14.6086	48.4764	39.8756
TCGA-BP-4325-01A	3.18545	0.426108	10.6594	56.6793	4.53606	1516.56	11.6296	45.747	38.4404	1.11287	0.519686	203.015	0.033358	8.37069	22.3147	5.96962	2.09272	20.7984	101.287	1.93002	7.54785	6.37455	32.6635	0.0256164	24.1891	11.6284	17.2498	8.19344	108.941	8.40555	0.813226	37.8719	13.4733	12.8375	75.4968	12.7162	22.1756	6.03476	21.6599	5.40456	42.2904	72.1315	0.069506	17.1797	8.58631	86.7613	16.1352	60.7109	15.1825
TCGA-BP-4326-01A	1.73172	0.344391	7.66616	73.1231	5.61977	3150.48	8.94346	42.1446	55.8743	1.13778	0.592534	242.121	0.012901	7.51292	18.55	5.04301	1.35787	19.3783	141.104	2.32366	6.49826	2.88691	27.2255	0.017676	22.5713	11.9207	19.8464	9.26103	104.431	7.03383	0.8776	27.7038	17.095	12.0775	108.084	6.91207	8.84834	5.75512	18.5656	10.8044	38.1013	81.244	0.0514732	12.473	5.01462	64.9657	14.9516	34.1337	29.7449
TCGA-BP-4327-01A	3.24373	0.476059	12.6059	63.5289	4.87573	2461.4	14.4977	51.2891	55.8962	1.34766	0.896579	291.395	0.0433054	9.57061	28.3348	5.55865	3.09593	41.9711	144.536	2.96492	9.44351	6.35233	41.9322	0.0342587	34.1322	13.5804	20.5921	9.93472	131.533	10.6547	1.28491	42.6165	16.9768	15.9231	107.674	8.21574	11.2252	8.08571	24.4772	12.1571	62.2577	106.908	0.0731545	24.1368	11.103	130.5	17.6986	52.9978	47.2612
TCGA-BP-4329-01A	2.19443	0.34263	10.5598	69.4712	5.27254	2815.49	10.3942	43.6539	55.3141	1.06744	0.804791	193.811	0.0156711	8.72392	21.7975	5.8048	2.65112	24.2981	118.41	2.43439	6.77446	3.80734	30.0414	0.013934	21.4652	10.9239	15.3975	7.20155	118.778	9.39473	1.24846	31.131	19.582	11.8577	86.3277	6.96003	9.48314	6.29837	21.5678	10.2896	40.7846	75.4467	0.0593049	14.9314	6.83944	80.0102	18.2098	53.4249	32.7285
TCGA-BP-4330-01A	2.2792	0.354273	7.23108	49.0334	2.89313	1319.26	11.7938	37.7548	37.6583	0.696318	0.402273	155.897	0.0142138	8.51262	15.0084	5.40632	1.014	17.4212	101.838	1.57823	5.54314	3.64877	19.979	0.0177931	21.8682	8.85932	10.5372	9.45527	88.738	6.58534	0.57346	32.4301	9.8104	11.68	48.9665	8.94141	11.967	5.97831	17.7945	5.07563	38.3976	49.8661	0.0658377	7.14905	5.07969	42.1458	10.8947	48.0009	16.2045
TCGA-BP-4331-01A	2.57056	0.433268	11.3392	52.1944	3.23607	2097.65	10.3356	39.5544	31.3495	0.802618	0.540718	185.183	0.0116856	9.02469	16.1662	6.20771	1.12297	12.9974	109.088	1.40268	4.29819	3.52967	24.5822	0.0139931	25.7987	8.17257	13.7726	7.93665	111.461	7.73354	0.801907	30.3816	8.55455	11.1739	52.1581	7.67942	12.6133	5.78303	20.1492	6.35642	52.4203	45.2702	0.0601515	9.79735	5.6653	60.3736	13.497	49.8574	14.9647
TCGA-BP-4332-01A	3.08022	0.418191	11.6849	52.3187	4.03035	2131.14	10.8316	40.5556	40.2251	0.90307	0.560767	174.194	0.0098431	8.33831	22.7328	5.59732	1.57166	18.4147	112.351	2.40537	4.22646	3.48514	26.5369	0.0198186	25.595	9.14849	14.7666	7.213	92.124	8.86081	0.815298	35.2684	9.15292	12.9928	72.6217	10.7725	17.7634	7.09736	19.7853	7.67743	52.3239	56.7855	0.0599134	11.3383	5.81408	55.226	14.1174	48.3485	20.6651
TCGA-BP-4334-01A	3.31812	0.451656	15.0246	134.093	6.02584	9900.14	19.3213	91.8578	65.2708	1.63919	1.47383	430.389	0.524392	14.1207	27.4173	4.6699	9.50106	155.391	195.384	7.57966	17.5384	17.8159	48.948	0.059315	44.4753	70.1233	48.6508	13.1076	238.161	24.6917	2.046	82.4815	65.2197	23.8423	300.815	29.1914	47.886	31.9407	36.3388	31.575	74.3698	529.713	0.111633	113.04	51.3634	342.93	42.7591	104.702	74.6272
TCGA-BP-4335-01A	1.86013	0.364718	8.26262	77.2428	4.90669	2178.26	14.434	45.4181	42.6632	1.1496	0.53428	220.458	0.0247213	8.35708	15.8592	6.261	2.11796	34.1178	113.463	1.88886	9.23449	4.97939	35.0675	0.0201948	23.3183	12.2775	19.1308	10.0694	126.499	7.96975	0.797636	35.6768	28.031	12.7534	107.922	6.32238	8.40919	5.53877	25.0193	10.4183	38.9242	105.172	0.070543	16.9321	6.6973	65.9519	17.397	56.8227	27.76
TCGA-BP-4337-01A	2.7375	0.526135	11.2309	72.3097	4.66584	3798.78	15.4651	55.2952	56.409	1.30895	0.906073	282.497	0.055488	10.8949	24.3102	6.11202	4.75346	27.6009	143.903	3.07209	7.8069	4.97202	37.6976	0.0264162	25.8201	12.3457	20.0834	11.041	154.18	11.1906	1.53547	42.6831	17.1918	15.3026	113.61	8.22223	12.3521	14.4221	26.9161	16.3372	58.261	125.04	0.0729579	16.8917	9.01891	114.377	19.0209	46.9265	25.362
TCGA-BP-4338-01A	1.08132	0.426927	8.12071	83.7302	13.4637	3395.24	9.70804	54.7365	81.4776	4.27457	1.37701	361.399	0.289758	8.75863	20.9375	8.64216	4.04832	51.7107	152.567	1.67524	8.49026	5.7837	35.8666	0.0192583	23.6964	7.88949	15.17	4.64423	169.05	19.2665	2.32813	37.8494	55.1602	15.6895	149.527	2.87908	3.50618	5.60004	24.5901	6.80576	30.4109	214.039	0.0649826	34.097	10.3607	213.607	27.8427	50.7852	20.4644
TCGA-BP-4340-01A	4.29765	0.433767	13.1383	49.3346	5.13415	2050.55	12.5496	47.0573	38.6693	0.964603	0.90531	189.629	0.0371669	10.3358	34.8711	6.00508	3.64354	24.9135	116.626	1.64564	12.238	5.12737	35.8031	0.0166555	28.3076	10.2107	14.9217	5.24886	109.25	10.1351	1.42355	47.4193	10.8152	12.9281	89.9051	7.11215	10.3531	4.45139	20.9465	6.16926	50.2974	62.3548	0.0672648	18.8156	9.04318	82.3529	21.5134	56.7524	17.5057
TCGA-BP-4341-01A	2.54402	0.413669	10.122	63.1811	3.83091	2587.73	13.6647	54.7933	46.161	1.0427	0.872313	254.995	0.0207946	9.73333	23.291	4.32916	3.54673	27.4189	137.505	2.32981	10.2475	5.23227	39.6452	0.0254651	31.8809	14.4908	21.3974	10.5429	132.07	12.483	1.25463	37.29	14.6815	15.3626	127.047	9.59072	13.506	6.6887	22.9982	13.8085	63.1801	102.347	0.0698448	23.0442	7.44177	78.7019	20.1887	60.4252	31.8253
TCGA-BP-4342-01A	2.63077	0.480554	14.4097	64.0445	4.24606	1870.35	18.0352	46.6452	45.584	0.797387	0.740798	230.86	0.0139239	10.8508	24.7155	4.72983	1.99305	16.3093	124.597	1.75553	5.70625	3.91806	36.7819	0.0232934	29.6789	10.8167	17.8242	17.2798	111.671	9.42283	1.27468	40.0799	6.93317	14.2702	80.4713	13.3311	16.9057	13.693	21.0079	12.3573	51.5732	52.0796	0.0704162	14.5735	7.36787	72.0476	16.9186	49.6502	16.7004
TCGA-BP-4343-01A	1.34184	0.383013	9.84033	82.1241	6.39688	2277.77	9.96	38.4175	48.0192	2.23835	0.541676	176.043	0.0280124	8.95279	22.2596	12.1393	2.19899	17.5543	111.628	2.05643	4.70623	2.87389	17.1793	0.0109348	16.5981	10.1303	18.3963	6.12179	104.478	11.5624	0.907447	29.9021	35.6577	10.9042	74.1646	4.01616	5.08613	7.66395	20.6902	4.0944	33.1594	82.8653	0.0495736	10.4743	5.32697	81.5278	20.3929	44.3725	13.4315
TCGA-BP-4344-01A	1.60169	0.353512	8.37848	56.4432	3.70743	2014.15	9.87249	36.9371	38.0435	0.644695	0.645634	143.401	0.00821885	7.32825	17.5107	4.87731	1.87449	11.2924	106.498	1.71407	2.53833	3.16082	24.4441	0.0171259	21.2826	8.74105	11.8105	8.85828	89.7467	6.43012	0.934617	29.9295	7.67904	11.5308	59.3697	6.00213	7.59113	5.13288	17.3042	7.47304	46.283	48.7878	0.0595345	7.70282	3.96614	41.2803	11.6831	39.6216	14.3098
TCGA-BP-4345-01A	1.14896	0.320937	5.61089	78.6778	4.01705	2365.46	11.2366	34.7354	61.5419	0.840957	0.728095	148.003	0.0060564	7.8218	16.4742	6.06799	1.36752	9.90023	113.813	1.58005	1.73819	1.92798	24.997	0.0104606	18.0108	9.17848	14.1231	9.63826	96.8791	6.78264	1.0116	25.4878	10.9558	10.309	71.1841	3.90041	4.28026	7.59255	16.2676	11.1853	40.8952	75.4437	0.0564432	7.36971	2.86648	43.4541	11.4827	25.0694	7.95943
TCGA-BP-4346-01A	2.62182	0.347523	6.01582	52.711	3.03174	1284.32	11.2027	37.3209	40.6067	0.902551	0.438977	161.441	0.0199678	8.35115	10.8145	4.68739	0.986868	23.3134	91.4241	1.47719	8.60973	4.05278	24.7705	0.019869	21.7087	8.08	11.539	8.28566	116.167	6.54269	0.635471	29.1469	12.4368	11.3074	52.4138	9.92265	12.1862	4.01908	20.2158	4.86131	36.068	59.2639	0.0653651	8.68252	5.48009	47.959	11.0589	60.8787	12.6948
TCGA-BP-4347-01A	2.47194	0.437099	9.6705	60.8635	5.41519	2864.86	11.2067	40.0087	47.1546	1.3812	0.545786	211.169	0.017974	8.77591	24.4558	8.48376	2.10882	20.5683	112.614	2.09362	6.59779	3.26052	29.672	0.0136807	23.0896	8.67646	17.3987	7.66428	118.904	10.3664	0.793218	34.869	19.7587	12.0076	74.3447	5.86531	7.38714	7.08708	19.7691	6.35356	44.8947	80.9808	0.0621268	11.2214	6.10727	60.4882	17.0636	43.1896	23.33
TCGA-BP-4349-01A	3.32349	0.368046	9.54631	62.7932	4.68748	2614.78	11.6666	48.4899	52.1802	0.900529	0.896473	229.849	0.0175553	8.75967	26.3115	5.54719	2.42859	23.0701	131.443	1.78018	5.93758	3.84106	35.3626	0.0189397	26.6346	9.55391	16.0091	7.16573	116.757	9.85196	1.32234	35.5748	15.5694	13.5256	86.793	6.25348	8.43152	4.56437	22.1256	9.43975	50.52	80.3603	0.0638103	16.6622	5.80544	74.0781	15.4446	49.9043	23.6174
TCGA-BP-4351-01A	3.34383	0.460475	14.7185	55.6014	3.60574	1949.58	17.4527	43.4538	34.4777	0.81201	0.843941	195.576	0.0254472	12.3838	25.3368	7.1946	2.12737	21.567	129.241	2.29876	7.43048	3.61324	34.7365	0.0287433	29.8693	10.6801	19.1491	14.3869	123.668	12.9135	1.13583	44.9445	12.1033	14.4836	103.722	12.9694	19.806	16.0083	28.7451	12.8956	61.2605	73.8754	0.0734611	13.9221	7.06924	69.3237	17.975	61.4635	13.9663
TCGA-BP-4352-01A	1.49284	0.360108	6.84226	86.9627	9.30189	2871.2	12.6178	61.2671	99.3601	1.18626	1.56998	394.982	0.135141	10.6737	19.9675	8.26895	2.65098	36.2467	159.079	1.62513	6.2908	4.00731	51.4723	0.0249365	23.6855	6.74883	26.274	9.04356	215.937	14.991	2.43318	39.4142	22.4971	16.4449	167.91	3.54802	4.82171	6.73414	22.9954	18.088	43.0051	132.527	0.0625811	26.7845	6.29759	159.431	17.7884	44.4482	36.0379
TCGA-BP-4353-01A	1.88225	0.407012	7.1824	53.1149	5.56161	1302.44	11.4339	32.7971	42.6893	1.21288	0.59262	149.65	0.0179765	7.34463	18.3863	8.89398	1.33539	16.1973	115.905	1.90123	2.86316	2.78661	18.6238	0.0154984	21.7036	7.73558	13.389	9.46968	95.6241	7.7611	0.873666	29.0667	14.2511	11.425	56.1894	4.72276	5.38582	4.7058	18.2803	3.54553	33.3815	50.2248	0.0592715	8.37435	4.65735	59.8457	14.2462	44.2783	12.9002
TCGA-BP-4354-01A	1.0159	0.340603	7.35199	67.8435	4.04834	1105.93	8.57005	23.1775	33.2889	1.18369	0.270845	98.2058	0.00414352	6.83877	12.0262	6.48719	0.411525	8.35141	90.8066	1.15389	2.75338	2.18519	18.0105	0.00680308	11.0089	4.54248	10.1054	5.3068	78.0288	4.45659	0.452999	19.5839	10.8622	8.49922	42.1629	2.43605	2.83976	3.60623	15.544	3.68082	20.4042	30.3005	0.04454	2.81011	2.46843	42.5798	7.45644	45.0477	4.68749
TCGA-BP-4355-01A	1.68148	0.373178	9.77901	58.7434	3.78693	2357.37	12.8383	40.3371	42.3375	0.656454	0.700982	180.95	0.0097793	8.94008	20.6848	5.45822	2.00302	16.5848	121.321	1.8565	3.20597	3.1464	31.0432	0.0191041	24.2481	9.3197	14.9947	9.98244	93.9847	8.2691	0.967918	35.1353	10.3885	12.2685	83.7407	4.98584	6.34228	6.91196	19.2045	13.1822	55.5184	71.0254	0.0645001	11.6269	4.88376	43.6936	12.9272	38.5208	21.7348
TCGA-BP-4756-01A	4.70659	0.612099	20.0928	66.3077	4.91873	2866.61	15.7716	59.3314	40.0895	1.73263	0.98176	231.005	0.247882	12.1582	38.6347	7.47577	5.13627	52.4592	137.363	2.18705	10.5704	6.19109	27.545	0.0303835	27.2102	16.4596	28.6278	6.53534	146.832	14.9224	1.60961	56.4743	15.6736	14.2617	118.291	8.68594	14.8143	8.42642	28.9169	6.50604	70.0861	112.336	0.0777609	36.2128	12.6397	148.802	26.1801	48.4172	22.4865
TCGA-BP-4758-01A	1.49863	0.382117	6.63935	81.7614	4.94313	2966.66	14.0024	51.1772	70.9755	1.3918	0.69421	255.885	0.0296951	9.29244	12.6309	4.51516	3.43612	41.6884	120.345	1.93282	8.37916	5.40905	37.2813	0.0218114	25.0353	13.1812	19.0754	8.5019	160.952	10.8755	1.03116	31.6777	32.5316	13.389	98.6912	5.76455	6.40194	4.81569	24.1262	11.0433	45.5339	132.158	0.0638195	21.2295	6.2841	88.5026	16.8685	56.1463	33.9401
TCGA-BP-4759-01A	1.27235	0.406708	6.59847	72.6969	8.00638	3392.09	13.7281	56.4749	78.3652	1.48944	0.994224	277.956	0.0492055	8.03497	23.0652	4.89252	7.69168	36.7079	133.446	1.97698	9.38823	5.74155	36.4663	0.0182252	22.2406	10.5972	19.9828	7.35438	127.018	12.407	1.72456	33.1259	31.7861	15.2149	137.012	3.50283	3.88309	4.02844	24.0832	10.5543	40.7088	154.188	0.066481	30.9945	7.03193	131.469	21.0584	52.2119	46.7977
TCGA-BP-4760-01A	2.26158	0.252947	6.11192	52.3668	4.81541	2882.59	8.29727	57.5543	75.9377	0.673168	1.19295	236.119	0.0139424	9.17193	25.3446	2.69242	1.6984	20.2391	134.303	2.85838	2.11354	5.6766	24.6202	0.0186909	27.3935	12.1153	11.5687	2.75928	104.454	13.3842	1.47007	40.2503	10.5804	15.4906	77.0108	5.65061	8.45107	9.57333	14.7973	8.13155	52.7172	74.8493	0.0608943	16.9167	8.28279	69.3582	15.0293	48.6931	37.4216
TCGA-BP-4761-01A	1.96613	0.463206	9.12674	71.993	4.84987	2992.44	14.1168	73.8313	93.7552	2.03044	1.53091	448.272	0.404753	11.4615	24.033	3.7289	4.25348	75.8325	188.741	2.30766	31.471	9.35399	48.1864	0.0488159	36.1136	14.4252	21.677	9.93749	251.823	15.3639	2.39653	36.993	39.7145	18.9329	136	9.93773	13.3708	15.4885	29.6952	15.6936	78.9616	198.446	0.0855433	51.8135	14.76	284.663	24.7833	72.7304	22.0153
TCGA-BP-4762-01A	1.61374	0.338684	6.63688	58.0161	3.39816	2536.81	7.76259	46.9563	46.9628	0.727502	0.740315	155.599	0.0104429	7.76517	24.5538	4.46228	3.08519	9.63352	114.988	1.61046	3.02223	3.02569	16.8638	0.0123873	18.1199	10.0208	10.2049	5.94889	91.9917	8.62828	1.15535	25.7371	8.45814	12.1925	61.5962	6.98339	10.2593	6.79555	15.8272	7.19968	43.5866	50.6309	0.0554579	11.3025	5.11084	57.6103	15.9056	39.1036	11.0671
TCGA-BP-4763-01A	2.68033	0.345571	7.22795	59.9764	7.78455	1837.93	9.73244	44.6053	54.2662	1.41566	0.668716	191.065	0.0245604	8.01046	34.1413	9.04975	2.93874	17.7643	124.905	2.27765	6.24134	3.32358	23.2738	0.0147908	20.3379	8.09711	15.9775	6.73507	98.2278	11.9636	1.18906	36.526	18.2575	12.7841	71.1269	4.91723	7.24681	7.36263	21.1511	4.93817	35.6608	76.4477	0.058195	14.8282	6.28515	69.4171	19.5324	48.9661	27.6147
TCGA-BP-4765-01A	2.19036	0.379559	10.2341	52.5382	3.9123	2196.29	8.93348	41.0865	37.8397	0.803503	0.652549	167.531	0.00894697	8.18218	28.1834	4.34078	1.76913	13.272	112.654	1.79657	3.67122	3.31892	24.4831	0.017732	23.5292	9.40298	16.798	8.59444	98.3197	7.2871	0.92034	32.6842	8.3557	12.1131	64.0236	7.28943	11.6204	6.53009	17.3407	8.56473	49.8683	48.8302	0.0631272	12.8838	5.6365	53.3181	16.2812	37.8237	21.1275
TCGA-BP-4766-01A	3.34349	0.49876	12.884	54.5289	4.76907	3135.9	10.604	46.1085	42.9229	0.747268	0.751127	209.514	0.021392	9.22068	29.8105	3.93717	2.33705	16.1725	135.493	2.49281	4.61943	6.87741	30.9956	0.0241772	28.3008	13.4039	15.5888	8.4401	98.785	11.8497	1.2215	38.9295	7.7681	15.4096	86.3874	17.1318	30.9501	10.2594	20.6318	5.46643	50.1958	73.0749	0.0725283	22.8272	8.26783	97.349	18.8463	44.4569	17.5533
TCGA-BP-4768-01A	3.07728	0.491335	11.482	63.3505	5.91379	2404.25	14.6889	51.0878	49.4763	0.95851	0.62995	293.826	0.0742528	9.54229	27.0025	5.42652	2.43001	27.056	136.218	2.00547	12.3033	7.75712	31.9709	0.0297028	26.5851	9.97122	20.9023	8.88162	99.8305	14.0416	1.15799	40.2083	10.2645	16.6062	103.15	8.61951	12.3121	7.30937	23.5603	7.93151	49.7186	76.3524	0.0659675	24.9628	9.23165	97.1725	14.9168	54.0017	55.6448
TCGA-BP-4769-01A	3.14913	0.286864	9.40296	53.4784	4.05942	2659.64	8.29051	53.5768	63.0238	0.547253	1.70279	204.906	0.00860647	8.95765	41.0456	3.36777	2.02591	14.1376	141.942	2.721	2.7131	3.16411	21.2991	0.0153597	27.3442	13.51	11.1626	5.29562	95.6276	12.9805	1.9603	42.0098	7.00593	14.5247	78.5406	5.99824	8.73475	10.8679	16.1254	10.8025	67.0165	68.6556	0.0666467	16.5223	6.72343	58.4976	15.574	36.7906	15.6083
TCGA-BP-4770-01A	0.789744	0.364968	12.4963	94.2348	2.72381	1609.62	11.1635	43.646	67.7182	0.797353	0.669637	116.068	0.00282263	9.75833	40.4101	3.84645	1.26411	5.28676	117.211	1.7872	1.66675	0.74525	18.6654	0.00474799	9.52505	5.89126	11.4605	7.22954	57.5563	7.02588	1.10944	25.3637	11.486	9.33089	75.5569	1.99455	2.61162	12.8447	12.5404	9.04872	74.119	34.1233	0.0402747	2.86572	1.34275	22.4954	9.90137	12.3277	3.58208
TCGA-BP-4771-01A	1.47836	0.381591	6.52372	64.2304	3.48014	1859.22	11.6545	34.7087	48.6346	1.12657	0.400049	171.594	0.0237737	8.09865	7.95455	4.84181	1.09808	22.3875	93.6612	1.44015	7.10779	3.71186	25.3718	0.0203068	21.6298	8.4363	13.9508	8.02173	120.361	5.96963	0.629881	28.2691	19.9842	11.8487	65.3805	5.41492	5.52702	3.97606	21.6019	6.21573	34.1639	80.57	0.0671697	8.97404	5.11573	56.7735	11.2843	47.2205	10.7645
TCGA-BP-4774-01A	2.15692	0.401857	9.76682	64.4626	3.9141	2641.12	10.4351	45.2119	44.5616	0.82777	0.686828	193.47	0.0149903	8.22355	22.2075	3.82529	2.20901	22.7921	117.486	1.35682	5.85665	4.18979	31.8037	0.0187775	23.317	9.54335	16.9614	7.49663	125.99	7.75062	0.991284	32.3463	11.9158	12.0923	85.0412	8.37171	11.5053	4.36614	22.1617	8.64198	47.2353	70.8276	0.0613069	14.2637	5.32084	54.8081	15.1496	49.8491	18.2168
TCGA-BP-4775-01A	2.94272	0.486324	13.5613	61.4007	5.06978	2246.7	11.7718	44.3012	35.2475	0.897661	0.564927	217.338	0.028472	10.3084	31.2384	7.33611	2.44562	25.5997	122.52	2.14862	6.86403	6.24348	32.9267	0.0196269	24.1227	13.5081	14.075	9.08085	132.553	12.5093	0.847374	43.6442	12.6529	15.0959	88.3003	16.1988	28.5245	10.5479	23.0764	5.99693	39.6855	71.9799	0.0652227	13.3223	7.9682	109.169	17.8581	52.5384	13.5586
TCGA-BP-4776-01A	1.71629	0.376677	7.9785	77.8726	4.71616	3664.68	13.6341	56.1515	58.2534	1.26728	0.831342	259.536	0.0283363	8.92306	17.7769	4.77424	4.05893	41.5939	132.503	1.8854	7.88553	6.08291	41.4583	0.0216171	27.5708	12.4486	21.9039	9.57121	171.241	10.134	1.19888	33.5045	27.0878	14.0556	119.206	6.85786	8.72425	5.02897	24.7124	14.3059	50.3885	138.125	0.0667414	27.1057	7.33231	96.2696	21.4515	56.983	34.4704
TCGA-BP-4777-01A	1.98309	0.391444	6.78923	72.823	4.86337	2075.74	11.9116	45.0063	49.1397	1.63306	0.545861	219.555	0.0387068	7.54252	15.6947	6.42565	2.01847	31.5594	104.35	1.54583	7.40247	5.27265	29.2835	0.0165868	22.94	9.53964	16.8611	6.70056	147.805	8.73764	0.822018	30.6269	28.9219	12.029	76.2296	8.55179	11.4405	3.93725	22.7745	5.21616	37.021	110.181	0.0635912	18.1154	7.26719	99.8695	19.7741	59.4907	19.7817
TCGA-BP-4781-01A	1.28838	0.366945	8.39989	63.0147	7.29956	2402.37	8.49012	42.5308	47.5946	1.2385	0.853371	217.221	0.0531458	8.12995	26.6612	5.80221	3.56053	18.7861	107.357	1.88882	3.21188	4.2077	20.889	0.0205401	22.4299	9.19202	14.556	5.84925	108.909	9.54175	1.40063	33.8295	14.8828	13.0715	90.166	6.48612	9.7852	6.80432	17.4026	6.1583	39.6597	65.8673	0.0526281	18.0993	6.27695	98.5349	17.0331	37.9947	21.2282
TCGA-BP-4782-01A	1.63707	0.363802	5.72885	61.6504	5.68355	2386.19	8.85623	42.8667	55.7007	1.55517	1.01577	228.981	0.0483499	7.5738	20.5025	5.56303	3.00825	27.7545	137.637	1.41757	5.24101	3.02042	19.7798	0.0169218	22.7241	7.58955	12.8871	4.04805	114.353	8.50067	1.50368	29.5548	13.9132	13.4238	70.7095	5.29078	6.38032	4.25462	19.5021	4.1478	41.2406	86.0161	0.0645861	18.3343	6.11497	98.2936	15.817	51.0155	14.8624
TCGA-BP-4784-01A	1.72741	0.256798	7.87438	53.2087	3.9629	1795.74	9.60474	53.6375	64.6996	0.603703	1.17798	196.227	0.00577161	8.30818	24.5164	3.20147	1.72861	17.2717	127.931	2.29312	2.00778	3.05831	23.1115	0.0124694	25.5391	9.5039	9.61584	2.95692	99.1481	12.8672	1.63708	34.5892	10.9299	14.1592	78.4219	4.57282	5.65982	8.09859	14.9869	8.21896	56.7621	71.1068	0.0536014	14.5792	5.77554	58.0498	14.7048	49.2396	22.9063
TCGA-BP-4787-01A	1.49764	0.422075	7.03897	83.2048	6.7525	2125.84	12.2982	47.4792	62.1268	1.48393	0.737141	292.363	0.125994	9.57649	15.5745	8.34787	2.63026	33.138	147.527	1.5556	5.83227	5.26084	26.5333	0.0286801	23.3991	11.7511	15.1438	8.54878	151.984	13.2824	1.21684	34.3023	23.9681	14.2235	90.1965	8.10419	10.8246	10.5858	22.411	5.47225	45.9365	122.55	0.0665989	22.0513	8.50708	152.503	16.5164	51.3589	14.8349
TCGA-BP-4789-01A	1.96171	0.392611	8.97411	54.5905	4.07249	2644.05	9.22234	42.8454	45.4972	0.623441	0.809296	159.865	0.00731009	8.42973	30.1348	4.58722	2.9221	10.4796	111.337	1.639	2.32176	3.2806	22.9549	0.0126347	20.6429	8.34922	10.8783	6.53449	94.0263	7.80512	1.15137	33.0332	7.09717	12.4818	61.5363	5.37733	7.54515	6.36168	16.9138	6.66781	45.42	47.2411	0.0550611	10.7967	4.50324	54.9125	15.2263	34.1521	16.6298
TCGA-BP-4790-01A	2.09028	0.375544	7.30622	53.0412	3.51008	1634.58	9.04163	37.7691	48.1666	0.782411	0.445847	165.105	0.0144186	7.63162	18.5378	5.28792	1.3852	14.3482	101.412	1.46182	3.82359	3.03812	14.8532	0.0163695	18.2821	9.24331	8.1382	7.46673	82.3143	7.03517	0.685326	34.6458	9.83523	11.8901	62.159	9.25567	11.5704	7.58743	17.7936	4.6868	31.7032	52.7961	0.0679416	8.12265	5.07462	46.4227	11.5289	37.8155	7.88531
TCGA-BP-4795-01A	1.55748	0.266288	5.50317	58.0375	3.36621	2706.01	9.11519	47.6657	72.3001	0.514018	1.08026	180.101	0.00599831	9.26505	22.0328	2.97041	2.12502	12.9408	136.101	2.27147	2.07108	2.94695	20.0673	0.0149743	23.3644	12.2434	9.41072	4.66586	90.2281	10.8987	1.37764	34.5112	7.19484	14.0603	62.3186	5.25358	5.92229	8.48201	14.1897	8.35541	52.9001	60.771	0.0677581	10.4176	5.16835	45.0227	10.7212	32.7508	12.3381
TCGA-BP-4797-01A	2.11228	0.475177	7.84072	72.2132	6.42539	3839.32	10.5412	49.9506	57.9437	1.39016	0.680804	253.684	0.066355	8.74609	26.4593	5.67238	3.85619	23.0984	124.349	2.6001	7.99442	4.76704	20.6983	0.0225414	22.7644	11.7143	14.7917	5.85922	120.46	12.2681	1.09012	39.1597	18.5931	13.8586	84.8378	6.46284	9.86683	12.2822	22.5971	7.56447	32.8069	105.049	0.0681091	20.5356	8.83572	123.939	20.3931	37.1252	22.7437
TCGA-BP-4798-01A	1.68428	0.32565	4.38152	74.5376	4.40503	1264.48	10.5967	30.2171	65.3952	1.24211	0.295529	167.791	0.0297256	8.48564	8.89345	6.62818	0.829798	21.8746	102.42	1.50233	7.08099	2.31787	21.8355	0.0176405	17.7659	8.56719	10.7239	8.36162	125.753	6.42275	0.521794	27.2921	21.0742	11.1604	57.5365	8.79922	10.1601	5.39175	19.9723	5.92481	30.263	81.1256	0.0662129	7.41027	4.55879	57.4315	9.64175	51.6923	9.72548
TCGA-BP-4799-01A	1.10445	0.327296	4.38889	123.297	15.3998	3843.03	11.8002	50.7768	115.261	3.57946	0.728597	333.72	0.214452	6.61829	21.1704	9.1104	5.79872	70.4859	134.057	3.95976	9.35999	7.8602	31.2524	0.0318277	21.0553	17.0543	23.3437	7.01114	169.364	11.124	1.28547	40.8389	112.631	13.6046	183.59	3.74242	4.3635	4.23762	23.6778	12.7028	26.3794	340.025	0.0648025	45.5603	12.5397	193.411	25.5118	46.9795	103.435
TCGA-BP-4801-01A	2.17702	0.432091	8.47275	58.3437	5.56668	2277.27	10.2196	47.1961	50.4238	0.971271	0.903392	192.574	0.0209374	8.58345	23.7832	4.5306	2.79885	18.0618	129.583	1.98813	4.75456	4.09636	23.6674	0.0157255	22.7993	10.9033	10.3623	7.18735	94.8212	10.0543	1.40266	30.7787	10.7625	13.6494	74.1294	7.16812	9.34175	8.34345	18.9602	5.71952	43.8654	60.261	0.0621655	15.2445	5.66411	74.002	18.1281	38.2499	17.3117
TCGA-BP-4803-01A	2.33638	0.45649	8.04866	62.1176	6.73672	2432.62	12.0933	49.4555	62.1224	1.32824	0.893261	243.396	0.0431508	8.29826	32.8473	5.49054	4.21819	19.9937	140.466	2.78883	6.20991	4.24407	21.5503	0.0279572	23.6559	10.3374	16.9561	9.18642	95.96	11.2619	1.57277	39.2234	12.6788	15.8465	100.279	7.94227	10.2225	7.56364	19.0575	5.61357	41.7224	84.6276	0.0677307	20.2345	6.5768	93.791	18.9675	41.6978	28.2023
TCGA-BP-4804-01A	1.54452	0.33036	5.36245	68.1506	4.05208	1998.61	11.7266	44.6232	59.6722	0.92648	0.714422	211.631	0.0229996	8.21908	15.7179	5.00626	2.29187	22.2037	125.236	1.51418	4.25342	3.84	27.3923	0.0178458	23.6432	10.3825	13.0838	7.81886	140.48	9.49704	1.07265	30.8286	15.5697	12.9865	77.3398	7.12963	7.87584	5.50392	19.6699	8.57342	42.5091	87.7724	0.0665391	13.2487	5.17707	74.8899	13.5645	59.2317	12.9034
TCGA-BP-4807-01A	2.57826	0.439771	8.3476	53.2596	5.02136	2205.65	8.95588	48.5171	47.0936	1.01169	0.899594	200.901	0.028788	8.21626	34.62	4.89945	3.43613	16.2289	128.16	1.88481	6.677	3.71835	19.1496	0.0186415	25.2314	12.0792	12.3199	5.71377	91.6636	9.81337	1.44405	33.0695	8.83412	13.8618	79.2761	8.03334	12.7034	7.88992	18.4429	5.86613	44.9547	61.7843	0.055286	19.666	6.46989	85.3506	19.3516	42.8802	19.9465
TCGA-BP-4959-01A	1.87452	0.581068	11.4443	73.2767	5.59642	2652.35	11.4941	55.6913	58.9899	1.96963	0.782737	282.479	0.105331	8.76441	25.8599	5.13018	4.67821	33.2934	141.278	2.48371	10.644	7.10354	24.8828	0.020879	26.7245	13.0972	15.1845	4.85038	144.749	12.4048	1.35842	38.884	27.4883	14.4621	91.9706	8.54501	13.2787	9.28672	25.702	6.02805	38.8336	133.841	0.072678	33.1019	14.5133	189.433	24.1832	51.622	24.7586
TCGA-BP-4960-01A	1.27952	0.379089	6.86899	99.9549	5.14091	2850.15	18.3296	45.9671	62.5962	1.51289	0.571606	305.309	0.0742764	8.9371	14.4911	4.74369	3.46652	40.723	138.814	2.38501	10.159	5.72861	39.4083	0.0290103	27.0854	14.244	23.8614	11.0033	155.777	9.53849	0.884397	38.4367	27.406	13.86	138.868	5.34789	6.20873	6.69856	25.3857	14.4045	44.8298	180.495	0.0726099	27.2843	6.95954	118.743	17.9263	55.8659	34.9014
TCGA-BP-4961-01A	1.88372	0.375421	8.34217	46.5069	3.74203	2201.95	9.61806	41.9736	43.6498	0.673369	0.676474	160.566	0.0103201	8.52232	26.0873	4.65611	1.89226	12.0154	115.865	1.68134	2.5858	2.84967	19.615	0.0156855	21.2309	8.1545	11.1919	6.55279	84.2764	7.83116	0.951608	33.3748	6.86058	12.1556	58.2846	5.63353	7.60176	6.6562	15.9231	5.6188	42.6938	50.4886	0.0607171	9.89184	4.96743	46.0219	13.5335	33.1719	16.2289
TCGA-BP-4962-01A	2.07277	0.593458	10.5726	84.2225	6.82368	3511.75	17.1804	69.6031	81.584	2.73989	1.19413	329.146	0.181178	11.8726	31.3882	7.33874	12.618	50.4176	154.527	2.61352	14.0919	7.65804	34.413	0.0259964	26.1306	14.7786	20.641	7.58833	167.263	18.7267	2.06994	43.2633	40.03	16.8449	128.082	8.48189	12.4667	17.0533	27.9601	11.0048	45.2409	190.578	0.0818365	43.4963	13.9695	226.18	27.7032	52.8208	28.6679
TCGA-BP-4963-01A	2.32469	0.412961	8.11025	55.7771	4.26271	1951.46	13.5408	41.3805	40.5954	1.262	0.656327	190.591	0.0340955	8.09763	15.823	4.48781	2.3261	22.1285	123.851	1.9685	5.8303	5.7433	29.9119	0.0222684	23.8581	9.50632	17.1697	9.25138	109.574	8.04764	1.0785	31.6306	11.7135	12.3185	91.0008	10.0616	15.0842	6.69147	20.1127	6.94889	42.0348	79.9296	0.0673965	18.7844	7.66583	69.6738	18.0857	54.2008	26.7172
TCGA-BP-4964-01A	2.03046	0.382634	8.57391	57.0147	5.13949	1979.16	11.9494	45.7295	43.4471	1.09032	0.652966	205.222	0.033635	8.56522	22.212	6.12579	2.6847	23.373	114.873	1.98267	7.92115	4.46537	28.3932	0.0231014	23.366	8.63467	14.9935	8.1567	102.238	7.84544	1.08624	36.2575	14.23	12.8622	75.8495	6.1166	8.02359	5.97872	21.1179	7.34034	37.8807	66.9413	0.0655143	14.1369	6.9814	82.5697	15.7425	57.9545	29.8679
TCGA-BP-4965-01A	1.7667	0.388988	7.26976	51.5346	4.66264	2266.06	9.00028	43.0587	40.879	0.865649	0.66279	172.402	0.0146537	7.82905	21.9617	5.5682	2.15606	13.7271	120.402	1.26563	4.06758	3.27241	20.1116	0.0147152	24.7702	7.50872	10.4298	4.43753	90.9729	9.03151	1.0223	33.7327	9.38848	12.7408	67.7574	5.02301	6.77729	5.04665	16.5658	4.22938	36.9763	54.4654	0.0534905	14.7962	5.86605	51.6683	15.7993	39.054	13.4409
TCGA-BP-4967-01A	2.27715	0.402622	7.25849	64.2868	6.36044	2490.53	11.9875	53.2355	56.7525	1.53591	0.804305	272.577	0.0671506	9.5337	28.2432	6.02013	3.92588	31.6062	135.773	2.68362	14.0034	6.79887	30.0694	0.0338763	29.9085	13.3288	21.1798	7.6471	110.247	15.7063	1.09712	48.2667	19.3597	16.4772	120.264	9.82876	13.7734	11.6196	18.8268	5.53927	52.4647	112.09	0.0674044	30.3181	10.027	143.115	20.6341	50.954	27.3034
TCGA-BP-4968-01A	2.51497	0.431835	10.2446	64.9433	4.67953	2522.4	12.0709	47.4741	46.573	1.36013	0.844948	221.64	0.0253327	8.97257	20.9909	6.62624	2.61293	29.377	119.456	1.74868	8.8238	4.28294	33.2803	0.015674	27.3371	9.223	19.6639	7.61066	140.971	8.68479	1.16371	31.2366	21.4335	12.9954	78.7613	5.55928	6.92623	4.82342	24.4259	8.39523	46.621	90.0905	0.0636166	15.9674	6.52461	102.085	18.3738	55.5418	17.9086
TCGA-BP-4969-01A	2.19969	0.524444	13.3875	73.4902	5.71381	3901.27	15.8552	64.3692	51.4996	1.23186	0.942165	329.755	0.0667678	9.51518	31.4032	6.92188	7.15308	46.1901	129.27	1.9207	10.5234	7.37301	49.7288	0.0205574	29.3334	13.6601	24.4209	8.62119	153.88	17.2805	1.50919	48.3926	30.1377	16.5592	144.837	6.22147	8.61601	7.70012	28.2624	12.7523	52.209	178.425	0.0725128	39.9198	13.0864	148.579	26.9236	54.0045	37.2711
TCGA-BP-4970-01A	1.74102	0.343172	4.67678	54.8958	3.86668	2212.99	7.68234	39.9411	54.6218	0.89072	0.557372	173.056	0.0143003	7.81586	18.7226	4.95711	1.8301	13.2522	118.833	1.62218	5.14951	3.0414	16.2988	0.0169764	21.1834	8.90254	10.3757	5.30544	89.452	7.77428	0.828887	29.7648	9.76743	12.469	58.2564	6.15914	7.88537	4.65381	15.2702	4.3637	31.7338	54.8176	0.0600883	9.63452	4.92186	47.6798	11.6576	39.0028	12.1622
TCGA-BP-4971-01A	1.75723	0.352871	4.38461	71.1412	3.29166	2716.85	16.2641	41.5485	60.4656	0.937772	0.516877	201.081	0.0188882	8.59658	12.2769	5.26619	2.03697	23.235	113.049	2.05922	6.32755	4.58719	37.0678	0.0232543	20.9872	12.2372	18.2802	10.7161	110.416	8.1686	0.8014	34.2276	16.7223	12.4797	106.204	6.5781	8.08683	7.53085	21.0032	17.1661	38.3509	144.273	0.0683773	12.4607	6.18751	47.8706	12.5856	40.3581	22.0543
TCGA-BP-4972-01A	2.39091	0.384269	5.91644	58.8746	4.4619	1734.13	10.5627	42.1823	51.8974	0.903897	0.796787	185.948	0.0256178	7.68739	28.0073	5.44402	2.91012	16.8854	126.87	1.8831	4.16341	3.78424	23.4098	0.021617	22.9867	13.2508	11.5841	7.17179	94.7666	8.87009	1.23007	33.9116	9.95028	13.1154	79.0544	9.12445	13.74	8.14254	17.5492	6.81747	39.7589	77.0606	0.0616198	15.896	6.37223	83.3975	17.4401	41.8811	17.845
TCGA-BP-4973-01A	2.17964	0.41118	7.51621	55.5582	3.86438	1812.52	12.0847	43.09	36.0706	0.941144	0.429268	207.218	0.0214809	8.47224	17.143	5.21557	1.92877	19.1743	110.467	2.20547	8.11445	5.17525	24.7954	0.0196957	23.8401	9.77181	16.4756	8.75375	89.8671	8.51219	0.693294	33.4168	12.4247	13.1966	86.226	7.04974	10.3709	6.58546	18.6294	6.13769	37.696	71.6661	0.0646881	13.9959	6.61541	60.777	15.1304	48.4892	27.8468
TCGA-BP-4974-01A	1.56522	0.36485	11.1816	53.103	3.0746	1882.54	10.6921	33.8865	33.329	0.620049	0.581971	132.571	0.00671989	8.64443	18.475	5.07076	1.19498	12.9213	105.244	1.40949	2.20137	2.33855	21.5352	0.0147826	21.0607	7.8464	11.9936	9.76997	94.5982	6.92967	0.743798	32.8767	7.5255	10.5336	68.2843	5.31084	7.20099	6.58534	17.1223	8.15958	47.8622	49.1391	0.0600688	7.77221	4.33763	29.9659	12.8296	32.1821	11.373
TCGA-BP-4975-01A	2.27181	0.444942	9.83947	52.7188	3.9902	2189.41	9.929	46.8568	44.5067	0.792255	0.787889	186.206	0.0196052	8.09261	28.0287	3.50591	3.0995	14.256	123.429	1.86996	7.24142	4.95835	23.9836	0.017868	22.2357	9.35923	12.5707	6.56138	88.9825	7.92394	1.29725	30.619	8.50123	13.817	81.356	7.26845	11.2016	5.64049	19.0585	7.18518	48.1726	56.3816	0.0598076	16.7493	6.42243	71.7525	19.7891	41.9245	26.2049
TCGA-BP-4976-01A	2.53354	0.407393	8.96986	46.192	3.70006	2594.91	11.0659	52.2319	40.9656	0.623284	0.920359	192.852	0.0203033	9.09671	32.217	4.37454	3.5355	12.5531	118.077	1.42116	7.16498	4.13774	24.2761	0.0184101	27.2883	9.15315	11.579	5.58261	85.7053	11.3339	1.35143	38.5422	7.23989	13.9322	67.8652	5.52061	7.78369	8.6185	16.3315	5.20614	53.3678	54.37	0.0646964	18.2337	6.91964	75.4437	19.6389	39.9032	18.5764
TCGA-BP-4977-01A	3.24771	0.41654	7.82885	54.1331	6.12948	2546.5	12.2026	51.9676	44.7935	1.38191	0.652063	254.267	0.0427244	8.80638	23.1332	6.97242	2.74702	33.325	127.895	1.77774	13.5731	5.36603	30.2027	0.0326057	26.0141	9.86453	17.6891	7.70541	124.443	10.4087	1.04567	38.339	18.6203	15.3686	91.1441	11.0548	19.3584	7.03778	21.5696	7.14943	35.6672	97.6844	0.0645805	21.9611	9.60931	88.8091	17.7199	69.5862	27.8885
TCGA-BP-4981-01A	1.92845	0.400618	6.99163	81.9402	6.60413	2946.99	16.1729	56.0561	63.3788	1.61865	0.852817	326.024	0.0960694	8.35687	20.2586	5.859	5.17631	52.4967	130.8	1.94484	13.2297	6.22194	43.9252	0.0296286	28.5682	12.8058	26.3735	9.5439	203.617	10.4494	1.34369	35.4319	32.5235	14.5276	134.917	5.90957	7.6154	3.48525	30.3137	15.1151	42.0484	187.863	0.0694936	35.3448	10.421	139.433	22.2597	82.5746	63.4616
TCGA-BP-4982-01A	2.47649	0.392157	6.95676	48.5204	3.13492	1812.21	10.1917	38.9339	38.392	0.626336	0.589943	156.052	0.00922304	8.2867	20.2751	4.24912	1.49971	11.1286	112.384	1.48634	4.18756	3.8346	21.9484	0.0170397	23.3401	8.41787	10.7779	7.33659	78.5359	7.54449	0.807498	31.1044	5.61546	12.7859	55.8588	7.65332	11.3739	7.75601	16.3914	5.00736	41.4828	46.9329	0.0606752	9.40625	4.69392	43.5939	12.9293	38.6177	14.2549
TCGA-BP-4983-01A	0.910391	0.384411	7.5665	67.2977	4.75166	793.764	11.6446	30.2804	51.6704	1.99107	0.414234	193.372	0.0105448	7.42418	11.5866	6.34289	0.579944	17.546	97.7652	0.667741	4.21309	3.25922	33.8651	0.00673626	11.0221	3.80051	14.5398	9.46231	115.001	5.44872	0.744662	20.4402	22.8108	9.62925	61.0273	2.69016	2.44399	2.25456	16.1132	3.38523	18.2109	50.5765	0.0440245	6.25468	3.11373	56.5928	7.92049	40.786	5.88979
TCGA-BP-4985-01A	1.33105	0.358928	6.59564	93.4866	7.68042	4753.81	11.5307	46.9401	69.1752	2.04359	0.814009	294.056	0.0521843	9.58475	16.3194	4.73307	1.36423	37.237	144.507	2.27405	6.80546	4.95525	28.292	0.0159622	21.9648	12.8211	22.7711	4.84602	142.023	15.565	1.12087	39.5016	27.0746	14.9549	140.356	3.78285	5.29206	6.86947	20.1784	11.3268	33.4278	126.058	0.0514938	14.073	8.60033	121.086	20.2167	38.7307	61.1638
TCGA-BP-4986-01A	1.56706	0.354359	6.88845	57.5179	4.52293	2240.36	11.607	36.6722	44.0878	0.857073	0.609193	240.245	0.0128502	8.44092	17.2773	5.73172	1.05643	12.9726	119.597	1.67887	3.91696	3.76539	23	0.0125582	24.3135	8.00774	13.7882	6.99553	86.8669	6.65459	0.942217	34.0287	9.21218	13.5003	56.0949	4.92578	5.78794	5.70827	15.8954	5.81659	37.674	60.9466	0.0581417	8.16697	5.516	60.872	12.463	32.9673	15.4391
TCGA-BP-4987-01A	2.59595	0.436737	9.32496	50.8388	4.09456	1562.09	10.7167	43.2213	41.2575	0.741963	0.644234	184.562	0.0174597	8.10367	22.9098	4.7302	2.35338	16.4336	113.967	1.90838	4.52556	5.05814	25.8177	0.0230336	24.2917	9.83675	12.2728	8.77169	94.9147	8.2876	0.999598	33.8553	7.82609	13.4499	75.667	9.53537	14.2896	5.3669	17.3707	5.65486	45.664	61.092	0.0662542	14.1841	6.47078	66.3917	13.4997	49.5768	20.4912
TCGA-BP-4989-01A	1.68483	0.306169	4.53548	81.6462	4.86494	1993.26	12.041	32.9378	55.0262	1.35941	0.381899	194.896	0.0232047	7.35636	9.2375	8.08263	1.08245	28.5778	87.1513	1.31754	6.11878	3.72407	36.3421	0.01426	18.3183	8.31821	18.9343	8.91369	146.713	6.53729	0.593963	26.9287	30.5255	11.1564	70.6949	5.68659	6.34008	3.41834	21.5004	7.90838	24.2621	124.859	0.0626104	7.78767	4.95722	62.6018	11.7124	54.0637	12.8793
TCGA-BP-4991-01A	2.31916	0.362461	7.07992	45.3891	3.43162	1801.55	8.95861	34.882	36.9108	0.623954	0.54031	143.747	0.00879547	7.45985	18.4051	4.73412	0.951775	12.9427	107.548	1.57007	3.81142	2.7826	20.049	0.0161396	21.8188	7.24513	10.7202	7.42479	81.4212	6.07005	0.726313	31.8968	5.93313	11.7042	55.2955	7.38759	10.1613	5.38506	16.4683	4.868	39.5134	41.5169	0.0564722	7.16765	4.49181	40.2477	10.8427	40.3249	13.8055
TCGA-BP-4992-01A	1.72344	0.38476	6.39923	104.845	4.04714	2835.42	23.4052	42.7119	61.39	1.88716	0.344905	330.341	0.18682	9.01074	9.06153	5.67696	1.84195	73.6127	105.859	2.6927	18.6482	6.925	45.54	0.0648298	24.6798	14.5971	33.3759	15.1903	200.887	7.47304	0.548309	46.6505	51.1038	13.9585	160.877	8.87988	9.60525	4.85715	33.8882	15.7635	33.2032	294.69	0.0757287	26.7008	9.5358	80.9679	15.9435	63.7433	64.6004
TCGA-BP-4993-01A	1.82768	0.356582	6.25922	61.7604	4.98689	2673.51	10.1344	47.5767	55.0964	0.957135	0.988151	208.905	0.016865	7.4998	24.3518	4.21689	3.76068	21.6629	123.702	1.66786	3.79208	3.58003	24.3191	0.0184554	22.8122	10.4495	15.2155	7.16457	117.612	9.03721	1.34268	31.415	13.225	12.5111	77.771	5.23682	6.44543	3.78964	18.1243	7.82772	47.2384	72.4618	0.0637073	17.2546	5.12753	60.5099	14.4745	41.7736	25.0352
TCGA-BP-4994-01A	3.83977	0.438107	15.2979	79.7145	6.04391	5406.39	10.8403	67.8473	49.8224	1.27423	1.15878	251.245	0.13498	10.0247	36.7582	6.71358	5.15199	54.4342	170.728	7.21213	8.08534	8.13713	23.0496	0.0348954	36.8003	26.2137	28.3694	10.2718	135.808	11.6154	1.63703	60.3594	25.3559	18.2605	130.594	22.0173	38.5098	19.745	23.5231	11.4264	57.4071	150.198	0.0926832	50.5436	22.6067	165.455	29.291	63.7812	45.271
TCGA-BP-4995-01A	3.59853	0.444558	14.3219	72.0485	5.61403	4170.23	10.4619	59.8867	46.921	1.17501	0.939248	220.984	0.083458	9.66257	32.6989	6.44261	4.16283	41.8537	155.916	5.44618	8.84522	6.78556	22.2533	0.0307024	32.9985	20.1537	23.3336	9.74568	118.162	10.5219	1.39078	52.3609	21.749	16.6738	110.423	17.275	28.6911	16.0343	23.2602	9.74408	51.9803	114.243	0.0838106	37.5415	16.4194	133.856	26.1318	57.8827	40.1139
TCGA-BP-4998-01A	1.789	0.347548	6.94936	50.934	3.35238	1642.18	9.53523	40.2139	38.5771	0.803308	0.514078	164.611	0.00927481	7.54748	15.8991	5.05126	1.26526	14.3755	107.885	1.88708	3.64287	3.5347	17.4113	0.0149198	21.0666	7.50827	12.4874	7.15553	84.8199	6.07975	0.743575	29.7767	9.02897	11.7525	60.4858	6.66484	8.55617	4.79733	16.2614	5.03606	37.1692	53.0913	0.0573973	8.19889	5.19433	44.7767	10.8304	39.4908	13.6341
TCGA-BP-4999-01A	2.08222	0.394726	7.72981	54.7409	4.03597	2638.95	10.582	43.3405	41.9947	0.709983	0.610389	165.353	0.0124082	8.43405	19.499	4.39813	2.1756	14.9022	109.585	1.96516	4.30781	3.91648	24.9552	0.0202781	21.7021	10.2978	13.1166	7.89029	84.1274	8.9057	0.843819	34.3474	9.2086	12.9353	73.9888	8.016	10.9673	8.22868	17.5269	6.9554	40.0432	61.117	0.0636361	11.0845	4.79282	44.6417	14.4361	37.1031	22.0761
TCGA-BP-5000-01A	2.03463	0.410402	6.55613	83.6477	6.02984	2940.73	16.2546	58.7482	82.8366	1.97949	0.950943	321.093	0.108865	10.283	18.596	6.08542	5.15489	54.179	148.658	2.46911	11.4823	6.24862	36.5448	0.043154	29.4827	16.8072	24.4246	11.0318	173.354	15.1515	1.63612	38.2688	33.0584	16.0992	136.941	9.70495	12.8015	8.87448	26.9062	15.9809	47.1939	184.624	0.0773273	36.0768	9.84441	147.2	20.8933	62	42.9897
TCGA-BP-5001-01A	3.38108	0.437005	11.9867	73.4562	3.83159	2958.82	15.9419	53.1791	54.372	1.1136	0.685176	285.644	0.0470132	10.9528	19.0762	4.94624	2.64334	39.4274	123.229	2.45357	12.8976	6.32881	47.3785	0.0386177	29.4698	14.8593	26.5331	10.5971	150.92	11.8569	1.03637	43.8206	20.3202	15.3687	120.093	9.69339	13.2877	7.57729	29.3697	14.9159	61.565	159.076	0.0728291	23.7152	9.56309	112.609	19.1899	61.7503	43.3558
TCGA-BP-5004-01A	2.26254	0.410583	8.60627	56.7557	4.43517	2522.36	10.4536	40.9276	36.5802	0.988405	0.506795	204.33	0.0230734	8.56013	28.1489	6.53749	2.29828	14.6464	110.582	1.79611	5.50264	3.90819	24.5372	0.0123803	24.6396	10.1488	14.1132	6.75597	90.4451	8.61141	0.856615	34.329	12.6448	13.0046	76.4075	6.16295	9.11403	6.92428	16.8221	5.94652	39.8412	65.5798	0.0641876	13.0288	6.59234	63.3514	18.6127	43.2426	25.0399
TCGA-BP-5006-01A	1.75056	0.397244	9.13903	60.8557	4.94646	2585.94	9.71359	47.2903	47.0343	0.987432	0.718457	204.644	0.0189069	7.33415	22.5187	4.45033	3.14532	22.1021	114.47	1.43591	5.95861	4.0512	25.5773	0.0153078	21.2508	8.41605	16.0632	6.29475	120.831	7.29732	1.07813	30.0053	14.6192	11.5225	77.1235	4.84502	7.09192	3.67035	21.3234	7.2527	39.54	76.8618	0.0581593	19.0688	5.81778	75.9808	18.7284	46.1242	26.3823
TCGA-BP-5007-01A	2.61597	0.38908	8.33721	53.047	4.44702	2176.25	12.4174	51.1798	47.1035	1.02167	0.776341	215.054	0.0199091	9.11428	23.1127	6.08796	2.04301	25.803	125.161	2.00343	6.78623	4.24015	28.7178	0.0200202	27.8837	9.52484	15.369	7.85652	107.596	10.1372	1.0669	34.4034	13.7101	14.1076	76.6194	6.15308	8.15215	6.31341	19.4373	8.50334	48.009	62.4116	0.0630073	15.1658	6.48101	75.8974	16.3194	53.1968	36.005
TCGA-BP-5008-01A	1.88781	0.38397	6.81693	56.5682	3.71031	2325.13	10.1698	42.2399	44.0309	0.778915	0.612979	151.596	0.0114726	7.60692	21.1429	3.81952	2.05393	18.3853	110.191	1.70264	5.07516	3.85287	20.6203	0.0174462	20.5446	9.94075	12.381	7.67324	89.5257	7.07893	0.812501	30.196	10.0155	11.9405	74.0636	7.66283	10.7628	5.22252	17.4872	7.07827	36.9613	57.7363	0.0587251	11.0626	4.89958	41.3969	14.8275	38.2408	20.1503
TCGA-BP-5009-01A	1.27106	0.339754	4.70028	87.6919	6.58671	3071.38	13.4056	43.4903	65.927	1.88312	0.570144	277.962	0.0969204	7.94087	11.844	6.44742	2.64693	33.9457	123.807	2.51508	9.783	5.6635	32.8792	0.0275865	25.5855	10.0778	21.2373	9.28587	141.179	8.27519	0.919155	37.1728	28.0902	13.3337	105.602	5.81586	7.40633	5.87482	22.2126	10.8513	35.5233	150.338	0.0697343	20.9067	7.24641	95.3243	15.8833	48.6825	47.6536
TCGA-BP-5010-01A	1.94146	0.346594	5.72262	83.9057	4.96927	4483.52	16.6277	46.805	79.5965	1.22554	0.938553	285.224	0.0460295	9.03953	18.8868	4.2429	3.56911	27.3919	134.282	2.66019	9.60802	4.09359	39.4495	0.0305216	23.1299	16.3217	22.1823	10.1525	127.748	9.72707	1.47234	37.9309	21.4955	13.7205	131.342	7.43526	8.25059	8.34884	24.4366	23.1623	50.0113	167.865	0.0724225	19.068	6.30069	82.3105	16.1781	41.8161	28.5376
TCGA-BP-5168-01A	1.75898	0.453769	10.1598	57.9306	5.31078	2311.46	10.2278	50.8883	50.3379	0.940101	0.850347	199.243	0.0213025	8.6095	24.8158	5.51047	3.14913	20.789	116.349	1.60984	6.04089	4.37041	30.7427	0.0157528	25.3689	8.82731	14.3862	7.0534	112.69	10.5173	1.27497	34.1274	14.0735	12.5903	81.1156	5.5172	7.21072	6.61047	21.08	6.99777	50.0437	66.6436	0.0616974	17.8207	5.64039	86.1399	19.4156	50.5802	21.0008
TCGA-BP-5169-01A	1.4284	0.358367	7.03098	121.287	6.39881	2738.14	17.7242	43.8232	84.3849	2.9849	0.481843	398.051	0.274685	9.12783	13.6119	6.06475	2.43272	68.478	151.695	2.75471	16.9583	5.99057	40.5097	0.0274298	22.6914	17.904	27.826	11.9545	218.812	11.11	0.882193	37.4224	64.9236	14.2602	151.125	8.0591	8.11336	6.96224	30.6892	17.5441	34.8236	306.775	0.0892562	21.4647	7.55003	185.485	16.999	70.7324	34.3427
TCGA-BP-5170-01A	1.05447	0.433682	7.94775	63.6513	6.75292	2300.87	9.66914	49.0125	52.6002	1.2184	0.682682	232.024	0.0183079	7.42743	21.0086	5.34187	4.23801	19.6314	122.386	1.73946	4.26464	3.95696	22.8368	0.012833	21.4019	6.66739	15.4656	6.42397	107.81	8.59691	1.02227	28.2198	16.5154	12.7214	72.104	2.25076	2.53327	4.72477	21.2751	7.51248	37.2323	77.1019	0.0559543	14.9656	4.74178	86.9423	14.0249	41.9484	23.2575
TCGA-BP-5173-01A	1.59903	0.421396	9.30705	68.9532	5.47943	2782.57	9.83761	49.2821	47.7464	1.52046	0.75657	220.329	0.0224671	8.70992	16.9163	6.70362	3.77026	21.431	109.739	1.24833	3.12227	4.08915	32.5335	0.013506	21.0241	8.98456	16.354	8.98159	129.771	11.6271	1.26899	34.1578	23.3672	12.4197	87.2015	4.66223	5.20711	3.91778	17.9342	6.37219	42.9139	84.5856	0.0509948	18.3319	7.26452	76.0755	19.6139	38.1032	18.7377
TCGA-BP-5174-01A	2.77215	0.489188	9.55912	71.5239	6.1959	3718.55	11.1352	61.0829	62.8294	1.34466	1.01399	310.808	0.062057	9.05715	28.263	4.68668	4.40454	27.4618	139.742	1.785	15.442	5.04629	30.1456	0.0176518	27.4074	9.2779	17.005	4.27825	124.424	15.0816	1.72624	36.3789	18.1655	15.1929	94.8682	3.74806	4.89991	5.6353	25.685	7.46079	48.1167	113.099	0.0640977	26.6935	8.16175	162.802	19.8366	48.5037	32.3832
TCGA-BP-5175-01A	1.93863	0.3558	4.7955	115.967	7.40098	3869.69	16.2172	53.3505	101.858	2.50704	1.06381	472.383	0.71878	10.737	15.7471	6.09305	5.09044	66.7626	162.385	2.81074	22.7309	6.37952	46.4708	0.0778416	34.12	20.3171	30.3256	10.2655	214.909	18.6387	1.35738	48.1548	61.825	17.7808	164.993	6.6915	7.39905	12.7105	31.3752	18.7579	55.2236	320.126	0.085236	52.3194	14.0647	305.954	24.5267	60.2949	35.3906
TCGA-BP-5176-01A	2.50939	0.403062	8.54298	65.129	5.44013	3013.23	10.3225	50.6397	60.4463	1.30603	1.32768	276.13	0.0412871	8.5951	30.9552	4.39637	4.72165	23.4305	142.267	2.00789	8.80524	4.02881	28.3664	0.0177735	27.5217	11.4176	16.0118	5.47051	124.052	12.4789	2.03226	33.5958	15.3074	15.0368	99.581	7.82787	10.0629	7.71568	22.8451	6.91125	52.9915	88.2443	0.0745122	25.2116	7.17145	134.926	21.7219	48.8943	19.7661
TCGA-BP-5177-01A	1.21593	0.378916	6.89346	64.5541	4.98283	2499.07	10.3154	48.3466	59.7013	0.891783	1.01678	203.782	0.00920413	7.3969	24.024	5.05912	4.1843	14.4315	121.244	1.45204	2.92172	2.846	29.1321	0.0121774	20.418	8.33792	16.1435	6.90709	88.1214	9.21749	1.48047	29.7223	12.3596	12.5109	87.4519	2.91747	3.1801	4.67884	17.0038	11.1362	52.0904	88.3851	0.0585012	12.7816	4.07356	61.1025	13.3786	29.5738	17.729
TCGA-BP-5178-01A	1.54143	0.437161	6.46862	104.403	11.5544	2691.69	15.1245	54.3147	98.7455	4.71662	0.947703	352.371	0.242339	9.24839	21.4027	6.75658	6.07889	84.5029	160.567	1.82988	15.1982	5.99714	38.4839	0.0316432	24.8796	12.2387	21.2752	7.72299	184.72	16.1636	1.5808	34.8078	71.6141	15.1405	151.926	5.41216	6.04701	7.02195	29.0154	8.32703	38.4643	221.927	0.0724722	45.4073	8.84045	186.59	24.357	69.0646	26.818
TCGA-BP-5180-01A	3.22478	0.571446	13.2756	72.9612	7.43808	2254.09	20.4713	60.1278	61.9529	2.36699	0.945696	361.189	0.128702	10.7838	28.0853	6.38505	4.58473	58.307	151.51	3.20029	16.2052	9.72871	42.8447	0.0256752	31.2848	9.11101	27.7638	11.324	154.128	13.6063	1.60636	38.1031	25.1626	16.372	87.3921	9.90051	13.1669	10.9465	29.1697	7.83351	54.2611	101.566	0.0739248	37.0146	13.0917	203.121	20.1905	91.0506	65.7245
TCGA-BP-5181-01A	2.26918	0.426396	10.4394	50.7732	5.8495	1941.29	10.1687	54.4755	48.9224	1.02604	1.16235	229.842	0.0282018	8.10246	30.7317	5.0057	4.87658	22.1601	132.053	1.76135	6.50863	4.18803	28.1137	0.0201064	28.8557	10.047	12.7248	7.19981	101.075	11.524	1.8115	31.391	9.86238	14.634	84.8036	7.29357	9.97571	6.88048	18.1953	7.51908	56.209	56.5017	0.0633251	21.2038	6.0438	99.2827	18.314	49.6332	21.5123
TCGA-BP-5182-01A	2.19148	0.405723	6.29188	60.6595	3.97784	2396.35	10.6704	44.8363	64.8776	0.974193	0.840841	191.946	0.0224606	8.82812	19.8142	3.20229	3.118	17.2477	127.474	2.31507	4.98582	4.15698	22.1505	0.0200039	23.2867	12.8867	9.97525	5.20627	95.9342	10.7396	1.38984	29.9655	8.76532	13.8521	70.7025	7.72083	9.73345	8.43124	17.7893	6.41374	43.4695	71.3117	0.0651623	13.3703	5.6429	84.1754	15.8858	38.3012	15.008
TCGA-BP-5183-01A	2.66533	0.448526	8.48633	59.3487	4.69896	1683.8	13.646	43.9754	42.6713	1.26044	0.743303	230.464	0.0551485	10.469	19.5846	6.28078	1.74463	23.3448	129.952	1.65465	11.8582	4.36677	26.5835	0.01962	27.9835	9.28044	18.3857	9.72014	138.143	11.7418	1.16809	31.6354	16.6239	13.4445	78.5705	8.86446	12.4338	9.63219	23.6424	5.37124	47.3577	70.095	0.0702166	21.6979	7.28782	86.7612	16.7106	58.9478	24.5112
TCGA-BP-5184-01A	2.05589	0.427079	8.89706	57.6966	4.37049	2159.55	10.612	50.8849	49.861	0.809546	0.874395	187.555	0.0155424	8.93999	26.5782	4.28045	3.83911	15.665	122.854	1.52399	4.62928	4.03066	25.1349	0.0166045	23.0796	9.42176	12.0045	6.74656	103.732	9.7315	1.37197	31.4499	8.80557	13.4386	70.0984	6.54563	9.35583	7.22982	18.759	7.44509	48.0424	56.0267	0.0639395	14.7023	5.35546	73.5843	17.6463	42.1075	14.4829
TCGA-BP-5185-01A	1.93973	0.421239	6.35978	124.908	8.3852	5763.34	28.1287	77.0657	110.922	2.7641	1.10467	505.417	0.422859	11.3925	19.7623	3.94871	22.3346	121.707	166.369	3.82929	27.9654	13.9488	80.126	0.0735322	33.6502	25.0772	35.3193	11.7028	244.902	19.8914	2.21582	48.0104	79.2314	19.7818	237.924	10.9275	12.492	10.3752	33.146	28.0326	49.6066	457.915	0.0871259	81.6113	16.0457	296.419	30.7906	83.8492	124.01
TCGA-BP-5186-01A	2.35418	0.404236	8.56313	52.965	3.63113	2128.37	9.28404	47.1114	46.533	0.617254	0.734895	180.945	0.0133479	8.55423	25.9555	4.22043	2.43714	11.9075	119.058	1.49301	3.98225	4.1215	23.8996	0.018146	24.3384	9.52013	11.2799	6.61484	88.2232	8.48245	1.17391	36.5729	6.68129	14.1262	66.1856	7.73695	11.6882	6.30248	17.1847	6.01291	49.0008	50.9548	0.063893	13.1927	5.4043	59.6244	14.7219	37.3821	14.4032
TCGA-BP-5187-01A	2.15178	0.399192	6.24363	53.9419	6.34912	2532.43	10.9032	45.1594	55.2921	1.29084	0.739784	216.303	0.0188962	7.99816	32.3287	5.96771	2.5723	22.4495	122.879	1.69881	7.96799	3.46985	21.597	0.0199117	21.1971	7.90653	13.3508	6.21773	84.808	8.91002	1.03368	36.9838	14.2205	13.0513	76.8544	4.43725	4.97556	5.35626	20.5096	4.64668	30.553	65.6101	0.0608608	12.458	4.61106	51.6853	17.0384	36.3207	22.0457
TCGA-BP-5189-01A	2.00381	0.400093	6.21109	60.6623	4.90115	1922.26	9.49103	37.2612	49.2893	0.950927	0.604627	183.364	0.0266937	8.32054	23.8599	6.08089	1.62395	13.7245	129.5	1.78903	5.95672	2.95776	18.1309	0.0161433	21.5264	8.58009	12.3885	7.82853	91.0791	8.60271	0.983724	30.1022	9.32544	12.1374	66.6601	5.49782	7.58368	7.76435	18.9719	4.92204	31.7149	56.2398	0.0674594	11.0992	5.09434	69.1014	14.1433	38.1739	18.6968
TCGA-BP-5190-01A	2.80958	0.452767	7.29392	76.666	7.80986	3076.68	14.4633	64.9839	70.4829	2.13477	1.08241	378.605	0.116653	10.1872	33.2041	6.72427	7.48386	46.8666	150.739	2.5312	18.9411	6.11745	40.6335	0.0247358	28.1308	12.9278	23.1159	6.50788	169.402	21.5909	1.79963	40.6622	31.2671	16.8099	140.202	5.82537	8.83169	7.15597	28.9875	10.1755	43.6831	168.831	0.0800323	45.0026	10.8849	171.325	26.3673	71.9278	48.4604
TCGA-BP-5191-01A	1.35436	0.381173	4.74608	121.389	7.6717	3111.11	22.0425	55.9481	86.4124	3.5204	0.645158	406.166	0.47718	10.0172	13.3225	6.81897	5.27134	135.227	145.213	3.04178	24.6803	8.58713	47.8339	0.0564283	31.0438	17.526	28.7827	11.4998	226.503	15.4711	1.10647	44.9149	103.616	16.7719	149.345	6.94425	7.26741	10.2415	33.6215	15.4801	38.8113	335.896	0.0901351	43.6004	12.5079	214.432	23.6915	85.6033	78.5152
TCGA-BP-5192-01A	2.59341	0.465134	12.1346	51.6448	4.51138	2474.09	11.1601	56.7844	45.9312	0.815075	0.949575	230.61	0.0224933	9.48372	31.8986	4.69578	3.36811	22.718	123.68	2.01224	5.6523	5.34592	29.4542	0.0247411	28.7137	10.5054	15.0228	6.53543	112.066	11.8121	1.35131	39.8847	10.4654	14.5894	80.3069	7.34676	11.0412	10.3715	19.592	7.82565	63.16	64.2308	0.0649501	21.119	7.34116	89.381	19.0827	46.1932	37.9599
TCGA-BP-5194-01A	2.00591	0.379856	7.60896	55.0853	4.09537	2092.28	10.7	44.3588	46.2239	0.789797	0.621017	186.999	0.016657	8.19734	23.0011	4.34091	2.51669	16.7189	117.43	1.67205	4.39049	3.98272	22.4345	0.0193938	21.9074	8.74626	11.1239	6.64831	91.2078	8.05788	0.96963	32.6976	8.77928	13.2395	63.3823	4.90471	6.18534	4.73682	16.5207	5.65512	39.6249	52.5075	0.0590629	12.773	5.31339	62.1531	15.1963	43.68	21.9085
TCGA-BP-5195-01A	1.53536	0.351439	5.828	61.8831	4.85887	2327.39	9.28879	44.1949	56.2815	0.817072	0.78697	207.362	0.0163396	7.65513	23.222	4.3631	2.51261	12.2919	125.891	1.8241	4.38613	3.01227	19.6986	0.0129206	21.6989	8.41607	10.3667	6.52782	91.3265	8.45827	1.25601	29.1925	9.77347	12.7674	67.7036	4.23519	4.86735	4.60104	17.6186	5.96629	39.1191	63.3235	0.0626789	11.2938	4.61089	76.088	13.3823	37.8232	15.4407
TCGA-BP-5196-01A	1.56858	0.316285	5.27942	58.4425	4.16729	2178.83	8.29386	43.9307	62.0824	0.867313	0.817451	226.943	0.00901485	8.54323	18.1053	5.1238	0.756959	14.0725	117.598	1.74333	5.07146	2.6388	22.0002	0.0119398	23.1598	5.81172	15.1906	6.97765	109.306	7.85842	1.07987	28.286	8.18949	13.0378	41.3171	3.27663	4.03756	5.10161	16.7517	6.14664	43.3171	50.0634	0.0529843	5.05267	3.74253	73.1142	9.25552	41.4671	12.8865
TCGA-BP-5198-01A	1.55394	0.36064	5.58388	78.9425	6.90349	3395.88	10.2381	39.0903	85.6168	1.53894	0.715051	231.828	0.0651407	8.35882	28.3875	5.37752	2.86435	19.7162	129.531	1.43976	4.15189	3.88389	24.7925	0.0185288	18.561	9.78463	14.5535	6.03002	134.293	9.55011	1.27546	33.4435	16.7334	11.3853	93.4083	5.35685	6.99835	6.38814	18.8775	8.30524	30.8072	102.311	0.0636035	17.1804	4.45619	87.0893	15.7429	38.9719	13.6165
TCGA-BP-5199-01A	1.94663	0.379576	8.63987	59.6331	3.20144	1610.23	11.5874	34.0502	49.4382	0.829429	0.764487	151.462	0.00654047	9.08731	15.1533	5.9852	1.05937	16.0373	112.055	1.28583	3.49372	2.48205	31.9446	0.0153245	23.6414	8.23803	15.1681	11.7269	103.728	6.67664	1.00169	28.6801	9.8647	10.8606	62.4934	8.19464	8.86769	6.25269	20.254	9.13482	45.7994	54.1628	0.0533907	6.50177	3.50335	43.3955	10.7448	37.1832	8.51171
TCGA-BP-5200-01A	1.66071	0.343818	4.93963	74.5664	6.21953	2827.96	9.35317	40.8312	63.2	1.29199	0.661085	202.633	0.0451322	8.04671	20.667	5.02599	3.33164	21.8607	119.924	1.75995	3.4454	3.87289	24.5258	0.0207135	20.4428	11.6975	13.9417	7.62568	136.762	10.748	0.942673	32.6519	13.6375	12.1759	90.8684	8.02788	9.55243	6.06731	16.1183	5.18998	35.4875	83.1389	0.0675515	13.905	4.2725	74.3855	15.7132	39.3154	16.2149
TCGA-BP-5201-01A	2.42132	0.408797	9.11617	74.4628	5.03014	2386.36	12.625	50.1118	55.8026	1.62741	0.867203	274.039	0.0389941	9.97592	22.6247	5.56445	3.16705	42.635	129.961	1.57871	13.4153	4.96175	37.4412	0.0217799	27.6432	10.2093	21.9179	8.28649	175.816	12.4118	1.2565	34.0405	22.1515	13.556	96.7656	8.86181	11.0843	6.94373	25.6426	8.33598	40.2338	103.274	0.0636927	21.8413	6.71898	88.19	18.7801	57.6566	27.9573
TCGA-BP-5202-01A	2.06799	0.389872	8.11111	54.3435	4.75359	2420.88	9.1563	48.6263	46.7753	0.819941	0.792871	199.032	0.016405	7.56786	28.9047	4.11189	2.87688	16.7952	117.703	1.71273	4.97706	3.99873	22.336	0.0164714	22.3589	8.91504	13.4089	6.24697	109.807	8.2782	1.16163	32.8827	10.5813	12.5219	74.5729	5.36781	7.31176	4.18521	18.6816	6.50271	43.3905	60.3702	0.0675662	15.1949	5.99059	77.3127	18.6469	41.5517	22.4847
TCGA-CJ-4634-01A	3.26861	0.378583	9.56063	51.0392	3.78408	1780.26	10.2196	41.3369	39.5022	0.605509	0.770379	176.134	0.0148922	8.14924	26.7646	4.40506	1.90727	11.0155	116.424	1.86593	3.97923	3.786	24.5731	0.0197871	24.4152	9.37557	11.4371	8.00965	85.6092	8.45382	1.12553	33.3832	5.17569	12.7224	57.6693	10.169	14.8121	6.71169	16.7514	6.42535	55.8299	44.0499	0.0671665	11.6681	5.65308	59.3456	13.076	40.8898	12.5916
TCGA-CJ-4635-01A	2.14095	0.456654	11.8168	60.2228	4.14376	1573.13	14.7649	39.5275	41.1478	0.929369	0.418676	217.606	0.0253891	10.0144	16.7991	5.95696	1.40315	17.9678	107.21	3.08842	5.53504	6.69159	25.3422	0.0229201	27.3755	9.24693	18.0194	14.5196	100.881	9.18899	0.657949	40.7539	10.7083	14.6378	75.9487	11.2026	14.1625	11.2772	20.4384	5.89588	42.3931	65.5371	0.0684379	13.0374	7.73597	93.6415	14.1893	53.5927	18.8343
TCGA-CJ-4636-01A	2.05937	0.372123	5.55155	77.0064	5.74175	2670.64	12.9759	47.907	57.6492	1.69685	0.590649	242.425	0.053599	8.70098	16.8917	8.48836	2.46447	35.6897	119.76	1.97526	6.25752	5.20356	29.998	0.0258633	21.9503	12.1716	16.5797	7.59384	152.676	11.5143	0.906586	36.1968	28.0784	13.1848	97.8104	7.17621	9.63709	6.81791	21.6613	8.13493	33.3577	129.443	0.0715105	17.1078	8.37652	108.899	16.2105	62.4658	18.0665
TCGA-CJ-4637-01A	1.91647	0.328365	6.83509	59.5617	3.43265	1219.1	10.3716	28.8279	44.0603	1.15651	0.291049	166.231	0.0147815	8.25406	8.66448	7.06686	0.490464	19.0676	92.3642	1.29081	6.56256	3.03072	21.3478	0.0129868	19.1456	6.79119	12.3294	7.37694	128.313	5.4574	0.480589	25.0689	12.5143	10.4721	37.2645	6.95258	8.59816	3.62861	18.5654	4.10539	26.4848	48.7181	0.0603335	4.88744	4.82512	55.9906	8.90095	57.1676	9.27808
TCGA-CJ-4638-01A	3.84271	0.553594	10.5519	76.2331	6.03895	3926.69	17.7088	61.7291	55.0434	1.73749	0.992791	367.422	0.143714	10.6867	24.8794	6.46591	5.16898	43.3977	141.213	2.3881	27.5055	8.28756	53.7397	0.0356493	29.5323	13.224	30.7489	7.76326	165.131	16.8729	1.66059	47.1997	27.6007	17.1901	162.177	8.29716	13.2823	11.39	34.7291	21.0263	53.1882	198.588	0.074912	44.2018	15.6978	175.457	26.909	67.7871	56.7118
TCGA-CJ-4639-01A	2.21943	0.401148	9.94614	47.265	3.35893	1475.23	9.26131	36.3126	29.4686	0.685314	0.394153	141.777	0.0116202	8.19181	19.8575	6.05481	0.99358	13.3709	91.5738	1.26137	3.98567	3.49066	21.3418	0.0150898	21.5924	7.76421	12.2572	8.35712	91.8055	6.47264	0.552604	32.1343	8.43063	11.4367	46.2803	6.86069	9.40355	6.4521	17.055	4.53073	38.6028	38.6267	0.0596064	6.7438	5.45906	43.5554	12.2451	45.4965	11.9676
TCGA-CJ-4640-01A	2.01875	0.388978	9.41349	68.5986	5.49467	2448.96	8.84958	38.3671	45.887	1.41716	0.744564	204.261	0.0404627	7.91707	20.2421	6.82744	2.60802	23.0214	112.593	1.81589	6.97267	3.76548	21.973	0.0140082	26.2196	11.4407	13.9928	4.24017	128.268	8.12846	1.14601	31.2726	21.7849	12.2344	66.1392	6.08689	9.86409	3.80373	21.9934	6.08255	43.8864	81.9022	0.0673555	20.0458	8.91827	113.965	18.8801	50.1562	12.0437
TCGA-CJ-4641-01A	1.95502	0.435485	9.18028	61.3207	3.77466	1687.38	9.24258	39.3963	37.7849	1.08215	0.477092	177.159	0.018599	7.95311	15.1229	6.28219	1.0641	16.1111	100.476	1.34903	8.007	3.40005	19.8501	0.0139179	20.0502	6.77051	11.0613	4.88621	117.394	6.88388	0.723188	29.6877	13.8392	11.001	49.1452	7.07244	9.01778	4.80802	22.642	4.32314	31.5077	56.3815	0.0551318	7.94745	5.77982	56.2832	12.8737	43.8477	6.85225
TCGA-CJ-4642-01B	5.45981	0.369533	25.1018	68.9207	1.9975	1111.09	16.9243	43.2194	20.2299	0.624694	0.848749	232.155	0.0119109	24.6808	37.5047	1.97189	2.46956	14.1005	134.546	2.50587	47.9048	1.96448	23.5642	0.0255424	27.2145	28.1931	21.6533	8.57614	110.236	29.2608	1.12046	47.734	14.3418	16.5631	190.614	43.6871	53.0241	76.2568	39.6845	8.86375	49.7248	119.573	0.0742794	32.1917	6.90223	58.7503	28.0446	69.4378	3.38874
TCGA-CJ-4643-01A	2.34327	0.374904	9.27504	52.6894	3.18982	1985.17	9.50681	36.5654	35.9036	0.703141	0.566866	151.924	0.0110074	8.44757	20.7568	4.89268	1.61274	13.819	114.323	1.91088	3.91463	3.74877	23.6709	0.0186345	22.6716	10.6356	12.2894	8.34349	85.4413	7.87576	0.834581	30.4937	7.85913	11.9598	60.5322	9.5953	13.0798	6.24013	17.4996	6.13412	44.3808	49.4054	0.0621007	9.54812	5.36579	42.791	12.6692	37.337	14.0175
TCGA-CJ-4644-01A	2.25165	0.460209	11.3583	71.973	7.56413	2344.28	8.73811	47.3532	49.9461	1.55326	0.830256	212.238	0.0604798	9.0692	29.421	8.39559	3.50737	21.3122	127.002	2.05159	3.98743	3.74736	23.3429	0.0171724	22.0858	11.1268	15.2632	7.27506	132.122	13.0812	1.36195	31.5486	20.8083	12.9599	83.041	7.70385	11.8818	7.65175	21.7509	5.09489	39.8566	80.2895	0.0662531	20.4778	7.76603	128.347	20.3834	47.6855	14.1774
TCGA-CJ-4868-01A	1.5538	0.364619	6.16856	61.1057	4.23389	1203.66	9.80765	36.7214	57.5582	1.17935	0.759919	181.167	0.0103012	7.9897	23.3224	5.72109	1.52864	14.4587	130.091	1.10051	6.19724	1.9759	24.0398	0.0106807	20.6283	8.4151	14.9547	7.66297	99.2398	7.7928	1.11072	25.3015	11.9136	11.1578	73.9215	4.97263	5.57998	7.12409	18.2903	4.60732	36.4453	52.7491	0.0547796	9.80169	3.21959	65.4755	12.838	35.1914	5.95265
TCGA-CJ-4869-01A	1.37658	0.45688	7.44513	71.0461	5.19626	2118.96	12.0486	48.6146	62.6631	1.57441	0.80285	231.812	0.0398386	8.67201	15.1599	5.59652	2.80107	33.0988	120.544	1.13393	10.6962	3.97709	24.7069	0.0154083	25.1578	8.23556	15.1657	5.27218	174.9	9.94091	1.27613	29.1888	25.6814	12.4059	79.8222	4.12001	4.37116	3.78318	27.0157	5.44987	32.7294	90.6918	0.0579785	16.5818	5.0155	92.6722	17.6994	54.8122	12.7956
TCGA-CJ-4870-01A	1.30517	0.429264	10.8366	63.6515	5.29164	2794.83	9.23238	55.4215	60.9106	1.16213	1.04999	213.849	0.0204031	7.75711	23.5672	4.31025	5.75002	27.5379	136.506	1.89176	7.02434	4.778	29.027	0.016181	26.6907	11.5472	16.5531	6.28952	115.791	9.97631	1.63035	27.4734	19.6866	14.1512	98.5309	5.50673	7.39473	3.75081	20.6537	7.25029	55.8977	86.1472	0.0565573	26.0223	7.29626	91.9147	21.3005	49.6469	29.1839
TCGA-CJ-4871-01A	1.74485	0.394391	8.97701	75.6727	7.55514	2372.89	10.29	52.6073	59.8716	1.19581	1.19776	256.875	0.0465276	7.98281	35.9199	6.90786	4.88188	18.0868	140.406	1.75863	6.14422	3.29744	22.479	0.0179732	26.7643	10.2234	14.9022	7.43947	139.888	9.93222	1.75224	34.1014	18.4384	13.0804	93.2668	7.68173	10.5612	10.8357	21.814	9.57346	36.6587	88.198	0.0734093	24.6018	7.64962	126.445	21.158	42.2629	11.5042
TCGA-CJ-4872-01A	1.85792	0.355959	8.11676	73.5851	5.56869	2295.95	11.6969	43.4113	53.8024	1.42243	0.641587	213.421	0.0191661	8.39117	17.4616	6.75314	2.54379	23.8013	122.345	1.65282	4.32778	3.61736	28.9363	0.0191606	21.2666	9.61859	14.1685	9.21346	122.853	8.7437	1.01365	29.2776	20.2326	12.1893	80.4055	6.92509	7.94696	6.31077	19.594	9.11811	38.2511	82.7702	0.0595363	12.5423	4.73096	69.2695	15.5317	47.3654	15.5099
TCGA-CJ-4873-01A	1.61912	0.374716	6.51408	83.1091	4.67488	2506.1	16.7116	47.739	55.2181	1.34276	0.606426	307.892	0.117967	8.7263	8.40138	6.24787	2.35087	33.8272	122.996	2.18818	11.7628	6.10313	36.9436	0.0355682	27.5258	12.7787	21.0823	11.331	161.01	10.546	0.970268	35.8571	24.8782	13.8419	100.985	9.32833	10.5764	8.09857	26.4945	15.1403	46.5835	152.923	0.0696868	17.979	8.36089	139.927	15.0964	63.5107	19.8653
TCGA-CJ-4874-01A	1.67132	0.408138	9.71421	60.8863	5.54783	2164.45	9.05176	50.465	47.5997	1.35425	0.717525	197.393	0.0294766	7.85275	22.4574	6.86657	3.47522	23.0652	115.104	1.57042	7.0087	4.57162	25.1701	0.0130348	21.8797	8.57731	14.059	5.80864	120.537	9.10824	1.12568	29.0031	21.3868	12.3326	72.3113	5.89875	8.72022	4.32749	21.0508	4.63079	38.0548	67.6216	0.0593769	19.7186	7.03098	96.4852	20.9132	54.1665	17.6584
TCGA-CJ-4875-01A	1.79437	0.388011	7.71229	79.3905	5.02554	2383.83	15.7551	55.1174	55.9381	1.52162	0.595302	287.885	0.0568436	8.90237	16.2761	7.4675	3.7253	42.8834	112.613	1.83249	13.2425	6.20806	41.0985	0.0246672	27.1566	11.8584	27.7387	11.4025	163.752	11.5552	0.994746	38.1331	35.162	14.5531	133.29	6.96303	8.39131	4.76754	26.5463	10.2742	41.9028	157.472	0.0667712	27.9747	9.0343	114.497	19.0503	76.4932	37.3535
TCGA-CJ-4876-01A	2.60409	0.425296	11.8942	71.2656	6.61368	2961.6	12.6286	47.8651	53.6061	1.64448	1.12386	254.419	0.0534262	9.25705	25.1571	8.52322	3.83836	34.3778	117.854	1.60511	10.5956	4.97782	39.9028	0.0117999	31.9442	9.65837	26.386	5.62881	181.669	9.83034	1.68004	36.9971	22.8798	12.935	96.0193	4.62715	6.66683	3.8259	23.1995	12.4564	52.9238	96.1281	0.0563876	24.3361	9.76711	122.59	23.0895	57.4639	37.9172
TCGA-CJ-4878-01A	2.90094	0.326463	7.76906	59.6474	5.07491	2028.61	10.0694	44.2453	46.3158	1.02411	0.849121	228.917	0.0136572	7.00013	27.8849	4.92939	1.49463	23.4023	121.503	1.79638	6.50297	4.43162	33.3279	0.0164577	26.2062	9.66232	20.2709	6.22514	130.131	8.93483	1.199	31.5797	12.4496	12.1791	98.4688	8.5238	10.3517	2.88973	19.3543	6.75859	45.558	72.9734	0.0596102	20.9107	7.77773	63.8967	18.1596	46.3848	45.0908
TCGA-CJ-4881-01A	1.9917	0.373241	8.14508	77.1646	5.26037	2249.15	11.1835	42.2885	53.7663	1.45276	0.721689	259.338	0.0676351	10.503	16.9754	6.31071	1.39763	26.7914	135.135	1.80763	7.40638	4.2102	27.7895	0.0251457	28.5272	10.8589	17.8044	8.19505	163.394	11.4373	1.12914	36.6124	20.2774	13.5204	85.2606	9.69472	13.077	8.31159	23.1828	12.5497	45.9461	89.2158	0.066002	19.1801	8.59527	108.109	17.5912	56.5474	10.619
TCGA-CJ-4882-01A	1.60375	0.420479	9.98689	84.042	3.47443	2796.79	14.0005	43.9995	49.1077	1.28038	0.636778	241.626	0.0167458	10.3882	19.4686	4.05405	2.18047	22.7731	135.174	1.49937	10.3953	3.26997	27.1273	0.0230857	23.2509	11.7899	17.4719	10.5247	136.401	8.7919	1.01728	36.9244	18.8723	12.716	112.282	9.15394	9.34324	8.70232	25.7048	11.2697	34.9297	106.264	0.0652066	14.3027	4.73243	47.0215	17.1085	43.8647	7.90252
TCGA-CJ-4884-01A	2.08146	0.403791	6.83618	69.3931	5.26698	2551.66	11.5538	46.8402	45.8247	1.49031	0.571823	232.659	0.0617976	8.3179	16.074	6.79679	2.19914	26.4479	118.684	1.74693	11.5645	6.09761	30.5881	0.0192138	22.5777	9.8935	15.2164	6.31345	138.699	9.89539	0.960588	35.955	22.0223	12.8893	86.6873	6.90716	8.92056	3.96948	22.2635	7.30378	32.7312	101.414	0.0631135	16.9743	8.09613	93.0043	18.9853	52.6297	21.1568
TCGA-CJ-4885-01A	2.12033	0.364936	6.48197	57.7094	7.48561	2531.03	8.00037	49.4188	55.0457	1.56754	0.959741	224.499	0.0289005	7.69431	29.6518	6.71447	3.87075	20.3148	125.694	2.78561	8.61038	4.27491	22.3372	0.0135464	24.101	10.6535	18.2841	5.47154	111.291	10.7882	1.47983	31.7022	16.7275	14.1567	96.3106	5.77332	8.16935	4.7328	18.8932	6.89987	41.8925	95.5058	0.0641868	20.5178	6.34488	101.347	21.9285	52.8692	27.7821
TCGA-CJ-4886-01A	1.93077	0.380739	8.7147	57.1873	4.49386	2130.32	8.83741	42.513	42.3775	0.88799	0.717511	171.986	0.0145911	8.27848	25.3299	6.37151	2.24125	15.2906	111.674	1.47662	3.72581	3.10217	22.8038	0.0146245	21.6507	8.72064	11.9973	6.75059	98.0869	7.80539	1.02792	31.1424	10.5444	12.1105	59.7075	6.07061	8.15538	6.41861	17.9627	6.05393	39.9347	54.4022	0.0596574	10.2894	4.50971	63.3906	14.335	38.3916	10.8383
TCGA-CJ-4887-01A	1.98402	0.407579	7.05124	73.4972	5.35778	1830.42	14.2155	47.4147	58.0345	1.63822	0.786261	268.36	0.0513439	8.17833	13.6633	5.62839	2.43996	35.9815	121.278	1.92857	8.69442	4.9246	37.0108	0.0195284	28.0526	11.3156	18.7535	7.71545	163.82	10.8554	1.20049	30.5387	24.301	13.891	94.5244	8.83172	10.3719	4.79432	24.8888	6.29733	44.9316	115.123	0.0724742	21.2245	7.14985	130.607	18.5081	69.5144	18.6686
TCGA-CJ-4888-01A	1.842	0.341949	5.57469	84.0993	7.33208	1546.45	10.4986	27.8095	55.6503	2.10649	0.540254	193.413	0.0585933	7.46271	15.6979	10.6485	1.2737	32.0344	111.752	1.10696	6.1779	2.23599	21.6251	0.0117374	18.7586	10.1347	13.8852	8.64739	158.552	6.19806	0.955323	28.6833	33.6631	10.6293	80.4961	5.24907	6.51959	4.08993	21.9645	5.81141	22.2057	91.6009	0.0698853	12.0727	4.71208	84.6762	13.5715	49.0159	7.14818
TCGA-CJ-4889-01A	1.6314	0.329472	5.20899	71.3823	3.91277	2553.82	8.97079	38.9492	57.0928	0.835416	0.532777	171.591	0.024979	7.98627	26.5271	5.70061	2.43256	14.3632	112.513	1.6116	3.69657	2.84434	16.8024	0.0173656	17.3942	10.8027	10.8667	8.12243	94.9999	6.03621	0.803261	33.4223	10.8894	11.9825	57.8702	7.21018	9.30609	6.25977	16.7893	5.64718	39.2161	64.8063	0.0707201	9.73977	4.76136	53.5829	11.3346	31.2558	6.04228
TCGA-CJ-4890-01A	1.12499	0.300627	4.29968	77.1786	4.13538	1596.52	10.0955	32.9781	60.683	1.11414	0.452955	156.26	0.0209003	7.21967	12.7429	7.04252	1.15062	18.2893	108.55	1.22593	2.66921	2.25278	18.0976	0.0129613	16.3268	10.2186	10.5183	9.49496	119.175	6.69241	0.713118	23.94	18.8081	9.96562	63.7417	6.05208	6.5865	5.65485	16.6051	6.52047	30.8951	72.8112	0.0600547	7.56403	3.24751	53.5539	11.8598	42.3113	5.79078
TCGA-CJ-4891-01A	2.37061	0.483292	8.62772	101.108	9.21912	2220.34	13.9918	41.5661	68.2387	2.65474	0.904501	298.968	0.138492	8.38998	24.2768	6.95159	2.36668	40.4501	155.771	2.3743	16.3669	4.86682	32.5703	0.0218249	24.6011	14.4141	28.4984	8.51147	135.354	9.35091	1.50015	31.7128	41.5083	13.6386	141.484	5.68881	8.24536	5.93421	33.4976	14.3707	37.9145	159.467	0.0738442	23.7823	9.06602	181.404	19.3096	69.072	18.3669
TCGA-CJ-4892-01A	2.62719	0.425276	11.0835	54.7216	3.71118	2150.65	11.8281	49.3022	39.3076	0.907255	0.805216	194.024	0.0158429	9.21006	19.8799	6.50712	2.02821	18.0895	110.631	1.69505	6.22563	3.94357	30.4319	0.0173479	26.4856	9.66876	15.7318	8.42619	122.899	9.55355	1.07924	33.5998	12.9933	12.8287	67.1681	9.86148	14.6028	7.91698	20.3764	8.99002	55.2126	65.0112	0.0615794	11.4392	6.9992	68.2944	15.8892	55.4114	14.4143
TCGA-CJ-4893-01A	1.61705	0.473313	12.8555	76.2872	5.42722	2761.77	10.8549	47.2109	54.1111	1.20989	0.660754	212.086	0.0278784	8.36063	21.5857	6.80071	2.6313	23.4455	128.592	1.63554	4.23317	3.99436	25.5467	0.0108262	22.8955	8.50931	16.093	5.99543	130.337	10.0535	1.07211	30.6603	16.105	11.7473	64.0743	5.11389	6.95936	4.47245	21.3092	5.7112	40.9935	76.5019	0.0597775	13.0107	6.50981	94.7869	16.0261	52.5777	22.2195
TCGA-CJ-4894-01A	1.843	0.333092	6.24337	49.6703	3.32917	1509.35	8.18543	34.2541	34.0901	0.919623	0.466124	147.453	0.0159863	7.90228	12.4461	5.59858	1.38415	15.7612	93.9543	1.19641	5.24282	3.14246	20.4378	0.0150003	22.1149	7.12713	10.0733	6.20583	100.337	5.86549	0.751082	28.9619	10.6775	11.197	57.1235	6.42801	7.105	2.72631	16.6516	3.88191	32.4185	50.063	0.0541169	9.79199	4.70349	42.7066	10.7908	50.6494	10.4204
TCGA-CJ-4895-01A	2.63703	0.431414	8.1563	63.7256	4.51115	2058.77	10.725	36.5737	51.4676	1.094	0.798062	191.48	0.0239123	7.98452	25.6829	4.99302	1.39607	14.5638	124.328	2.24221	6.30075	3.1448	24.6546	0.0171497	21.9959	11.1282	16.0255	8.14662	106.493	7.53573	1.38271	29.5835	9.09245	12.0947	68.102	8.48617	11.6487	7.14676	21.9795	7.67919	44.6113	59.6163	0.0664585	10.8342	5.10286	85.6166	14.0007	40.2873	14.7799
TCGA-CJ-4897-01A	2.13542	0.455383	9.34847	62.7699	6.52401	2672.18	12.3746	58.8485	54.8442	1.12365	0.991393	247.939	0.0545964	9.7176	36.6089	7.4307	6.10957	28.2537	137.709	1.72406	7.56207	4.3706	25.3577	0.0182527	25.6269	11.2317	13.3229	6.35342	116.821	14.8599	1.52819	43.7008	17.087	15.2501	88.401	6.47083	9.13394	8.71929	19.2631	6.49469	45.3316	93.8093	0.0679915	22.5224	8.79023	121.327	21.6268	47.5423	21.5618
TCGA-CJ-4899-01A	2.93234	0.374544	8.30539	49.4649	3.45275	2050.44	9.78771	40.5347	35.7411	0.603845	0.566124	155.553	0.00790219	8.61591	27.9015	4.50369	1.40893	13.0163	124.325	1.73439	3.39524	2.83004	22.7043	0.0213131	23.492	10.7504	14.128	9.1212	95.0118	8.2747	0.723169	32.1141	6.2746	12.6455	58.875	11.2036	16.0449	8.57068	16.7304	6.39682	47.5884	39.2276	0.0605797	8.06037	4.47179	34.5408	13.2034	36.9091	10.5401
TCGA-CJ-4900-01A	1.77768	0.374159	8.03135	85.6864	4.26489	1598.37	15.3144	40.0969	52.0819	1.34122	0.504227	250.496	0.0561297	7.64194	15.6896	5.50246	1.67556	31.1346	119.278	1.57251	13.1858	4.38478	33.0943	0.0173688	21.5912	10.8274	20.8368	9.55241	170.022	6.33185	0.869331	29.6345	26.5549	11.2874	100.558	6.96652	8.10494	4.49005	26.6325	9.32891	31.4796	114.544	0.0686089	14.8373	4.97948	94.529	16.727	61.4388	26.8156
TCGA-CJ-4901-01A	1.55147	0.34591	5.66161	85.8109	7.8651	1911.53	15.1165	41.8085	62.8676	2.51685	0.588213	254.323	0.0786736	7.63382	15.2017	6.60569	2.3046	65.0313	125.06	1.40837	8.94435	4.89197	28.4155	0.0199443	21.732	9.87602	21.0984	11.1291	160.864	8.08956	0.928306	34.3199	36.6962	12.7698	88.5784	7.59581	7.05213	3.39883	24.8146	5.18122	23.0612	103.482	0.0676046	15.6207	4.87787	101.16	13.9114	66.3406	25.2412
TCGA-CJ-4902-01A	1.76225	0.4023	8.20138	58.9472	3.67097	1742.96	12.4765	37.5943	42.6322	0.897257	0.622702	166.806	0.0130487	8.30367	17.3041	5.54417	1.3324	16.151	121.063	1.70068	4.6436	2.70488	23.699	0.0145166	23.7773	8.06558	14.1049	9.14439	99.7549	6.97358	0.828189	28.1797	10.4935	11.965	62.4128	5.73815	6.97379	6.37081	19.0991	7.05808	47.4422	55.5409	0.0564939	8.59221	4.29902	48.5624	12.575	38.8694	13.8717
TCGA-CJ-4903-01A	1.99996	0.390279	6.61508	67.0713	6.02976	1923.92	11.5221	46.1277	42.975	1.46581	0.631255	236.308	0.0594803	8.14943	18.01	5.93871	3.6796	29.7916	118.602	1.62598	8.44541	5.32272	31.2192	0.0206158	23.4671	9.21148	14.6178	6.41198	127.515	10.5218	1.06642	33.9467	21.2436	13.428	87.163	6.67732	8.10621	4.58128	17.9613	4.28149	45.785	92.8967	0.0630544	23.5412	7.63627	84.928	17.7597	54.8834	25.1752
TCGA-CJ-4904-01A	1.87573	0.390296	7.47395	62.9268	5.7578	2369.49	8.419	41.2607	51.1267	0.90177	0.74326	185.921	0.0180976	7.39666	25.2126	4.94367	2.70083	15.756	118.262	1.41302	3.25833	2.92173	23.0786	0.0151388	20.5405	10.0722	12.0022	5.80568	106.243	8.2936	1.09399	31.7755	12.9887	11.489	72.5042	6.0961	7.4031	4.5608	18.0922	4.68859	34.847	59.4636	0.0639259	12.4312	4.74426	58.859	15.9442	35.7773	13.1259
TCGA-CJ-4905-01A	1.50691	0.366104	6.79496	54.6407	3.76464	2477.44	8.56708	37.6192	48.6007	0.573727	0.734154	147.501	0.00630144	7.49405	23.0445	3.71921	2.45692	8.65745	117.905	1.37523	2.20186	2.46688	19.7025	0.0130446	19.1572	8.28412	8.44835	6.32693	71.9496	7.77453	1.08479	29.984	5.42845	11.6944	60.2631	4.72583	5.78958	4.95635	14.1049	5.48159	43.8198	40.7994	0.0611111	7.3607	3.4537	41.1964	11.4714	27.6116	8.84727
TCGA-CJ-4907-01A	1.77939	0.395907	8.04545	61.8313	4.34893	2773.97	11.5484	45.2868	53.4524	0.802054	0.85018	197.416	0.0217051	9.64745	25.4988	5.6441	2.89715	14.237	131.323	1.80188	3.00493	3.23742	21.428	0.0182275	22.4253	9.90978	11.8432	7.66469	101.63	10.0017	1.24345	35.3785	8.29117	13.5681	74.4595	5.5273	7.30937	8.45447	15.9688	8.43453	45.7755	64.8861	0.0670643	11.4774	4.74443	70.1998	13.8289	36.1993	14.0285
TCGA-CJ-4908-01A	2.10566	0.369663	7.04686	52.4211	3.36266	2020.4	10.0426	36.3318	40.3079	0.656605	0.543058	154.216	0.00818182	7.50882	21.1764	4.56521	1.36348	11.0662	113.387	1.52008	2.73109	2.68701	22.2006	0.0149655	20.3104	7.74184	11.5605	8.27455	90.6746	6.15665	0.780471	29.5172	7.44446	11.461	59.5495	6.05716	8.22577	5.02525	16.8473	6.4993	42.1856	47.6713	0.0611218	7.4027	3.91217	38.7271	11.3578	35.3094	11.2418
TCGA-CJ-4912-01A	2.14466	0.380096	7.73771	76.7109	5.55961	3677.94	18.9533	54.0542	62.9904	1.69785	0.607613	354.012	0.099539	8.832	12.662	6.04813	3.14724	46.2661	162.171	2.17506	15.9848	6.43862	42.3517	0.0331848	26.1306	12.4948	24.9832	9.99618	156.918	11.5434	1.12885	38.2398	37.7864	16.784	162.159	7.84665	10.2954	5.10368	26.5765	13.7256	48.2228	216.838	0.0795004	31.748	10.0185	105.29	16.2752	58.7053	46.6403
TCGA-CJ-4916-01A	1.52135	0.390335	7.87396	68.9073	3.94274	1629.16	12.2816	38.6053	45.1095	1.16813	0.396913	195.635	0.0283461	7.93474	11.693	6.25583	1.38505	27.1765	98.7661	1.53916	8.00995	4.34198	27.598	0.0175873	22.7314	9.11587	15.5915	8.5575	123.355	6.79554	0.617801	30.114	23.0845	11.3006	69.9184	5.11133	6.33604	4.45071	22.7699	7.59545	36.8128	76.317	0.0637748	13.3604	6.14317	66.4823	15.0253	55.7215	22.6474
TCGA-CJ-4918-01A	0.972947	0.348673	5.80129	68.2212	3.76293	2236.44	9.8705	40.3266	50.7959	0.722278	0.572403	181.06	0.0151043	7.50953	16.4989	4.79851	1.55447	11.4937	109.905	1.58473	2.39165	2.49456	17.0694	0.0164555	18.2482	8.6435	11.2787	8.62631	88.5296	6.10209	0.900639	29.0204	9.35497	11.6621	59.4079	3.99872	4.28955	6.17137	16.0867	8.55824	34.1181	61.5204	0.0602736	7.94982	3.58837	50.1584	11.2045	31.6738	12.89
TCGA-CJ-4920-01A	1.62019	0.389247	7.6603	66.1579	5.73737	2534.8	10.7077	41.9181	46.6438	1.13072	0.619533	220.006	0.0258048	7.82682	21.679	5.07499	2.36071	20.0151	126.614	1.7692	5.67173	4.04182	26.3562	0.0238451	21.7114	8.68278	15.7514	8.27962	112.181	7.91707	1.02149	31.536	11.8634	12.5528	89.744	9.08315	12.9088	7.42927	19.2866	6.99988	36.7088	61.1848	0.0560441	12.4153	5.46902	77.1847	12.6239	46.6897	21.7239
TCGA-CJ-5671-01A	0.841464	0.365982	5.35226	76.0581	6.24056	1818.5	12.1427	39.2343	70.4036	1.45983	0.787255	191.29	0.0259799	7.68764	17.0355	5.73137	2.68095	23.0963	131.341	1.10269	3.51162	2.56559	22.126	0.0116997	19.6198	7.01902	10.9843	7.73852	117.001	8.63365	1.37515	26.0603	15.3211	11.7686	79.6874	4.23305	3.73803	4.91933	17.4446	5.50114	31.9191	79.1691	0.0588243	11.0295	3.21988	74.2973	11.7439	46.6853	6.54968
TCGA-CJ-5672-01A	1.5801	0.454582	6.62581	70.9697	6.01298	2122.1	11.6595	46.1984	67.276	1.95233	0.764234	245.321	0.0619009	8.32885	18.0761	6.38359	3.37548	40.8445	136.762	1.36075	10.0976	3.94362	26.3468	0.0129416	24.8754	10.3661	15.569	4.89559	158.19	10.9415	1.24002	30.1631	31.8454	13.9651	82.5404	5.70472	6.29818	4.15816	25.0597	5.08525	38.8464	132.641	0.0658817	20.0659	7.2112	119.633	16.4905	63.2414	15.2677
TCGA-CJ-5675-01A	2.10398	0.390235	8.71715	64.5553	4.73569	1719.4	9.35497	46.8466	44.3888	1.37804	0.787314	228.577	0.0385277	8.18393	15.7657	4.86559	2.2654	19.957	113.145	1.62417	7.91521	5.49175	25.3055	0.01743	29.2687	9.52563	17.1118	6.16385	154.129	8.31458	1.158	27.8875	18.5922	12.7006	58.4885	6.91307	9.13298	4.22132	20.5667	6.16617	45.5915	62.6251	0.06724	21.4084	8.99317	104.693	19.8647	56.2495	21.9004
TCGA-CJ-5676-01A	1.21809	0.357468	6.11235	90.5508	7.26841	2671.58	13.5655	54.5671	81.276	1.95171	0.928837	292.312	0.0681761	8.38885	18.3704	5.8083	4.56103	43.3014	144.413	1.51559	8.97533	4.64971	34.1104	0.0196127	25.25	9.68593	16.9223	7.94808	159.274	12.2055	1.56101	30.0938	32.0565	13.1938	102.45	5.2737	5.50736	5.25613	21.9866	8.71227	42.7556	143.604	0.0643908	25.5521	5.8422	119.929	18.4576	61.4293	16.147
TCGA-CJ-5677-01A	1.80782	0.457879	6.68175	77.0097	7.55631	3364.33	10.2676	53.8393	68.6513	1.83671	0.893346	279.629	0.105524	9.48773	25.1395	6.20847	3.5882	26.7689	159.45	1.87107	9.07496	5.50303	24.2105	0.0291935	24.4924	13.2417	16.0596	5.64882	125.096	16.2126	1.86024	30.1783	15.7805	14.8421	109.698	8.7639	13.3936	10.8429	21.8246	10.2381	49.0845	111.009	0.0687507	23.6601	6.45764	120.253	18.6377	43.7319	15.4935
TCGA-CJ-5678-01A	1.59083	0.391749	11.1802	78.3041	5.73448	2168.72	11.2333	51.02	38.1231	1.78222	0.745938	223.203	0.0420732	8.37148	17.8326	6.78027	3.30873	46.3177	108.381	1.33968	9.54556	6.44251	31.9522	0.0135002	27.2999	8.43964	20.3392	6.69999	183.548	7.81703	1.37241	26.3296	39.6057	12.3878	81.0705	6.26414	7.94262	2.90581	25.2304	6.89368	36.4487	94.8887	0.0539035	27.6413	7.84114	108.512	25.3926	83.8797	23.3665
TCGA-CJ-5679-01A	1.19395	0.50891	10.3875	99.5824	14.9866	2924.07	14.2745	59.6371	72.2257	3.97389	1.87156	403.52	0.221866	9.681	31.2811	8.14093	9.52534	46.6722	162.987	1.84656	7.01186	4.80073	38.7928	0.0245739	27.8161	13.7186	26.2539	6.56004	158.524	22.0007	3.46264	41.3286	56.2921	17.4406	244.86	6.80516	10.1602	20.4777	24.5468	10.673	51.1718	258.253	0.0756953	73.6449	12.3692	262.474	34.4893	43.8847	10.2045
TCGA-CJ-5680-01A	3.75671	0.567697	11.8682	55.5578	4.75607	2600.3	11.1831	52.4488	49.9171	1.03275	0.998841	241.738	0.0562611	9.07324	31.8734	5.08644	3.71883	17.1539	140.13	2.50027	8.81699	5.32832	20.2702	0.0267474	25.6185	11.0944	17.7242	6.27854	108.404	13.0636	1.78616	42.0236	8.23567	14.9477	80.3503	10.671	19.2795	11.1919	22.0694	9.0034	59.9229	68.6355	0.0720971	23.7965	10.4069	124.497	17.9288	46.6582	30.2803
TCGA-CJ-5681-01A	5.96741	0.793745	23.9206	43.9311	2.92181	4492.97	9.31698	59.3109	22.6835	0.876034	1.1682	119.963	0.0536041	11.7732	73.3067	6.53002	2.13043	12.8688	143.058	1.93437	6.28054	2.97954	16.3797	0.0201372	28.9745	17.2522	21.7987	7.45806	112.8	13.9003	1.84325	62.4791	4.94204	13.8745	81.0931	10.8028	22.4872	13.3028	21.5303	6.40376	77.4338	54.2185	0.0586813	18.7872	7.4896	79.0321	27.4827	30.9247	6.32558
TCGA-CJ-5682-01A	2.55054	0.375213	5.71757	71.9812	7.91177	4018.82	12.3876	60.9725	80.4524	1.31749	1.46971	272.533	0.0472029	9.74415	36.0101	6.14235	7.95018	23.7083	157.49	2.11534	9.32809	5.06279	31.3967	0.0209119	24.8522	12.0791	16.6472	7.73424	130.042	15.9087	2.63257	32.5375	17.7593	15.3441	104.112	11.8013	16.2983	10.0605	16.2183	9.72604	48.0937	104.333	0.0699953	23.7505	6.83152	81.0429	19.9316	46.1071	21.3424
TCGA-CJ-5683-01A	2.23928	0.456451	9.51956	62.9821	5.49367	2506.87	11.0911	55.1436	48.0089	1.19974	1.32625	232.179	0.0292353	9.05235	37.7403	4.93222	5.04453	24.0082	137.876	1.41204	6.97532	4.30888	29.3968	0.0212516	28.0078	13.0302	22.1323	8.58183	134.224	14.2839	1.99076	33.6066	17.3402	14.6863	120.698	9.52451	12.311	8.38834	23.8455	7.27483	50.1472	91.3266	0.0626607	31.9395	7.13603	100.881	24.9548	51.0453	17.9432
TCGA-CJ-5684-01A	1.79184	0.43523	9.88574	60.2006	4.88229	2594.29	10.2855	48.2305	46.0993	1.16421	0.711045	209.866	0.024133	8.93487	21.19	5.12317	2.68455	22.6828	120.079	1.55561	6.10572	4.08282	24.9277	0.0167539	25.4334	8.79122	14.1989	6.62682	113.503	9.46965	1.05987	33.0757	15.8047	13.128	73.3493	4.83751	5.60077	5.10589	21.8605	5.69846	42.0043	65.9974	0.0609928	13.5149	5.4945	76.8303	18.2896	49.9189	20.5321
TCGA-CJ-5686-01A	1.99786	0.416289	7.46803	64.4946	6.13872	2163.52	9.43508	39.3675	42.7604	1.40338	0.53599	209.763	0.0406229	7.42862	27.0839	7.90419	1.99012	18.2951	119.049	1.46558	5.47803	3.37019	18.4114	0.015253	22.138	7.66043	11.64	4.51515	111.237	7.45503	0.877032	32.4998	14.8535	11.9776	60.9429	4.85942	7.2882	4.59218	20.1547	4.21307	30.7448	62.1389	0.0593678	13.7527	5.18853	72.2029	14.8487	44.4494	14.9248
TCGA-CJ-6027-01A	1.1441	0.403013	8.23387	73.8619	7.27611	1202.61	12.7653	33.1338	54.5062	3.08837	0.557922	242.978	0.0769204	7.75552	17.0115	8.09647	1.18346	38.7504	110.798	1.26564	10.1349	3.72721	28.312	0.0136009	22.4558	7.319	19.3489	6.97726	164.07	7.83893	0.980328	26.2791	32.2884	10.6759	85.5053	5.50478	5.86574	5.35927	21.8662	3.56308	26.9309	93.3959	0.0594357	15.131	7.0034	107.857	17.0408	63.0686	12.4037
TCGA-CJ-6028-01A	2.16832	0.331486	7.27732	80.2146	7.10305	1511.32	12.1697	38.5047	54.3353	1.777	0.616909	235.282	0.0927995	9.10963	26.0537	8.26859	1.38701	35.5063	119.169	1.91991	6.84288	4.22994	17.815	0.0199725	22.4215	12.405	14.0166	8.21126	136.278	10.8139	0.84739	38.6874	22.3186	12.3767	74.2208	7.6808	8.81806	10.4951	19.9375	4.5304	26.2277	92.9255	0.0754761	13.6172	6.10157	102.488	17.8723	53.8167	15.11
TCGA-CJ-6030-01A	1.38741	0.376719	7.08658	64.4042	5.26061	1507.08	10.1129	30.7416	40.5166	1.66785	0.513219	161.578	0.0301148	8.02201	15.8037	6.7344	1.33344	19.1876	104.061	1.64023	8.48519	3.27228	17.3593	0.0147007	21.5014	7.71625	14.0438	5.98413	113.272	7.01218	0.864866	26.6897	17.8835	10.7001	56.7024	6.1164	6.65046	4.71998	21.346	3.30993	32.7726	57.2268	0.0575049	11.7384	5.02575	60.7664	12.1872	57.4769	11.5845
TCGA-CJ-6031-01A	1.89069	0.376078	6.06379	72.5817	5.78369	2288.16	12.1171	46.8932	68.0633	1.34511	0.924947	216.436	0.0283769	8.02326	21.552	5.54028	3.53634	24.6579	135.365	1.64388	6.02609	3.57223	23.4513	0.0147129	23.4332	10.1971	12.1688	6.05744	127.788	9.83605	1.4318	29.0066	18.5266	12.8837	84.4064	5.92638	6.57843	6.68449	20.5752	8.3674	36.544	100.271	0.0609172	16.8361	4.99709	97.9922	16.4745	46.9394	14.3938
TCGA-CJ-6032-01A	2.95253	0.421911	12.0629	67.7392	5.68769	3063.01	9.32956	50.2163	63.6345	1.17002	0.853501	256.865	0.0374858	8.03576	32.9719	3.89082	2.7046	23.2795	133.455	1.9594	4.81327	6.12561	27.8944	0.0161249	25.4195	10.2583	17.1629	4.37838	133.837	10.8557	1.3122	37.1307	12.1828	12.865	71.3094	8.10068	13.3978	5.47775	19.3791	5.30063	46.7592	91.1399	0.0751628	21.7779	9.09165	124.915	22.0574	46.3606	27.0999
TCGA-CJ-6033-01A	1.28648	0.373486	9.37565	71.5813	6.43048	2714.68	9.58575	45.9183	51.3381	1.32226	1.03053	239.399	0.0185054	8.47447	22.6417	8.32917	2.45628	15.1813	148.044	1.46767	3.95314	2.78193	26.926	0.0118786	26.1149	8.87206	20.4717	7.31283	142.502	9.7979	1.63234	24.559	15.5941	11.9212	83.9793	5.30021	6.25874	7.08485	20.5661	9.42123	41.5519	65.5404	0.0515698	18.0667	4.57258	97.3981	17.7199	39.5171	15.5114
TCGA-CW-5580-01A	2.40117	0.400208	7.63185	50.6785	5.31265	2291.98	9.0878	43.5798	45.8676	0.982065	0.6558	185.539	0.0273556	8.3668	28.6701	5.22264	2.04703	17.3406	129.864	1.73949	7.5649	4.38896	19.0457	0.0214497	20.9148	8.34109	10.9553	4.88314	90.5405	9.57312	1.17518	31.772	8.24034	13.2585	64.8928	7.94052	13.3234	7.78526	18.4724	3.67619	34.1699	48.3838	0.0542605	14.7087	5.85624	57.3145	14.7617	44.3282	20.6574
TCGA-CW-5581-01A	2.56124	0.479752	9.92452	55.4063	5.37213	1894.28	8.94241	53.3179	50.5555	0.934356	1.16186	213.469	0.044199	7.62998	36.1066	4.21751	3.36962	19.2372	130.497	1.6301	8.38996	3.69702	19.9454	0.0160201	26.809	9.49896	13.9234	5.13196	109.799	9.62235	1.66646	37.0793	10.8187	14.9561	81.7895	6.7245	9.4172	5.78327	20.4789	4.70988	43.1252	74.5675	0.0693558	21.9684	7.54893	121.938	23.4225	45.4502	16.9198
TCGA-CW-5583-01A	3.04822	0.449336	11.7552	43.2871	3.71635	2350.51	9.83766	49.7254	40.2508	0.566978	0.716833	177.299	0.00992295	9.91593	32.5243	4.30344	2.34902	13.2316	127.406	1.93881	4.43665	3.80546	22.3022	0.0188404	24.1171	11.2051	9.84619	6.31345	70.2654	11.2485	1.03276	39.8373	5.79834	14.6215	65.8261	10.1478	15.7134	11.7795	17.967	6.61233	51.7676	44.7469	0.0614512	11.6928	6.38768	52.2712	15.2043	37.0775	17.3557
TCGA-CW-5584-01A	2.02166	0.396711	7.49611	53.1227	5.55442	2347.92	9.4584	50.383	49.5351	1.13015	0.900804	215.067	0.0309379	7.93781	29.8524	4.62642	4.36253	16.1987	135.515	1.52793	6.54004	3.54119	19.6692	0.0177371	23.6741	9.15974	11.8236	6.61607	103.367	10.1337	1.7331	28.7987	9.57384	12.7439	74.7945	7.72446	10.5956	6.03816	18.4798	5.05819	42.4718	56.8235	0.0607735	19.2508	5.76647	71.3255	15.8587	52.3199	14.4005
TCGA-CW-5585-01A	4.08937	0.492193	12.0846	50.4776	4.59585	2163.31	13.2794	64.8142	54.3949	0.75002	1.4763	231.681	0.0162959	10.2085	46.696	4.73506	3.74205	19.69	134.607	1.65508	8.96344	4.11141	29.7342	0.0172126	29.4395	9.4031	13.3699	8.20525	102.994	13.3187	2.15765	39.6849	6.86508	14.4226	75.2187	10.3692	13.2717	11.3153	17.685	7.29428	61.4643	56.9363	0.0608648	20.0732	8.63748	86.2567	17.5533	44.8024	25.1921
TCGA-CW-5587-01A	2.02918	0.42713	9.49603	54.5847	4.03608	1610.27	8.89574	37.3861	42.0729	0.883882	0.427266	158.837	0.0259265	8.57542	16.1999	6.45769	1.3597	16.0968	109.556	1.23773	4.0037	3.25418	19.5263	0.0125283	22.7534	9.58981	10.479	6.09592	102.419	9.27817	0.705879	30.5198	13.5478	11.5857	47.8243	6.06417	8.57582	7.07611	18.2054	4.34679	39.2887	50.3663	0.0619291	9.62198	5.94403	61.8796	14.8757	47.942	9.57293
TCGA-CW-5588-01A	1.2185	0.37494	5.8046	63.8465	5.74337	2330.86	9.23418	46.6417	51.8811	1.09867	0.819539	211.559	0.0431101	7.76401	21.6427	6.52258	4.00743	17.9066	133.196	1.22804	3.80277	2.53006	19.3574	0.0161308	19.6866	6.68839	8.94268	5.37516	120.716	9.12926	1.42867	31.5665	13.0338	13.2	70.3747	3.96977	4.49928	6.66565	16.8536	4.90537	31.9524	72.0373	0.062048	12.2682	5.17538	108.788	13.9201	49.0768	9.28315
TCGA-CW-5589-01A	2.1582	0.4184	11.0397	50.5675	4.23966	1922.81	9.48037	46.5977	39.4804	0.8049	0.910542	178.757	0.0187603	9.21994	25.1031	4.43477	2.66295	16.681	124.264	1.67994	4.34361	3.43406	20.7896	0.0201154	25.418	10.3406	11.7061	6.65751	103.931	10.2527	1.26911	35.1712	9.37115	13.6086	66.994	7.29131	9.56983	8.14427	19.9319	6.7678	50.7429	49.2719	0.0641599	16.536	5.96764	75.0016	18.0064	46.4266	11.4542
TCGA-CW-5590-01A	2.07674	0.366842	7.7586	63.7854	5.26741	2357.43	9.76077	43.5631	54.5153	1.22252	0.883662	207.215	0.0211983	8.13026	21.2796	4.55896	2.42445	18.0671	130.006	1.5088	6.25925	3.59025	27.877	0.0130134	23.0213	8.38799	15.624	6.59868	102.804	8.39775	1.4366	28.6485	11.733	12.1531	73.4704	5.68099	5.80845	4.26219	18.2504	5.22134	42.2304	57.7581	0.0590694	11.2922	5.40342	70.8077	15.8368	42.4795	16.8934
TCGA-CW-5591-01A	2.54652	0.354764	8.05359	52.7827	4.68181	3567.3	7.47364	58.4765	45.0137	0.600398	1.45018	191.395	0.0297996	8.17225	44.6226	2.92086	4.66199	12.8733	127.742	1.4727	6.16198	2.58003	11.1344	0.0148905	22.79	8.6451	8.34531	1.76122	96.1427	11.9574	2.20563	46.1912	4.86393	13.9272	80.3179	4.49831	5.74488	5.5851	17.6666	3.92497	51.3471	63.0118	0.0703868	22.9628	7.17145	81.8383	17.4395	35.3056	8.87179
TCGA-CW-6087-01A	1.07584	0.216536	2.33219	76.0288	5.63744	739.633	6.80721	21.3917	53.7955	1.15793	0.393481	122.711	0.0312864	5.86787	8.06276	6.68141	0.609982	15.0438	75.8876	0.652992	1.29623	1.77744	10.962	0.0106464	10.6915	4.10174	7.30668	4.63359	144.232	3.61531	0.589533	21.5627	16.9343	7.65652	37.3759	2.57681	2.23263	1.15478	11.9817	1.21114	15.1065	37.5937	0.0610105	5.31875	2.53367	67.3284	5.98263	43.8056	3.79406
TCGA-CW-6088-01A	3.93704	0.37443	8.07313	44.023	3.86226	2434.64	7.48186	40.4712	39.1722	0.701163	0.716011	163.202	0.00836075	8.91278	28.4291	3.99265	2.05437	10.2805	117.2	2.18072	4.47842	3.55236	24.2476	0.0160353	24.1702	10.8381	10.9783	6.64118	81.4317	8.88824	1.01446	32.7039	5.47444	13.0794	57.4482	11.0534	17.9368	6.9201	15.6344	5.03207	50.8977	40.4947	0.0593462	10.5641	6.28674	49.4907	14.9269	36.7061	11.9795
TCGA-CW-6090-01A	0.911292	0.342065	7.45768	63.8072	4.84426	1716.14	9.64535	32.9955	41.733	1.26141	0.462835	148.027	0.00720866	7.73704	16.7428	6.26837	1.1946	11.6473	105.147	2.00488	3.38659	2.87117	20.2531	0.00825964	19.5103	5.70029	13.9755	7.82693	79.8901	5.45181	0.741801	19.7599	14.1057	10.0852	46.3232	2.03277	2.3012	4.01589	15.6351	5.85417	36.0602	43.5297	0.0425442	6.72994	3.40196	43.6442	12.4502	41.5958	26.5982
TCGA-CW-6093-01A	1.6889	0.348575	7.48597	53.8152	4.16251	2270.12	6.5724	35.3856	39.1927	0.563655	0.496472	146.961	0.00719146	6.79126	22.4671	3.11582	1.71225	9.31345	99.4832	1.43009	1.70432	3.35241	19.5534	0.0154016	18.4752	7.83642	11.707	6.3718	91.7394	5.892	0.716269	28.0162	6.0078	11.3875	52.7892	6.26421	8.53545	2.78686	13.8963	4.11084	37.0245	40.2236	0.0591815	9.19683	4.5526	48.2925	12.0008	32.1914	13.2512
TCGA-CW-6097-01A	1.32093	0.336707	6.17195	64.9581	4.6015	1974.25	9.51467	35.4589	43.0143	1.05295	0.397093	160.377	0.0189248	7.84562	15.323	6.05884	1.01873	12.862	106.166	1.23182	3.62997	3.49155	11.6664	0.0124002	18.8923	7.21124	13.0423	5.08372	96.4765	7.86297	0.620805	28.0498	14.4424	11.3586	54.1644	4.54768	5.32363	9.60679	16.5919	3.79695	23.2777	46.7151	0.0572111	7.24733	5.27348	51.6755	11.1483	30.5699	7.16396
TCGA-CZ-4853-01A	3.30866	0.532876	13.4882	59.9363	5.51831	2130.93	16.3603	62.0726	48.8592	1.72858	1.03192	299.579	0.0872691	11.3787	33.6956	6.44606	6.58419	50.2614	141.69	2.58157	14.034	9.26334	39.5791	0.0287907	31.1356	11.5036	19.9132	9.09397	144.177	14.5954	1.55871	43.9908	19.1379	15.8482	99.3175	8.95991	13.5138	11.1065	24.6789	7.11429	48.6316	98.0483	0.075121	35.8527	12.5507	145.009	25.0364	67.0801	56.3089
TCGA-CZ-4854-01A	2.06388	0.352402	9.31525	82.5361	6.05243	3388.65	14.7924	52.5242	48.4126	1.5669	0.725666	319.836	0.107598	10.1633	22.0263	7.07017	3.45578	35.187	146.396	2.40603	9.10446	6.60076	32.6219	0.0254723	29.2154	11.5654	20.8209	11.0592	140.951	15.8058	1.17419	40.8975	24.0046	14.8725	115.774	12.8276	16.9734	9.88327	18.9597	9.53397	47.6914	108.385	0.0662956	21.6593	11.2259	92.6212	19.5047	58.8796	28.1279
TCGA-CZ-4856-01A	1.42538	0.389539	7.19246	61.9939	5.63211	2550.6	10.3975	55.0895	52.2112	1.44633	1.12333	221.76	0.0387994	8.46441	20.9798	5.57838	6.15375	26.1679	133.831	1.55638	5.64903	4.31563	22.8051	0.016898	24.0472	8.77597	12.6167	5.12046	125.17	10.9423	1.64241	32.7036	19.0423	13.9008	85.584	5.43629	7.01381	5.57246	20.4362	5.49403	39.3243	88.8219	0.0623818	24.4882	7.25496	97.5221	20.8667	55.3007	22.6468
TCGA-CZ-4857-01A	1.53901	0.351107	8.69256	71.1187	6.77412	2094.6	12.6199	39.7039	46.183	1.36982	0.556517	221.988	0.0784731	8.46396	16.4951	7.12457	1.44016	19.5019	117.052	1.82937	4.2274	5.65759	24.5833	0.0306137	22.4858	8.31547	16.9506	9.89568	104.748	9.22094	0.926363	34.8664	14.4643	13.5176	92.6968	6.6932	9.80757	8.02893	18.1734	7.1269	40.1187	77.989	0.0628253	13.0651	5.91945	91.0449	14.2102	55.4925	18.5779
TCGA-CZ-4858-01A	1.83156	0.37441	16.3372	94.3676	8.27327	637.019	16.253	31.7943	67.5455	2.60122	0.531289	279.886	0.0201123	13.9654	27.8691	17.425	0.728437	26.7645	125.844	1.3407	3.94605	1.41512	30.663	0.0105534	19.9958	8.12623	27.2669	14.1092	177.117	10.7786	0.783414	27.4619	36.3823	12.7601	86.7301	10.8367	14.7224	51.7983	22.7245	9.98082	29.1073	75.0623	0.0704234	11.7237	5.83482	97.3608	12.4017	38.4189	12.8484
TCGA-CZ-4859-01A	3.9076	0.571749	22.2431	59.7724	6.05451	2294.38	11.4874	59.8371	51.2258	1.32511	1.38342	232.304	0.046761	9.82326	55.1095	6.41893	6.17891	32.4906	135.442	1.7718	7.07159	5.79607	34.8811	0.0212928	29.8911	14.8907	21.8023	6.29714	133.97	15.1786	2.18846	40.1631	14.3191	14.5687	92.9854	11.7498	24.4632	9.98492	24.7042	8.63142	67.2652	78.1584	0.066651	32.7721	13.6053	139.255	29.1599	57.8065	28.4785
TCGA-CZ-4860-01A	2.39893	0.613179	11.7543	77.6404	8.54002	1549.05	10.3866	39.1074	53.3043	2.97857	0.556231	219.226	0.0254762	9.98635	52.4308	8.6198	2.04826	20.0765	114.728	1.602	4.19901	6.16642	27.6059	0.00986427	15.8329	6.4903	23.0166	5.53342	99.619	12.0607	1.04932	29.9868	32.6313	11.7445	103.477	2.18003	3.59919	7.3556	19.3397	3.66016	33.3999	83.2906	0.0506661	17.0113	6.22106	114.517	20.8878	35.174	31.6249
TCGA-CZ-4861-01A	1.14066	0.35886	5.37938	63.1874	5.56132	1628.04	10.1059	40.9913	46.9808	1.33574	0.492491	193.389	0.0269912	6.08307	18.8916	5.04172	1.93073	26.0413	96.8926	1.24975	8.8801	4.35497	22.4408	0.014539	19.2624	6.06692	11.8812	4.60339	133.879	5.16446	0.837029	29.2351	16.5469	10.8292	64.1417	2.41966	3.12378	2.18116	20.0063	4.1079	23.628	58.5828	0.0512045	13.3948	5.27414	83.3492	14.2793	58.9624	28.9602
TCGA-CZ-4862-01A	2.31684	0.354946	6.53423	46.347	3.04136	1308.3	8.26011	32.1915	33.633	0.864994	0.438128	127.572	0.0125966	7.6209	17.7563	5.69823	0.910158	13.7498	87.7566	1.44916	6.4134	2.57017	16.7159	0.0149514	21.1569	6.75711	10.125	6.29597	85.7978	5.13548	0.620882	30.2242	8.50871	10.5117	40.4153	6.43965	7.54568	2.92616	17.0262	2.75078	35.0241	42.8914	0.0570895	6.4675	4.99977	43.6376	10.0595	44.1908	8.21282
TCGA-CZ-4863-01A	1.90692	0.372415	7.25825	54.5254	3.98163	1890.31	8.18396	36.9831	36.326	0.929399	0.434391	158.82	0.0176518	7.36114	13.2096	6.20199	1.04719	15.9848	99.8955	1.35777	4.60672	3.16846	20.1675	0.0139907	22.443	8.30229	12.6422	6.52126	104.948	6.93753	0.69302	25.1966	13.4293	11.2207	51.061	7.7943	12.1997	4.32732	17.8523	3.82859	36.9046	54.7821	0.0568815	10.1682	6.41613	53.9479	13.1577	51.5683	9.71476
TCGA-CZ-4864-01A	1.99126	0.393696	7.42732	57.856	4.11238	1680.87	10.8654	36.8585	34.7228	0.908863	0.391035	153.792	0.020641	8.29028	10.3612	6.7868	0.966743	17.8305	91.5663	1.30154	5.37947	3.5852	22.4209	0.0165757	20.6123	8.2172	11.9464	7.05858	106.004	6.90059	0.602839	28.9851	16.7374	10.6802	51.0899	7.73713	10.6323	4.15201	17.8556	3.50645	35.8372	57.0648	0.0604424	8.48881	5.95549	45.6946	11.867	58.0192	12.4492
TCGA-CZ-4865-01A	2.08476	0.376323	6.5254	54.9603	4.57648	1935.22	8.8666	41.3938	47.3556	1.08136	0.861799	189.258	0.0180614	7.27846	26.2382	4.85305	1.975	16.3181	125.991	1.74637	7.09058	2.77855	18.8906	0.0150486	24.3855	9.34587	13.7888	4.96779	105.787	7.32748	1.18021	29.0285	13.2009	12.6377	60.733	6.32778	7.95511	4.37126	18.3351	4.90304	45.3875	60.9038	0.0595416	12.6172	5.75482	79.5823	15.4895	39.3732	12.5203
TCGA-CZ-4866-01A	4.03249	0.565776	14.5111	65.4091	7.05119	2049.56	13.7439	54.8432	33.2567	1.61298	0.861674	274.482	0.113321	9.21901	36.6935	9.38329	2.80197	27.9095	121.525	2.43105	8.43116	5.05965	18.8172	0.0351987	27.0199	11.5969	17.3252	7.121	129.76	12.7535	1.36559	42.9698	15.5695	14.4357	77.5567	8.03906	16.2554	12.1204	22.0858	5.16454	42.525	94.6596	0.0722939	26.8354	16.1132	175.493	20.7801	59.4151	20.4131
TCGA-CZ-5451-01A	2.69731	0.440771	8.73095	54.8407	5.8882	1989.34	11.3966	55.0334	49.7965	1.14982	1.09306	236.683	0.0274474	8.90908	26.5453	4.89141	3.87181	25.0567	131.602	1.72751	8.74026	4.80575	29.4926	0.0174628	29.3023	10.53	14.6727	6.93681	121.533	14.0494	1.58884	33.3653	14.7767	14.9667	89.2209	9.60136	12.4206	7.5102	19.6819	4.47243	47.8587	66.9311	0.0641909	22.5979	6.63417	93.0004	22.4489	56.8964	19.5407
TCGA-CZ-5452-01A	1.74391	0.464679	9.89818	67.6805	4.50704	1839.46	13.1005	45.9073	50.6215	1.56226	0.63619	207.763	0.0514514	8.43009	12.3226	5.38062	1.27417	26.6891	99.7385	1.529	12.1966	4.30589	20.4428	0.013483	25.6692	7.0828	17.8051	6.2902	134.271	7.9263	0.963954	25.1665	20.6806	11.8612	58.212	4.49217	4.91682	4.12703	23.5406	6.02545	41.6755	79.542	0.0618599	12.6521	6.3004	86.1409	16.7176	53.0827	19.4282
TCGA-CZ-5453-01A	2.14391	0.460355	10.7389	59.8079	5.95107	3144.12	9.6896	52.4968	53.1979	1.50422	0.89714	236.512	0.0331935	7.61955	28.7751	4.4636	5.35194	29.2068	122.325	2.42525	8.03865	5.64689	35.4304	0.0243303	25.8742	14.0093	23.1852	9.0148	130.493	9.88727	1.33895	36.4395	16.253	14.2185	122.671	8.65078	13.3089	3.82199	22.6099	8.99917	59.8075	96.2523	0.0644877	29.7523	9.68124	114.002	21.7408	48.9839	30.2246
TCGA-CZ-5454-01A	1.34401	0.436639	10.0077	71.9444	6.6026	1409.01	10.4683	39.6909	47.2735	1.23259	0.601949	190.504	0.0224876	7.0613	22.2235	5.10429	2.27433	24.7183	114.896	2.13791	5.1692	4.68591	27.2227	0.0143784	22.1657	8.86635	16.7245	8.76052	111.876	7.83008	0.935501	25.7273	18.7957	11.9032	73.8127	4.11842	5.06792	3.62371	20.2877	6.25198	36.9727	72.5725	0.0563246	16.2957	6.66934	97.7797	16.504	52.3289	34.6566
TCGA-CZ-5455-01A	2.15831	0.323518	6.2717	55.4212	4.3606	1601.36	7.38801	35.2133	35.2271	0.922495	0.445423	157.272	0.0153503	7.38109	18.1241	6.42995	1.01579	14.3619	102.407	1.30089	4.82423	2.76849	17.9181	0.0150403	19.1134	8.28298	11.302	6.69742	105.445	7.23466	0.652089	23.6568	12.4638	10.686	47.4134	6.29225	8.85368	4.99611	17.8897	3.37036	27.9368	42.0093	0.0580495	8.91904	5.18759	53.926	12.7144	45.2981	11.7458
TCGA-CZ-5456-01A	1.53862	0.380231	6.74716	87.754	10.8594	2120.84	11.0762	52.8875	64.7304	2.49231	0.840299	305.464	0.228829	8.44848	29.809	7.94564	4.97475	47.1307	151.981	1.19348	7.69655	4.83689	27.5783	0.0277604	25.6443	6.97292	16.6615	8.51504	169.118	11.5474	1.65969	32.2674	21.3787	13.7215	100.672	8.67533	12.2198	7.09325	17.2116	4.02635	30.9536	111.093	0.0590732	32.198	8.19317	130.271	16.4605	56.9605	17.4496
TCGA-CZ-5457-01A	1.62612	0.374436	9.69116	65.0425	6.38377	2998.66	9.45886	44.8855	44.8188	1.01063	0.700371	196.83	0.0335299	7.58759	29.1195	5.0234	4.69244	18.5787	109.028	1.89151	4.21261	4.70185	21.6545	0.0133123	20.8856	9.89554	12.6586	5.13406	111.472	11.168	1.07807	30.1692	13.533	12.9723	70.8999	4.35498	5.26496	3.52572	18.4945	3.64119	35.4398	76.7669	0.0680229	19.1984	5.98222	103.353	17.2968	52.7747	14.2644
TCGA-CZ-5458-01A	2.31524	0.415948	9.20053	50.2059	4.31552	2120.86	10.714	48.8586	40.435	0.988346	0.878664	209.194	0.0213796	9.59224	25.389	4.23669	2.30121	22.0796	131.133	1.60316	10.5263	3.36351	20.5559	0.0178224	27.134	9.84634	14.4558	5.5329	115.503	9.70787	1.25967	31.7331	11.0304	14.6005	65.8198	7.67046	9.92803	6.10787	19.3086	4.61325	45.4557	46.4426	0.0622279	13.892	5.40908	81.1605	17.6657	55.1675	22.0841
TCGA-CZ-5459-01A	2.48065	0.462114	8.81663	49.5218	6.14926	1750.93	13.5776	50.5398	47.1875	1.57325	0.816759	235.913	0.0426127	8.24069	30.5302	4.96504	4.77076	38.3539	117.001	1.54497	13.388	4.27263	24.2826	0.0256762	25.2624	8.36745	17.4144	8.0556	124.132	10.2333	1.25449	34.5401	22.9711	13.3184	106.866	6.41541	6.59163	4.16671	26.1562	5.5865	39.8376	81.9586	0.0581055	25.3969	7.61129	111.328	21.5717	60.1911	27.5203
TCGA-CZ-5460-01A	2.14312	0.425735	9.53143	77.3063	6.43982	2122.49	12.0331	49.3602	59.8432	1.92067	0.957689	252.342	0.055122	7.66777	23.8958	5.34579	3.63054	44.2893	129.385	1.94944	11.2624	5.45795	33.1871	0.0176335	26.8084	10.4675	20.637	9.18977	179.131	8.10039	1.62453	29.7542	28.72	13.0661	114.749	8.33888	9.85253	3.17518	24.3998	6.75224	41.0133	109.39	0.0685901	24.2433	7.8751	140.415	22.2433	68.9609	29.1136
TCGA-CZ-5461-01A	2.13266	0.357424	8.74592	64.7128	6.23321	2583.43	9.75937	43.9391	46.8367	1.2652	0.698535	191.695	0.0268594	7.92882	23.0028	5.8538	2.35579	17.6637	119.713	1.69986	5.37862	3.63614	22.1336	0.014396	19.9221	7.65617	13.262	6.9158	107.025	9.49282	1.18253	26.5462	13.3992	11.1249	71.97	6.62084	7.63179	4.36483	18.5894	4.91395	34.5984	53.6234	0.0518752	9.50065	4.743	67.3125	15.1185	52.143	21.4071
TCGA-CZ-5462-01A	2.5719	0.439779	7.78765	61.0764	9.33455	2136.49	8.84501	39.0111	36.3854	1.64516	0.950545	231.911	0.131855	6.88408	20.9151	7.81944	1.76226	28.952	125.701	1.22859	8.41766	4.06712	22.1262	0.0171926	26.7838	8.19746	14.493	5.09746	140.758	8.79973	1.67278	28.1318	18.6801	12.3594	74.2431	6.50445	10.2718	3.09676	22.8851	3.40812	31.9925	83.1835	0.0570425	26.6583	8.6604	89.7617	20.2483	52.2723	18.3183
TCGA-CZ-5463-01A	2.58745	0.493472	8.54666	45.862	5.60962	2375.42	8.5849	41.1766	31.1363	1.59584	0.382176	185.431	0.0212777	7.78837	27.3385	9.47966	1.84293	17.8111	92.4518	2.03086	8.28351	3.95428	21.5424	0.0144029	21.2589	7.30986	16.0203	6.37589	91.2828	8.16874	0.618545	32.0484	16.3546	10.9117	61.1549	5.56458	7.24302	3.93758	17.8385	2.85956	36.7613	55.0629	0.0502735	10.9583	6.3011	55.7723	18.8325	45.3143	31.8835
TCGA-CZ-5464-01A	2.17631	0.361721	8.2193	66.9113	4.94538	2163.62	13.0467	46.4471	43.7321	1.14436	0.664797	226.973	0.0358631	8.96766	16.9218	6.25532	1.84684	28.4473	127.061	1.4745	7.44461	3.60526	26.5074	0.0258147	23.3191	9.51727	14.8112	9.85951	138.185	10.7803	1.002	31.6595	18.6986	12.9612	84.4459	9.14343	10.8924	6.22806	20.9257	7.90326	36.4993	80.1124	0.0619399	12.325	5.32048	77.9821	15.3564	57.653	13.6007
TCGA-CZ-5465-01A	3.06955	0.390766	13.153	60.8316	4.65525	2474.4	10.2296	49.3184	43.0057	1.09554	0.667124	228.132	0.0258251	9.32936	27.5122	5.05864	2.81816	22.7481	137.752	2.61305	6.06216	6.48917	33.2832	0.0211116	25.2382	10.2262	19.2186	8.80869	140.91	10.0512	1.07684	35.0431	12.1639	12.9157	83.6059	10.1186	15.8922	6.99666	20.1059	7.23862	44.9845	54.8162	0.0628333	15.852	9.43913	89.8897	20.2075	54.2302	51.8371
TCGA-CZ-5466-01A	1.64619	0.4021	8.55432	62.859	4.70933	2006.62	9.92826	44.8194	45.5027	1.2285	0.682485	217.196	0.0577925	7.49927	13.2705	4.38855	2.07985	27.1933	136.466	1.43223	5.52231	5.2226	21.4209	0.0215315	24.1601	8.63508	15.2929	5.55593	115.761	9.13643	1.08905	28.8494	13.8478	13.8636	85.0791	7.06047	8.68743	3.78828	22.4603	4.87915	37.0787	81.5883	0.0638176	14.189	6.23393	94.459	15.9416	49.1131	20.8644
TCGA-CZ-5467-01A	1.66418	0.378538	7.11769	51.4865	5.65174	2053.85	7.75042	42.9636	48.5843	0.856863	0.845612	168.36	0.0144856	6.59115	28.2795	5.24436	2.36933	15.9604	113.397	1.31985	2.60123	2.35967	18.9423	0.0138722	19.7575	7.1144	13.7256	6.12056	112.467	6.53435	1.20903	28.2728	9.77946	11.3315	63.5365	3.50133	4.89639	2.54518	17.3176	5.42284	36.1552	54.6693	0.0508049	12.4577	4.85141	63.5549	14.8279	40.7228	27.0023
TCGA-CZ-5468-01A	1.45296	0.557301	10.0951	76.5425	10.0753	2007.01	9.0364	47.1342	65.0018	3.6675	1.1487	299.907	0.0401493	10.2224	29.0828	9.63727	2.21187	35.141	164.208	1.43422	4.74731	4.1659	33.001	0.0157731	18.9992	9.89451	23.0478	11.1856	150.738	18.935	1.82907	28.1439	48.6169	14.4025	154.603	4.86473	5.81349	10.158	21.4256	6.22791	57.3502	139.24	0.0526384	28.1655	8.16775	159.26	17.8778	30.8759	7.88497
TCGA-CZ-5469-01A	2.00559	0.328371	8.3562	82.0645	6.47802	4264.21	12.9703	63.3195	65.0323	1.10893	1.3078	339.864	0.0737473	10.0479	26.8763	5.66049	4.2643	34.1871	137.673	1.40259	12.3707	5.95421	35.1309	0.0242395	25.3908	8.28681	23.505	6.58068	158.802	19.6686	2.33769	32.5213	12.0454	16.8805	99.7894	4.97338	6.45447	4.04477	24.7796	10.8622	45.7947	85.9743	0.0576356	26.9404	6.27605	160.877	14.9683	81.3974	30.1666
TCGA-CZ-5470-01A	2.1286	0.448597	9.83173	72.7981	5.82989	2957.02	10.7794	49.3998	42.8189	1.38577	0.606936	249.232	0.0343253	8.03204	19.372	6.14344	2.87297	28.954	120.722	1.36974	10.1974	5.49394	29.3132	0.015032	21.7129	8.33295	15.5085	5.44104	154.675	10.0477	1.11577	31.1854	22.0855	12.5262	72.6966	6.3137	8.48894	4.06164	24.9065	7.2208	35.133	84.1654	0.0549462	19.8459	7.83136	104.83	19.1853	59.4446	18.2697
TCGA-CZ-5982-01A	2.38626	0.38079	9.75751	61.874	4.76247	2740.17	7.9892	41.6198	51.1895	0.855734	0.752713	213.247	0.0122713	7.00034	38.5192	3.38763	2.21288	12.9456	121.823	2.03907	3.71298	4.00651	25.1152	0.0150289	21.6073	8.28534	14.9684	4.21784	92.1567	7.55346	1.14916	33.8354	8.74459	11.7665	69.3506	7.92942	11.3776	4.26463	17.3705	4.23381	39.6078	60.2626	0.0678226	15.8184	6.36065	65.5311	15.8767	33.5546	21.0109
TCGA-CZ-5984-01A	1.71561	0.367864	8.5219	75.2899	6.6471	2202.41	11.7426	47.1419	47.4772	1.71689	0.739936	294.483	0.117734	10.2749	27.2024	7.39515	2.98522	36.6158	136.795	2.07253	8.09207	5.77034	25.1808	0.0243478	26.4664	9.26092	18.8271	7.43997	155.573	16.6632	1.11657	36.458	21.4299	14.4564	83.503	9.67074	14.0595	13.0659	21.8399	6.41298	37.9099	84.0807	0.0660043	23.0901	8.90875	109.761	18.6848	64.0735	27.1808
TCGA-CZ-5985-01A	2.49862	0.468207	7.55215	55.0461	5.90103	1498.11	12.5999	45.8173	42.1292	1.17957	0.560476	229.438	0.0719465	8.64161	20.1792	5.54514	1.56757	25.806	117.239	1.8772	12.2658	4.14315	20.6515	0.0240561	24.53	8.3574	14.4498	6.42538	113.173	10.5177	0.871458	31.4764	11.9644	12.1522	64.1106	11.2516	17.8744	10.8245	20.7126	4.13385	41.3118	63.6616	0.0638443	18.1734	10.6963	84.4485	15.1232	57.0087	24.3336
TCGA-CZ-5986-01A	3.16053	0.379632	6.68961	46.7039	5.0571	2104.86	9.72555	38.6904	33.0193	1.16405	0.495916	172.306	0.0178973	7.53198	25.5959	4.89053	2.2137	14.9655	96.1837	2.64009	9.07977	4.75446	26.5992	0.0205288	22.0607	10.0891	14.3104	6.94448	90.35	7.85806	0.656815	36.1012	9.34498	12.1396	62.1312	8.30147	11.9525	6.21246	16.4099	4.1498	38.5132	49.1953	0.0581471	11.4561	6.79461	53.4208	18.5197	40.0927	33.2168
TCGA-CZ-5987-01A	2.79465	0.418246	5.99103	81.1902	8.33408	2567.39	16.0095	56.9765	66.6364	3.38474	1.01727	341.567	0.258799	10.0298	26.3318	6.46491	5.94235	61.1835	152.535	2.22778	15.4474	7.51169	38.679	0.038925	29.7658	10.3047	24.4681	8.21313	171.975	14.1924	1.73594	37.8665	28.5401	15.1261	119.765	9.66932	12.4465	8.31749	24.4162	6.73497	40.2345	129.083	0.0766033	42.4257	12.1816	167.526	21.6529	72.7546	50.8485
TCGA-CZ-5988-01A	1.46041	0.400807	6.33321	51.8369	8.35948	2173.46	10.0295	45.8959	60.282	1.803	0.863523	219.615	0.015798	8.5675	31.2059	6.79284	2.20788	25.1411	132.318	2.55067	8.04094	3.30769	24.578	0.0164917	25.9069	8.91375	15.1408	5.4641	87.2794	11.3114	1.14029	36.1523	16.2457	13.6398	89.773	4.46747	6.2115	8.62858	15.9885	4.52414	35.0059	78.2177	0.0547637	14.1705	6.8536	71.2012	16.6392	34.3724	13.7798
TCGA-CZ-5989-01A	2.57286	0.247167	3.99818	80.5963	9.10288	1659.29	6.87123	30.0825	36.0335	1.78853	0.210228	152.653	0.0227264	6.53388	35.0829	24.0836	0.963578	19.0545	64.2912	2.80414	6.33358	3.2748	15.5047	0.0179745	10.2076	8.71923	12.9662	3.76928	73.0118	4.96207	0.329071	49.0555	35.1062	9.5937	44.0849	3.74941	7.51314	4.23708	17.196	2.88389	8.76095	63.1158	0.0576059	8.7516	7.46881	38.4883	15.7878	36.9884	29.1442
TCGA-DV-5565-01A	1.51364	0.36288	6.44901	93.6696	5.94187	3515.16	10.5163	49.9337	92.4803	1.26205	0.961233	289.699	0.0169821	7.59129	25.0032	3.96239	3.79413	26.5428	139.702	2.06432	2.73367	4.26973	30.3746	0.0158633	22.0822	12.2765	19.5435	6.5625	144.375	11.0583	1.46472	31.9628	23.3058	12.982	111.994	6.41771	7.96086	4.03144	18.9377	9.68428	43.6076	131.595	0.0651911	23.0309	5.57816	105.025	18.766	37.068	40.3672
TCGA-DV-5566-01A	2.38687	0.423797	10.6908	58.2813	5.73113	3168.25	9.42691	54.529	49.9607	1.02708	1.10569	237.493	0.0263548	8.20314	28.264	3.66429	3.81654	23.9004	130.945	1.52582	8.33057	4.47503	27.9791	0.0177557	26.4804	9.00901	14.8483	4.61037	129.637	9.65005	1.76761	34.2837	13.6447	12.9545	89.9779	7.47162	10.6573	5.16442	23.5795	5.91784	47.9454	70.7491	0.0586035	22.4138	6.82175	97.9764	20.8734	53.3913	16.7239
TCGA-DV-5567-01A	2.32921	0.26866	7.0505	44.2682	4.39039	2667.8	8.30846	57.7038	68.8263	0.577387	1.07636	214.365	0.0177531	8.73076	27.8621	2.78976	1.76835	23.3568	132.772	2.57886	3.34878	5.86924	24.0784	0.02957	31.9057	12.0577	11.2537	3.52907	93.717	13.1797	1.30947	42.8639	8.15463	16.1794	77.2864	6.98001	11.1692	9.47459	15.009	7.22338	65.665	63.2655	0.0615492	18.1538	8.18007	65.9461	14.5354	50.5441	38.6869
TCGA-DV-5568-01A	1.56667	0.396988	8.19578	75.7051	5.15055	2895.06	10.7506	46.3352	67.3003	1.1817	1.06677	245.789	0.0185272	8.17472	26.3926	5.66522	2.36815	18.6493	131.228	1.53221	5.86296	2.65107	25.1251	0.0127618	25.7497	8.41795	17.7249	5.87617	125.895	8.95391	1.52945	29.1063	18.6946	13.0505	85.2612	3.53596	3.86914	5.48748	22.8414	9.29574	41.8471	95.1261	0.0584728	14.6595	4.59699	96.8268	18.5964	37.1273	13.0995
TCGA-DV-5569-01A	1.28115	0.359546	6.67133	57.7991	4.95351	2073.46	9.04778	42.1278	45.9454	0.843724	0.746742	188.243	0.0182082	6.61809	24.2498	3.73924	2.54493	17.5994	109.388	1.208	4.17755	3.33151	20.3532	0.015429	21.7543	7.2272	12.4889	4.51379	106.434	6.81551	1.0882	30.1284	10.931	11.262	68.4854	3.36426	3.80475	3.64475	18.4243	5.1269	35.1364	58.0236	0.0533436	15.8415	4.9513	71.5564	15.6545	41.6881	23.4099
TCGA-DV-5573-01A	2.5833	0.360752	6.75759	60.075	4.07836	1578.97	9.53152	46.6314	44.0203	1.08925	0.721974	184.138	0.0259782	8.36976	20.484	5.40779	1.7446	24.0392	105.619	1.31784	7.24582	3.30223	21.5866	0.0175568	23.3004	9.08909	14.136	6.49922	146.084	9.85074	1.06987	29.5397	15.4611	11.9389	61.9706	9.69158	11.9654	4.96297	21.7483	4.56545	42.9098	68.9237	0.060267	14.8461	6.26783	69.5668	15.1393	61.5058	11.8413
TCGA-DV-5574-01A	1.30073	0.329004	5.09475	63.2825	5.22718	2181.99	8.65594	36.8794	52.352	1.15565	0.603696	157.161	0.0169428	7.30447	16.8149	5.03856	2.00128	17.2274	117.457	1.63082	2.50141	2.62428	17.2436	0.0142087	19.9956	9.21399	11.925	6.91564	110.389	7.7286	0.856363	28.6955	17.7918	11.7216	66.3791	4.9031	5.46139	5.41896	16.6459	5.03522	31.9647	66.2355	0.0624553	9.86941	3.837	53.9715	13.1629	35.4176	7.79648
TCGA-DV-5575-01A	1.88315	0.385279	7.33961	56.3527	5.34517	1932.16	9.70096	45.919	52.7899	1.258	0.846749	205.915	0.0175273	7.64895	25.0789	5.22226	2.57068	23.324	120.088	1.93316	4.2802	3.95204	24.0928	0.0201273	24.3865	10.2166	15.4254	6.80897	113.942	8.59222	1.19509	34	12.9767	12.8904	71.99	6.90404	9.24526	5.03408	18.4543	6.7832	43.4681	65.7476	0.0599198	16.3448	6.72533	71.9482	15.0217	42.3087	22.4229
TCGA-DV-5576-01A	3.17461	0.332336	9.10227	44.3183	4.09804	2946.25	8.95541	55.6423	59.2024	0.639831	1.19146	219.193	0.0211732	9.04251	28.5091	2.64143	1.63754	20.4498	140.982	2.58013	4.11217	4.84402	25.3667	0.0280229	33.0721	11.6224	13.1227	4.05985	96.1369	12.5478	1.50829	46.1732	7.3313	16.1968	92.5046	7.18831	11.5422	12.7094	18.5978	7.76286	63.6378	73.369	0.0696164	17.9587	8.22501	64.6921	16.2848	47.5937	34.443
TCGA-DV-A4VX-01A	4.28612	0.499489	12.5115	89.432	15.2904	2352.74	15.4037	71.2396	69.2095	3.80061	1.21365	383.014	0.541454	12.5463	33.6984	14.2313	6.30465	150.318	160.797	1.31444	14.7846	8.34704	56.6207	0.052855	31.3813	11.4226	23.1164	6.12205	313.345	22.1974	2.06842	48.4754	71.8766	16.4145	162.57	11.1398	24.9078	8.09476	35.8126	8.55227	40.6761	212.022	0.0667889	61.0373	15.9605	274.776	31.0973	160.786	33.319
TCGA-DV-A4VZ-01A	2.45788	0.256125	6.0024	68.6304	3.95705	3089.51	11.3098	53.8596	85.4727	0.74448	1.20163	274.778	0.0110934	7.79724	21.5158	2.13885	0.847943	41.4567	120.135	2.45084	6.4329	5.27186	34.5174	0.018	29.2205	10.5624	20.7204	1.97475	144.475	11.5327	1.33024	38.6521	20.0446	14.3451	113.742	3.0585	3.68662	2.90351	20.1735	9.72094	54.3069	161.725	0.0482746	20.0267	9.19294	81.6169	16.5171	67.0558	120.277
TCGA-DV-A4W0-01A	4.47344	0.480166	8.09054	56.9115	5.94356	3157.7	11.1068	56.2175	59.4211	1.17984	1.0345	238.591	0.0293299	7.44393	36.983	4.84582	2.64413	30.0695	143.048	2.40972	8.76634	5.26839	37.4865	0.0229506	28.104	14.5321	20.7114	8.33136	133.971	11.9186	1.5725	36.8172	10.6803	14.5982	111.2	12.727	25.2433	7.50427	24.7254	11.1662	52.7179	84.5109	0.0672672	25.2004	8.76204	105.03	24.3692	52.0643	36.2606
TCGA-DV-A4W0-05A	3.94202	0.253143	6.63491	43.4754	3.79854	2337.26	9.36283	49.4711	54.4617	0.633188	0.90406	206.312	0.0126563	8.18914	22.8193	3.36727	0.765935	27.5812	118.846	2.86848	3.48616	6.0609	30.0924	0.0224279	31.8176	9.51343	14.1134	3.6508	108.882	11.7682	1.0408	40.7299	9.0787	14.9461	78.4848	6.85944	11.4336	5.3116	15.8469	6.81655	59.6099	61.5758	0.0596318	15.0176	10.0904	61.8399	14.7187	72.9371	65.4386
TCGA-EU-5904-01A	1.69289	0.390326	7.95783	60.2099	5.06607	2231.95	10.042	50.5628	48.524	0.843211	0.747118	195.236	0.0189591	8.09861	23.0577	5.0704	2.90361	23.3475	121.291	1.32637	3.69936	4.04601	22.1619	0.019026	24.1162	9.9047	12.3253	7.58599	104.444	9.8602	1.06613	33.075	11.3836	13.4622	81.2118	6.1007	8.04282	5.90147	17.334	6.46925	42.0168	59.4919	0.0596362	17.0757	5.52354	63.0053	15.8121	42.1622	19.2825
TCGA-EU-5905-01A	1.60496	0.344837	5.97997	52.1753	6.38718	1471.71	10.5137	44.4391	50.9461	0.955872	0.896506	258.871	0.0760348	9.4018	30.0064	7.26509	3.14342	20.5295	132.018	1.46408	7.14257	2.51922	18.6346	0.0208996	27.6067	8.64263	9.38758	6.52611	125.244	13.5988	1.29967	36.694	11.2626	15.0964	55.1768	4.6421	5.20507	10.1281	16.828	4.9057	51.8661	69.7745	0.0734267	12.1374	5.12763	111.82	10.9729	47.6531	9.72953
TCGA-EU-5906-01A	2.27275	0.423312	9.54846	53.6911	3.99121	2149.5	9.23467	42.9411	35.8153	0.695909	0.637415	161.515	0.0115573	8.35313	25.4037	4.23454	2.16153	12.8903	114.253	1.57109	3.39213	4.01786	20.6102	0.0204184	23.2172	9.63242	11.1329	6.299	92.9374	8.77881	0.900551	31.0794	7.30298	12.7905	66.8204	9.37792	14.4299	7.78849	18.1517	4.54614	39.3286	47.3563	0.0584241	13.9376	5.70322	53.3646	16.8953	39.5936	12.8277
TCGA-EU-5907-01A	3.26716	0.429683	12.0719	66.3795	7.69705	2170.64	12.986	53.4195	44.4651	1.22208	1.45393	326.02	0.0820169	11.0932	36.5982	5.33168	3.61841	20.0602	148.42	2.41154	7.06064	6.18574	38.5627	0.0194336	28.9054	10.1736	15.9628	6.47818	153.621	14.514	2.26438	39.5054	15.305	15.1399	106.051	12.659	17.7076	11.0622	19.4172	5.0235	45.7075	84.8093	0.071909	33.0486	15.0375	204.963	29.6295	49.6088	21.2877
TCGA-G6-A5PC-01A	2.14036	0.553721	10.9373	84.174	6.15539	4746.69	16.5882	64.6233	59.2925	1.94424	1.0052	385.017	0.180292	10.405	16.9976	5.05546	8.29723	52.4465	145.176	2.63265	23.413	9.33459	44.1574	0.0308449	32.5391	14.7195	31.2336	6.14857	198.908	17.6109	1.65488	39.3339	45.7311	17.272	147.011	5.74034	8.33074	7.52407	36.7173	19.3268	55.3647	229.483	0.0673969	64.3935	16.0385	229.86	32.0139	73.4923	60.1136
TCGA-G6-A8L6-01A	1.34048	0.386645	10.4287	60.4406	3.60986	1742.06	12.9855	44.7032	39.9231	0.908196	0.619078	186.127	0.00955414	8.48694	15.8055	4.41573	2.12607	22.3786	112.788	1.49365	5.59014	3.67023	32.3182	0.0138096	25.3384	7.3937	16.5523	9.3302	127.785	7.44894	0.98151	24.4838	14.4728	11.9921	73.7714	5.01635	5.32012	2.90242	22.9525	9.54798	51.421	56.4883	0.0510136	11.656	4.11209	56.477	14.8781	69.3673	23.1287
TCGA-G6-A8L7-01A	2.61701	0.538087	17.6086	109.407	9.04376	2211.25	19.4897	43.7556	64.2	2.95901	1.08634	393.382	0.165651	13.5352	26.141	6.74897	4.51378	57.7529	138.107	2.59941	16.8777	5.47193	51.0711	0.0588949	27.2198	18.8876	48.6406	14.9137	218.495	15.4173	1.76315	40.087	47.8748	15.3502	199.21	11.8103	17.6328	26.1075	44.5682	18.4996	46.8125	221.217	0.0794711	42.0426	12.5515	252.145	25.9455	69.0546	27.0031
TCGA-G6-A8L8-01A	2.99015	0.400197	14.6913	66.1883	4.82003	2982.02	11.9732	57.2023	39.4177	0.931503	0.888621	272.466	0.0236395	8.8727	16.7269	4.03977	3.908	33.6379	125.242	2.49287	8.0022	8.26629	51.6551	0.0286314	33.3752	12.1646	20.1526	7.38809	145.405	12.9051	1.4594	34.156	13.3208	16.9348	99.9038	10.6056	15.4653	3.36797	22.6132	11.4538	70.7789	87.352	0.0663035	24.6912	7.61779	95.8969	15.7642	75.902	45.9585
TCGA-GK-A6C7-01A	1.71229	0.399689	8.8452	49.8568	4.27121	2213.91	8.54347	43.115	39.8687	0.584072	0.731081	152.365	0.0109333	7.76824	18.4553	3.73317	1.99355	13.9703	113.18	0.943864	2.39504	3.42346	24.8664	0.0157181	24.7843	8.66822	11.5017	7.37756	117.554	8.69645	1.04307	28.2799	6.55085	11.5633	66.2665	9.44477	11.6956	4.10635	15.7957	4.16522	48.528	40.3056	0.0555395	11.4754	4.13877	46.2658	13.1117	40.5518	8.48603
TCGA-MM-A563-01A	2.41563	0.420639	10.2024	67.5678	3.45056	1916.19	13.6275	44.0321	53.0321	1.33292	0.718699	205.323	0.0168196	10.7502	20.2092	7.05685	2.25813	26.7407	127.577	1.76911	5.81959	3.92374	29.9783	0.0192841	25.5618	12.0561	16.7308	11.151	132.728	10.3275	1.05487	30.7134	15.9465	12.848	78.0133	8.53501	11.0831	6.69175	22.0855	10.2741	52.0619	67.0439	0.0670917	13.2708	6.06354	74.1965	14.0149	52.1295	12.3732
TCGA-MM-A564-01A	1.57752	0.397578	13.2619	71.2522	3.94814	2141.14	16.7528	46.3979	45.7995	1.00441	0.694728	207.563	0.0131289	8.54043	18.4246	5.2411	2.91829	20.3339	110.144	2.34069	5.75097	4.23903	43.8078	0.0181728	25.2529	10.8624	25.6565	14.0879	117.59	9.52914	1.06471	33.0681	17.8993	14.1712	119.309	5.2548	5.99478	4.82746	22.7779	18.8115	61.7054	107.705	0.0624947	14.1918	5.58131	75.7454	18.3523	46.9125	31.9518
TCGA-MM-A84U-01A	1.74253	0.42624	7.17227	71.1703	4.65406	3110.27	13.1917	54.659	63.9338	1.38489	1.00406	301.421	0.0504816	8.58553	22.2661	4.34173	3.91888	26.4298	136.927	2.21202	11.3045	5.85804	31.4738	0.0265761	26.8211	11.7665	22.8267	7.67282	139.904	10.6833	1.63292	36.6315	16.9571	15.2868	110.903	6.79047	9.09394	6.29676	25.4258	15.1232	49.941	134.705	0.0694849	26.5616	7.90791	131.529	18.5945	52.7173	23.2857
TCGA-MW-A4EC-01A	2.94378	0.450826	15.519	55.1769	4.01444	2160.81	10.8632	46.7282	37.7115	1.03994	0.854124	196.739	0.0126794	8.57971	23.2084	6.02891	1.86639	20.4007	109.464	1.76616	4.18132	5.13373	33.577	0.0192062	26.9419	9.66086	21.7153	8.96221	141.107	8.85069	1.17257	31.6011	15.1479	12.2721	69.2182	9.25074	15.3751	5.30396	24.6432	7.96002	63.251	61.5354	0.0617382	15.2132	7.34392	89.9587	18.6389	60.2971	21.0308
TCGA-T7-A92I-01A	3.01029	0.464373	17.6405	59.648	5.36032	3073.17	10.6808	55.2873	30.5879	0.800087	1.74404	205.774	0.0691714	10.7929	36.863	6.87444	2.51521	23.6433	128.979	1.43693	3.60153	3.84007	17.7069	0.0222576	25.8883	13.6126	14.5246	6.14909	117.089	9.95142	3.12276	53.1556	11.9516	14.3397	84.4927	8.41986	15.4763	5.89886	19.8028	6.56602	52.4169	68.3025	0.0876669	21.4623	10.0517	123.465	18.8122	43.1249	4.91991
[truncated: 400 more columns]
