# Supplementary material for: Development of prognostic signatures and risk index related to lipid metabolism in ccRCC
Source: Front Oncol. 2024 Jun 13;14:1378095. doi: 10.3389/fonc.2024.1378095 (PMC11208495; doi:10.3389/fonc.2024.1378095)
Supplement: Supplementary file 18 [file Table_15.xlsx]

## Sheet: S13
Table S15. Results of Pearson correlation analysis between LMRS and drug IC50.
obj	name	cor	p
LMRS	(5Z)-7-Oxozeaenol	-0.38063	9.46341e-20
LMRS	A-443654	-0.317513	6.67361e-14
LMRS	A-770041	-0.488188	3.7716e-33
LMRS	A-83-01	0.0408873	0.347034
LMRS	ACY-1215	-0.194712	6.19584e-06
LMRS	AICA Ribonucleotide	-0.39085	7.95764e-21
LMRS	AKT inhibitor VIII	0.205803	1.73113e-06
LMRS	Alectinib	-0.454139	2.22409e-28
LMRS	Amuvatinib	0.240565	1.98841e-08
LMRS	Apitolisib	-0.0841825	0.0525349
LMRS	AR-42	-0.2604	1.1166e-09
LMRS	Ara-G	-0.014038	0.746894
LMRS	ARRY-520	-0.155989	0.000308384
LMRS	AS601245	-0.118586	0.00622201
LMRS	AS605240	-0.502756	2.32251e-35
LMRS	AST-1306	-0.292389	6.30822e-12
LMRS	AT-7519	-0.29111	7.86018e-12
LMRS	AT7867	-0.257517	1.72342e-09
LMRS	Avagacestat	-0.158396	0.000247785
LMRS	AZ20	-0.467923	3.02144e-30
LMRS	AZ628	0.0662977	0.127058
LMRS	AZD1480	-0.39929	9.63698e-22
LMRS	AZD3514	0.146651	0.000699648
LMRS	AZD4877	0.00594895	0.891219
LMRS	AZD6094	-0.196463	5.09034e-06
LMRS	AZD7969	-0.37383	4.68571e-19
LMRS	AZD8835	-0.261318	9.71515e-10
LMRS	AZD8931	0.0939691	0.030383
LMRS	BAM7	0.0456229	0.294004
LMRS	BAY-61-3606	-0.223259	2.01132e-07
LMRS	Belinostat	-0.242589	1.49882e-08
LMRS	Bexarotene	-0.460703	2.94253e-29
LMRS	BIBF-1120	-0.285037	2.2003e-11
LMRS	Bicalutamide	-0.302123	1.14029e-12
LMRS	BIX02189	-0.0996477	0.0216455
LMRS	Bleomycin (10 uM)	-0.26976	2.63142e-10
LMRS	Bleomycin (50 uM)	-0.42944	3.06611e-25
LMRS	Bleomycin	-0.156973	0.000282104
LMRS	BMS-509744	-0.0317473	0.465374
LMRS	Bosutinib	-0.0184101	0.6721
LMRS	BPTES	-0.184796	1.82524e-05
LMRS	Brivanib, BMS-540215	-0.137485	0.00149448
LMRS	Bryostatin 1	-0.219874	3.09682e-07
LMRS	BX-912	-0.416001	1.22862e-23
LMRS	BX795	-0.531059	5.67566e-40
LMRS	C-75	-0.316716	7.76199e-14
LMRS	Cabozantinib	-0.517784	9.35651e-38
LMRS	CAP-232, TT-232, TLN-232	-0.0989059	0.0226462
LMRS	Capivasertib	-0.204549	2.00666e-06
LMRS	CAY10566	-0.180027	3.00867e-05
LMRS	CAY10603	-0.429477	3.03492e-25
LMRS	CCT-018159	-0.584363	6.07108e-50
LMRS	CCT007093	-0.3261	1.27329e-14
LMRS	CD532	-0.0133432	0.759025
LMRS	Cetuximab	-0.00736041	0.86563
LMRS	CGP-082996	-0.50354	1.75341e-35
LMRS	CGP-60474	-0.451358	5.17174e-28
LMRS	CHIR-99021	-0.477615	1.30524e-31
LMRS	CI-1033	-0.154022	0.000367887
LMRS	CI-1040	-0.454256	2.14652e-28
LMRS	CMK	-0.350654	8.28633e-17
LMRS	CP466722	-0.162188	0.000174415
LMRS	CP724714	0.0605104	0.163814
LMRS	CPI-613	-0.0435289	0.316747
LMRS	CUDC-101	-0.314784	1.1175e-13
LMRS	CX-5461	-0.320777	3.57774e-14
LMRS	Cyclopamine	-0.439555	1.70606e-26
LMRS	Dacinostat	-0.51596	1.85414e-37
LMRS	DMOG	-0.376731	2.37897e-19
LMRS	Doxorubicin	-0.357455	1.89576e-17
LMRS	Dyrk1b_0191	-0.263955	6.49239e-10
LMRS	eEF2K Inhibitor, A-484954	-0.125298	0.00382914
LMRS	EHT-1864	-0.0728465	0.0935609
LMRS	Elesclomol	-0.00187207	0.965672
LMRS	Embelin	-0.233128	5.49617e-08
LMRS	Enzastaurin	-0.289452	1.04368e-11
LMRS	EphB4_9721	-0.198257	4.15373e-06
LMRS	Epothilone B	-0.31067	2.4062e-13
LMRS	Etoposide	-0.209854	1.0674e-06
LMRS	ETP-45835	-0.234662	4.46884e-08
LMRS	Fedratinib	-0.396998	1.72015e-21
LMRS	FEN1_3940	-0.469446	1.85624e-30
LMRS	FGFR_0939	-0.106149	0.0143976
LMRS	FGFR_3831	-0.299249	1.90208e-12
LMRS	FH535	0.175694	4.68612e-05
LMRS	Flavopiridol	-0.0323958	0.456304
LMRS	FMK	-0.399408	9.3521e-22
LMRS	FR-180204	0.155356	0.000326456
LMRS	FTI-277	-0.222267	2.28406e-07
LMRS	FTY-720	-0.314919	1.08943e-13
LMRS	Genentech Cpd 10	-0.397243	1.61697e-21
LMRS	GNF-2	-0.582559	1.41625e-49
LMRS	GSK1059615	-0.115748	0.00758669
LMRS	GSK1070916	-0.42888	3.58845e-25
LMRS	GSK319347A	-0.0220207	0.612647
LMRS	GSK429286A	-0.403456	3.32406e-22
LMRS	GSK650394	0.00535958	0.901938
LMRS	GSK690693	-0.0631672	0.146054
LMRS	GW-2580	-0.0919627	0.0341213
LMRS	GW441756	0.335765	1.85142e-15
LMRS	GW843682X	-0.279241	5.74421e-11
LMRS	HG-5-113-01	-0.548637	4.59914e-43
LMRS	HG-5-88-01	-0.489573	2.34931e-33
LMRS	HG6-64-1	-0.462113	1.89451e-29
LMRS	IAP_7638	-0.103744	0.0167829
LMRS	IC-87114	-0.186039	1.599e-05
LMRS	ICL1100013	-0.319151	4.88574e-14
LMRS	Idelalisib	-0.340972	6.36647e-16
LMRS	IGFR_3801	-0.365661	3.04815e-18
LMRS	Imatinib	-0.144534	0.000837008
LMRS	IMD-0354	-0.232684	5.83352e-08
LMRS	IOX2	-0.0124885	0.774028
LMRS	IPA-3	-0.351249	7.2925e-17
LMRS	Ispinesib Mesylate	-0.142668	0.000978328
LMRS	JAK1_3715	-0.167462	0.000105658
LMRS	JAK3_7406	-0.322219	2.70978e-14
LMRS	JNJ38877605	-0.480515	4.99813e-32
LMRS	JNK Inhibitor VIII	-0.305176	6.5798e-13
LMRS	JNK-9L	-0.179178	3.28414e-05
LMRS	JQ12	-0.302729	1.02284e-12
LMRS	JW-7-24-1	-0.364192	4.2437e-18
LMRS	JW-7-52-1	-0.235972	3.74067e-08
LMRS	kb NB 142-70	-0.164358	0.00014218
LMRS	KIN001-042	-0.158794	0.000238901
LMRS	KIN001-236	0.0678405	0.118431
LMRS	KIN001-244	-0.0669819	0.123174
LMRS	KIN001-260	-0.107607	0.0131017
LMRS	KIN001-266	-0.130685	0.00255053
LMRS	KIN001-270	-0.280887	4.38356e-11
LMRS	Kobe2602	-0.0819545	0.0591282
LMRS	KU-60019	-0.322243	2.69744e-14
LMRS	LDN-193189	-0.174848	5.10327e-05
LMRS	Lenalidomide	-0.344644	2.96234e-16
LMRS	Lestaurtinib	-0.455488	1.4731e-28
LMRS	LFM-A13	-0.518275	7.77606e-38
LMRS	LIMK1 inhibitor BMS4	-0.00312778	0.942677
LMRS	Linifanib	-0.32689	1.09042e-14
LMRS	Masitinib	-0.296662	3.00078e-12
LMRS	MCT1_6447	0.171288	7.2744e-05
LMRS	MCT4_1422	-0.260528	1.09521e-09
LMRS	MetAP2 Inhibitor, A832234	0.0657989	0.12995
LMRS	Methotrexate	-0.198221	4.17078e-06
LMRS	Midostaurin	-0.444517	3.98895e-27
LMRS	Mitomycin-C	-0.24729	7.69935e-09
LMRS	Motesanib	-0.0209285	0.630388
LMRS	MPS-1-IN-1	-0.0614159	0.157587
LMRS	NG-25	-0.233652	5.12197e-08
LMRS	NPK76-II-72-1	-0.148627	0.000590554
LMRS	NSC-207895	0.0747908	0.0851079
LMRS	NSC-87877	-0.241011	1.86873e-08
LMRS	NSC319726	-0.200643	3.16069e-06
LMRS	NVP-BHG712	-0.0933004	0.0315881
LMRS	NVP-TAE684	-0.218838	3.52881e-07
LMRS	Omipalisib	-0.21014	1.03123e-06
LMRS	OSI-930	-0.328152	8.50367e-15
LMRS	OSU-03012	-0.314189	1.24935e-13
LMRS	PAC-1	0.0288977	0.506389
LMRS	Panobinostat	-0.299421	1.84515e-12
LMRS	PARP_0108	-0.493745	5.56959e-34
LMRS	PARP_9482	-0.375364	3.27729e-19
LMRS	PARP_9495	-0.451699	4.66626e-28
LMRS	Parthenolide	-0.045596	0.294289
LMRS	Pazopanib	-0.254841	2.5658e-09
LMRS	Pelitinib	-0.266352	4.483e-10
LMRS	Pemetrexed	-0.186132	1.58315e-05
LMRS	PF-00299804	0.0600624	0.166962
LMRS	PF-562271	-0.368826	1.48482e-18
LMRS	PFI-1	-0.132502	0.00221625
LMRS	PFI-3	-0.248689	6.29839e-09
LMRS	PHA-665752	-0.191389	8.95465e-06
LMRS	PHA-793887	-0.411149	4.47185e-23
LMRS	Phenformin	0.00673136	0.877019
LMRS	PI-103	-0.135575	0.00174081
LMRS	PI3Ka_4409	-0.45821	6.37686e-29
LMRS	PIK-93	-0.0935624	0.031111
LMRS	Pilaralisib	0.0946729	0.0291576
LMRS	Piperlongumine	-0.374187	4.31255e-19
LMRS	PLK_6522	-0.102686	0.0179366
LMRS	Ponatinib	-0.436958	3.61496e-26
LMRS	Pyrimethamine	-0.00114373	0.979023
LMRS	QL-VIII-58	-0.217019	4.43231e-07
LMRS	QL-X-138	-0.393853	3.78074e-21
LMRS	QL-XI-92	-0.497317	1.59863e-34
LMRS	QL-XII-47	-0.23656	3.4522e-08
LMRS	QL-XII-61	-0.398709	1.11674e-21
LMRS	QS11	0.0597943	0.168868
LMRS	Quizartinib	0.0168819	0.697921
LMRS	RAF_9304	-0.216383	4.79779e-07
LMRS	Refametinib	-0.465659	6.20412e-30
LMRS	rTRAIL	-0.0921296	0.0337962
LMRS	RU-SKI 43	-0.21112	9.1591e-07
LMRS	Rucaparib	-0.604461	3.33721e-54
LMRS	S-Trityl-L-cysteine	-0.254694	2.62204e-09
LMRS	Salubrinal	-0.444938	3.52286e-27
LMRS	Saracatinib	-0.516986	1.26262e-37
LMRS	SB52334	0.478796	8.84051e-32
LMRS	SB590885	0.101504	0.0193078
LMRS	Seliciclib	-0.263621	6.83331e-10
LMRS	Selisistat	0.0658293	0.129772
LMRS	Serdemetan	-0.418958	5.53269e-24
LMRS	SGC0946	-0.0987804	0.0228194
LMRS	Shikonin	-0.543697	3.54667e-42
LMRS	SL0101	-0.415851	1.27903e-23
LMRS	SN-38	-0.525542	4.86769e-39
LMRS	SNX-2112	-0.402174	4.61904e-22
LMRS	Sphingosine Kinase 1 Inhibitor II	-0.153966	0.000369734
LMRS	STF-62247	-0.0978665	0.0241157
LMRS	SU11274	-0.00881737	0.839363
LMRS	Sunitinib	-0.343035	4.14751e-16
LMRS	T0901317	-0.0357832	0.410572
LMRS	TAK-715	0.0202195	0.64202
LMRS	Tanespimycin	-0.498909	9.12014e-35
LMRS	TANK_1366	-0.15954	0.000223059
LMRS	Temsirolimus	-0.126124	0.00360152
LMRS	Tenovin-6	-0.253836	2.97586e-09
LMRS	TGX221	-0.40269	4.04653e-22
LMRS	Thapsigargin	0.0669069	0.123595
LMRS	THZ-2-102-1	-0.308614	3.51463e-13
LMRS	THZ-2-49	-0.254144	2.84411e-09
LMRS	Tipifarnib	-0.098045	0.0238575
LMRS	Tivozanib	-0.13636	0.00163541
LMRS	TL-1-85	-0.221813	2.42042e-07
LMRS	TL-2-105	-0.0590241	0.174433
LMRS	Torin 2	-0.196367	5.14573e-06
LMRS	TPCA-1	-0.174422	5.3261e-05
LMRS	Tretinoin	-0.507213	4.65586e-36
LMRS	Trichostatin A	-0.0113011	0.79501
LMRS	TTK_3146	-0.191795	8.56371e-06
LMRS	Tubastatin A	-0.161784	0.000181141
LMRS	TW 37	-0.0815957	0.0602515
LMRS	TWS119	-0.332774	3.38682e-15
LMRS	UNC0638	-0.187023	1.43902e-05
LMRS	UNC0642	0.181381	2.61407e-05
LMRS	UNC1215	-0.148751	0.00058426
LMRS	Veliparib	-0.402486	4.26425e-22
LMRS	Venotoclax	-0.0989728	0.0225542
LMRS	Vismodegib	-0.41533	1.4709e-23
LMRS	VNLG/124	-0.0860573	0.0474724
LMRS	Voxtalisib	-0.0243931	0.574894
LMRS	VX-702	-0.319497	4.57251e-14
LMRS	WH-4-023	-0.58642	2.29569e-50
LMRS	WHI-P97	0.138989	0.00132353
LMRS	WYE-125132	0.0102529	0.813656
LMRS	WZ-1-84	-0.580522	3.66341e-49
LMRS	WZ3105	-0.474434	3.70128e-31
LMRS	XMD11-85h	-0.273778	1.39052e-10
LMRS	XMD13-2	-0.325297	1.49011e-14
LMRS	XMD14-99	-0.192344	8.06069e-06
LMRS	XMD15-27	-0.221586	2.4916e-07
LMRS	XMD8-85	-0.589167	6.19487e-51
LMRS	XMD8-92	-0.308912	3.32742e-13
LMRS	Y-39983	-0.284743	2.31147e-11
LMRS	YM201636	0.0459036	0.291041
LMRS	Z-LLNle-CHO	-0.429525	2.994e-25
LMRS	ZG-10	-0.364422	4.02992e-18
LMRS	Zibotentan	-0.0614931	0.157065
LMRS	ZSTK474	-0.0477908	0.271638
LMRS	5-Fluorouracil	-0.420641	3.50082e-24
LMRS	ABT737	-0.0280166	0.519443
LMRS	Acetalax	0.0111554	0.797596
LMRS	Afatinib	0.013374	0.758485
LMRS	Afuresertib	0.0397296	0.36087
LMRS	AGI-5198	-0.0433459	0.318787
LMRS	AGI-6780	0.203544	2.25755e-06
LMRS	Alisertib	-0.294736	4.20092e-12
LMRS	Alpelisib	-0.321622	3.04079e-14
LMRS	AMG-319	-0.33572	1.86823e-15
LMRS	AT13148	-0.183713	2.04696e-05
LMRS	Axitinib	-0.140152	0.00120384
LMRS	AZ6102	-0.123268	0.00444546
LMRS	AZ960	-0.532933	2.70971e-40
LMRS	AZD1208	0.0237842	0.584479
LMRS	AZD1332	-0.560156	3.43119e-45
LMRS	AZD2014	-0.160601	0.000202223
LMRS	AZD3759	0.201423	2.88885e-06
LMRS	AZD4547	-0.01104	0.799644
LMRS	AZD5153	-0.126424	0.00352184
LMRS	AZD5363	-0.246565	8.53987e-09
LMRS	AZD5438	-0.168544	9.51506e-05
LMRS	AZD5582	-0.143294	0.000928574
LMRS	AZD5991	0.12914	0.00287029
LMRS	AZD6482	0.0874575	0.0439641
LMRS	AZD6738	-0.487166	5.34209e-33
LMRS	AZD7762	-0.474955	3.1234e-31
LMRS	AZD8055	-0.0503582	0.24669
LMRS	AZD8186	-0.361626	7.53674e-18
LMRS	BDP-00009066	-0.157252	0.000275031
LMRS	BI-2536	0.26257	8.02674e-10
LMRS	BIBR-1532	-0.109894	0.0112753
LMRS	BMS-345541	-0.115829	0.00754447
LMRS	BMS-536924	-0.385827	2.71615e-20
LMRS	BMS-754807	-0.200363	3.26423e-06
LMRS	Bortezomib	-0.173655	5.75158e-05
LMRS	BPD-00008900	-0.382481	6.08271e-20
LMRS	Buparlisib	-0.316274	8.43806e-14
LMRS	Camptothecin	-0.434678	6.95402e-26
LMRS	Carmustine	0.0507849	0.242704
LMRS	CDK9_5038	-0.0764068	0.0785609
LMRS	CDK9_5576	-0.0797138	0.0664357
LMRS	Cediranib	-0.226289	1.35903e-07
LMRS	Cisplatin	-0.397111	1.67187e-21
LMRS	Crizotinib	-0.18466	1.85169e-05
LMRS	Cyclophosphamide	-0.0407526	0.348626
LMRS	Cytarabine	-0.249072	5.95974e-09
LMRS	CZC24832	-0.191854	8.50808e-06
LMRS	Dabrafenib	-0.309043	3.24829e-13
LMRS	Dactinomycin	0.0430901	0.321654
LMRS	Dactolisib	-0.243219	1.37195e-08
LMRS	Daporinad	-0.142478	0.000993837
LMRS	Dasatinib	-0.490715	1.58746e-33
LMRS	Dihydrorotenone	0.291044	7.94934e-12
LMRS	Dinaciclib	-0.064387	0.138409
LMRS	Docetaxel	-0.280211	4.89977e-11
LMRS	Doramapimod	0.133516	0.00204769
LMRS	Eg5_9814	0.0436781	0.315089
LMRS	Elephantin	-0.427826	4.819e-25
LMRS	Entinostat	-0.135125	0.00180404
LMRS	Entospletinib	-0.43703	3.54159e-26
LMRS	Epirubicin	-0.289671	1.0053e-11
LMRS	EPZ004777	-0.28153	3.94289e-11
LMRS	EPZ5676	-0.0814699	0.0606497
LMRS	ERK_2440	-0.449732	8.44079e-28
LMRS	ERK_6604	-0.443163	5.94566e-27
LMRS	Erlotinib	0.296559	3.05537e-12
LMRS	Fludarabine	-0.158616	0.000242845
LMRS	Foretinib	-0.462369	1.74865e-29
LMRS	Fulvestrant	-0.0337505	0.437681
LMRS	Gallibiscoquinazole	0.126002	0.00363436
LMRS	GDC0810	0.0689699	0.112411
LMRS	Gefitinib	0.144826	0.000816681
LMRS	Gemcitabine	-0.348139	1.41675e-16
LMRS	GNE-317	-0.303732	8.54132e-13
LMRS	GSK1904529A	0.128727	0.00296166
LMRS	GSK2578215A	-0.0554537	0.202021
LMRS	GSK2606414	-0.0800809	0.0651902
LMRS	GSK269962A	-0.162535	0.000168844
LMRS	GSK343	-0.0571911	0.188224
LMRS	GSK591	-0.160383	0.000206354
LMRS	I-BET-762	-0.111432	0.010178
LMRS	I-BRD9	-0.0647769	0.136032
LMRS	IAP_5620	0.0662177	0.127518
LMRS	Ibrutinib	0.0180004	0.678986
LMRS	IGF1R_3801	-0.433153	1.07383e-25
LMRS	Ipatasertib	-0.0176014	0.685718
LMRS	IRAK4_4710	-0.0549507	0.20615
LMRS	Irinotecan	-0.462852	1.50302e-29
LMRS	IWP-2	-0.141519	0.00107595
LMRS	JAK_8517	-0.415171	1.53461e-23
LMRS	JAK1_8709	-0.0407679	0.348446
LMRS	JQ1	-0.248852	6.15165e-09
LMRS	KRAS (G12C) Inhibitor-12	-0.0537512	0.21624
LMRS	KU-55933	0.0579891	0.182125
LMRS	Lapatinib	-0.207996	1.33395e-06
LMRS	LCL161	0.230684	7.62035e-08
LMRS	Leflunomide	-0.244011	1.22705e-08
LMRS	LGK974	-0.0430609	0.321983
LMRS	Linsitinib	-0.216222	4.89511e-07
LMRS	LJI308	-0.196117	5.29272e-06
LMRS	Luminespib	-0.47366	4.76205e-31
LMRS	LY2109761	0.0945159	0.0294272
LMRS	MG-132	-0.188398	1.24069e-05
LMRS	MIM1	-0.0164631	0.70506
LMRS	MIRA-1	-0.24738	7.60101e-09
LMRS	Mirin	-0.387637	1.74929e-20
LMRS	Mitoxantrone	-0.202947	2.42044e-06
LMRS	MK-1775	-0.238148	2.77702e-08
LMRS	MK-2206	-0.217103	4.38613e-07
LMRS	MK-8776	-0.301227	1.33837e-12
LMRS	ML323	0.20255	2.5347e-06
LMRS	MN-64	0.0206278	0.635311
LMRS	Navitoclax	-0.139083	0.00131342
LMRS	Nelarabine	-0.0182763	0.674345
LMRS	Nilotinib	0.0224011	0.606521
LMRS	Niraparib	-0.328465	7.99398e-15
LMRS	NU7441	0.0269214	0.535908
LMRS	Nutlin-3a (-)	-0.214743	5.87896e-07
LMRS	NVP-ADW742	-0.273978	1.34674e-10
LMRS	Obatoclax Mesylate	-0.319358	4.6963e-14
LMRS	OF-1	0.390627	8.4067e-21
LMRS	Olaparib	-0.335203	2.07473e-15
LMRS	OSI-027	-0.105958	0.0145754
LMRS	Osimertinib	0.00331815	0.939195
LMRS	OTX015	-0.357204	2.00304e-17
LMRS	Oxaliplatin	-0.103572	0.0169652
LMRS	P22077	0.0463867	0.285988
LMRS	Paclitaxel	-0.108563	0.0123085
LMRS	PAK_5339	-0.198615	3.98774e-06
LMRS	Palbociclib	-0.325444	1.44795e-14
LMRS	PCI-34051	0.0818267	0.0595264
LMRS	PD0325901	-0.269734	2.64212e-10
LMRS	PD173074	-0.239132	2.42507e-08
LMRS	Pevonedistat	-0.160966	0.000195483
LMRS	PF-4708671	-0.286144	1.82728e-11
LMRS	PFI3	0.0218586	0.615267
LMRS	Picolinici-acid	-0.0663594	0.126704
LMRS	Pictilisib	-0.413699	2.27368e-23
LMRS	PLX-4720	-0.396924	1.75255e-21
LMRS	Podophyllotoxin bromide	-0.116142	0.00738262
LMRS	PRIMA-1MET	-0.40886	8.16765e-23
LMRS	PRT062607	-0.416226	1.15667e-23
LMRS	Pyridostatin	-0.239118	2.42983e-08
LMRS	Rapamycin	-0.0857176	0.0483581
LMRS	Ribociclib	-0.101745	0.0190211
LMRS	RO-3306	0.165064	0.00013295
LMRS	Ruxolitinib	-0.0973842	0.024825
LMRS	RVX-208	-0.0224857	0.605162
LMRS	Sabutoclax	-0.0377845	0.384878
LMRS	Sapitinib	-0.0831428	0.055531
LMRS	Savolitinib	-0.11714	0.00688705
LMRS	SB216763	0.0865188	0.0462911
LMRS	SB505124	0.259831	1.21695e-09
LMRS	SCH772984	-0.17485	5.10219e-05
LMRS	Selumetinib	-0.249214	5.83887e-09
LMRS	Sepantronium bromide	0.00448948	0.917797
LMRS	Sinularin	0.016835	0.69872
LMRS	Sorafenib	-0.0270319	0.534236
LMRS	Staurosporine	-0.451129	5.5428e-28
LMRS	TAF1_5496	0.323862	1.97096e-14
LMRS	Talazoparib	-0.39667	1.86818e-21
LMRS	Tamoxifen	0.0342538	0.430874
LMRS	Taselisib	-0.378433	1.5933e-19
LMRS	Telomerase Inhibitor IX	-0.134461	0.00190111
LMRS	Temozolomide	-0.242943	1.42609e-08
LMRS	Teniposide	-0.317363	6.86641e-14
LMRS	Topotecan	-0.403953	2.92412e-22
LMRS	Tozasertib	-0.0509776	0.240918
LMRS	Trametinib	-0.183412	2.11299e-05
LMRS	Ulixertinib	-0.00668774	0.877809
LMRS	ULK1_4989	-0.185682	1.66112e-05
LMRS	UMI-77	0.143045	0.00094811
LMRS	Uprosertib	0.0687006	0.113824
LMRS	VE-822	-0.369882	1.16592e-18
LMRS	VE821	-0.302915	9.89242e-13
LMRS	Venetoclax	-0.0640411	0.140545
LMRS	Vinblastine	-0.181439	2.59833e-05
LMRS	Vincristine	-0.00451411	0.917347
LMRS	Vinorelbine	-0.18986	1.05862e-05
LMRS	Vorinostat	-0.271717	1.93118e-10
LMRS	VSP34_8731	-0.280285	4.84022e-11
LMRS	VX-11e	-0.329674	6.29114e-15
LMRS	Wee1 Inhibitor	-0.0477811	0.271736
LMRS	WEHI-539	-0.114204	0.00843652
LMRS	WIKI4	-0.579723	5.30897e-49
LMRS	Wnt-C59	0.0877456	0.0432698
LMRS	WZ4003	-0.458564	5.7162e-29
LMRS	XAV939	-0.462095	1.90517e-29
LMRS	YK-4-279	-0.167108	0.000109327
LMRS	ZM447439	-0.378915	1.42195e-19
LMRS	Zoledronate	0.0117661	0.786775
